# Supplementary material for: Zebrafish Posterior Lateral Line primordium migration requires interactions between a superficial sheath of motile cells and the skin
Source: eLife. 2020 Nov 25;9:e58251. doi: 10.7554/eLife.58251 (PMC7688310; doi:10.7554/eLife.58251)
Supplement: Source data 1. [file elife-58251-data1.zip]

Archive with 44 entries (43 files):
- dallenogare2019-master/
- dallenogare2019-master/Length_Histogram_Comparison_Fig6.ipynb
- dallenogare2019-master/Matrigel_Boxplots_Fig7.ipynb
- dallenogare2019-master/Nuclear_Tracking.ipynb
- dallenogare2019-master/PLLP_Height_before_and_after_skinning_Fig4.ipynb
- dallenogare2019-master/Paired_Change_In_Velocity_Fig4.ipynb
- dallenogare2019-master/README.md
- dallenogare2019-master/Radial_Direction_Plots_Fig3_6_7.ipynb
- dallenogare2019-master/Retrograde_actin_flow_Fig3.ipynb
- dallenogare2019-master/SAS_report_Fig7.pdf
- dallenogare2019-master/Superficial_Cell_HeatMap_Fig2.ipynb
- dallenogare2019-master/actin_flow.csv
- dallenogare2019-master/all_and_external_areas.csv
- dallenogare2019-master/all_and_external_areas_FigS2.ipynb
- dallenogare2019-master/apical_DMSO_angle.csv
- dallenogare2019-master/apical_SU5402_angle.csv
- dallenogare2019-master/apical_after_healing_angle.csv
- dallenogare2019-master/apical_after_healing_length.csv
- dallenogare2019-master/apical_intact_angle.csv
- dallenogare2019-master/apical_intact_length.csv
- dallenogare2019-master/apical_skinned_angle.csv
- dallenogare2019-master/apical_skinned_length.csv
- dallenogare2019-master/basal_DMSO_angle.csv
- dallenogare2019-master/basal_SU5402_angle.csv
- dallenogare2019-master/basal_after_healing_angle.csv
- dallenogare2019-master/basal_after_healing_length.csv
- dallenogare2019-master/basal_intact_angle.csv
- dallenogare2019-master/basal_intact_length.csv
- dallenogare2019-master/basal_matrigel_angle.csv
- dallenogare2019-master/basal_skinned_angle.csv
- dallenogare2019-master/basal_skinned_length.csv
- dallenogare2019-master/blebb_data.csv
- dallenogare2019-master/blebb_quantification_Fig5.ipynb
- dallenogare2019-master/cell_positions.csv
- dallenogare2019-master/cell_surface_area.csv
- dallenogare2019-master/df_neuromast_raw.csv
- dallenogare2019-master/df_superficial_raw.csv
- dallenogare2019-master/height_pre_post.csv
- dallenogare2019-master/instant_velocity_aggregated.csv
- dallenogare2019-master/matrigel_angle.csv
- dallenogare2019-master/pre_post_aggregated.csv
- dallenogare2019-master/pre_post_matrigel_aggregated_with_embryos.csv
- dallenogare2019-master/untreated_angle.csv
- dallenogare2019-master/velocity_distribution_before_after_healing.ipynb
