# Supplementary material for: Zebrafish Posterior Lateral Line primordium migration requires interactions between a superficial sheath of motile cells and the skin
Source: eLife. 2020 Nov 25;9:e58251. doi: 10.7554/eLife.58251 (PMC7688310; doi:10.7554/eLife.58251)
Supplement: Source data 1. [file elife-58251-data1.zip › dallenogare2019-master/README.md]

# dallenogare2019
Raw data and statistical tests for Dalle Nogare et al 2019.

<br>
<b> Figure 2E, F </b>

Raw Data: cell_positions.csv<br>
Jupyter Notebook: Superficial_Cell_HeatMap_Fig2.ipynb

<br>
<b> Figure 2 - supplemental figure 2 </b>

Raw Data: df_superficial_raw.csv, df_neuromast_raw.csv<br>
Jupyter Notebook: Nuclear_Tracking.ipynb


<br>
<b> Figure 3B, G, I, K, M</b>

Raw Data: apical_intact_angle.csv, apical_DMSO_angle.csv, apical_SU5402_angle.csv, basal_DMSO_angle.csv, basal_SU5402_angle.csv<br>
Jupyter Notebook: Radial_Direction_plots_Fig3_6_7.ipynb

<br>
<b>Figure 3E </b>

Raw Data: actin_flow.csv<br>
Jupyter Notebook: Retrograde_actin_flow_Fig3.ipynb

<br>
<b> Figure 4G</b>

Raw Data: pre_post_aggregated.csv<br>
Jupyter Notebook: Paired_ChangeIn_Velocity_Fig4.ipynb

<br>
<b> Figure 4H</b>

Raw Data: height_pre_post.csv<br>
Jupyter Notebook: PLLP_Height_before_and_after_skinning.ipynb

<br>
<b> Figure 5E</b>

Raw Data: blebb_data.csv<br>
Jupyter Notebook: belb_quantification_Fig5.ipynb

<br>
<b> Figure 6G, N</b>

Raw Data: apical_intact_length.csv, apical_skinned_length.csv, apical_after_healing_length.csv, basal_intact_length.csv, basal_skinned_length.csv, basal_after_healing_length.csv<br>
Jupyter Notebook: Length_Histogram_Comparison_Fig6.ipynb

<br>
<b> Figure 6B, D, F, I, K, M</b>

Raw Data: apical_intact_angle.csv, apical_skinned_angle.csv, apical_after_healing_angle.csv, basal_intact_angle.csv, basal_skinned_angle.csv, basal_after_healing_angle.csv<br>
Jupyter Notebook: Radial_Direction_plots_Fig3_6_7.ipynb

<br>
<b> Figure7B, D</b>

Raw Data: matrigel_angle.csv, basal_matrigel_angle.csv<br>
Jupyter Notebook: Radial_Direction_plots_Fig3_6_7.ipynb

<br>
<b> Figure 7E</b>

Raw Data: pre_post_matrigel_aggregated_with_embryos.csv<br>
Jupyter Notebook: Matrigel_Boxplots_Fig7.ipynb<br>
SAS statistics report: SAS_report_Fig7
