# Supplementary material for: Zebrafish Posterior Lateral Line primordium migration requires interactions between a superficial sheath of motile cells and the skin
Source: eLife. 2020 Nov 25;9:e58251. doi: 10.7554/eLife.58251 (PMC7688310; doi:10.7554/eLife.58251)
Supplement: Source data 1. [file elife-58251-data1.zip › dallenogare2019-master/actin_flow.csv]

Velocity
5.543478261
8.385093168
9.375
7.731958763
8.823529412
5.277625069
5.580357143
7.692307692
6.809583859
7.234251969
5.303030303
3.753910323
5.915492958
3.628117914
