# Supplementary material for: Zebrafish Posterior Lateral Line primordium migration requires interactions between a superficial sheath of motile cells and the skin
Source: eLife. 2020 Nov 25;9:e58251. doi: 10.7554/eLife.58251 (PMC7688310; doi:10.7554/eLife.58251)
Supplement: Source data 1. [file elife-58251-data1.zip › dallenogare2019-master/all_and_external_areas.csv]

type	area
Superficial_cell_external	65.8
Superficial_cell_external	75
Superficial_cell_external	57.2
Superficial_cell_external	54
Superficial_cell_external	69.8
Superficial_cell_external	56
Superficial_cell_external	79.3
Superficial_cell_external	189.6
Superficial_cell_external	75.3
Superficial_cell_external	42.9
Superficial_cell_external	58.3
Superficial_cell_external	69.4
Superficial_cell_external	11.8
Superficial_cell_external	90.4
Superficial_cell_external	53.4
Superficial_cell_external	77.9
Superficial_cell_external	66.1
Superficial_cell_external	32.4
Superficial_cell_external	76.3
Superficial_cell_external	60
Superficial_cell_external	59.1
Superficial_cell_external	49.1
Superficial_cell_external	55.6
Superficial_cell_external	13.5
Superficial_cell_external	8.2
Superficial_cell_external	117
Superficial_cell_external	58.6
Superficial_cell_external	28.9
Superficial_cell_external	87.3
Superficial_cell_external	71.8
Superficial_cell_external	93.5
Superficial_cell_external	45.2
Superficial_cell_external	117.9
Superficial_cell_external	11.9
Superficial_cell_external	90.3
Superficial_cell_external	76.9
Superficial_cell_external	44
Superficial_cell_external	85.6
Superficial_cell_external	95.1
Superficial_cell_external	16.8
Superficial_cell_external	70.2
Superficial_cell_external	69.3
Superficial_cell_external	44.4
Neuromast_cell_external	9.4
Neuromast_cell_external	32.6
Neuromast_cell_external	4.9
Neuromast_cell_external	50.7
Neuromast_cell_external	36.2
Neuromast_cell_external	38.4
Neuromast_cell_external	20.1
Neuromast_cell_external	22.5
Neuromast_cell_external	17.7
Neuromast_cell_external	37.7
Neuromast_cell_external	12.5
Neuromast_cell_external	14.7
Neuromast_cell_external	28.4
Neuromast_cell_external	78.9
Neuromast_cell_external	13.7
Neuromast_cell_external	25.2
Neuromast_cell_external	19.7
Neuromast_cell_external	40.7
Neuromast_cell_external	11.2
Neuromast_cell_external	96.8
Neuromast_cell_external	52.1
Neuromast_cell_external	37.6
Neuromast_cell_external	30.5
Neuromast_cell_external	27.8
Neuromast_cell_external	19.8
Neuromast_cell_external	22.4
Neuromast_cell_external	11.3
Neuromast_cell_external	17.2
Neuromast_cell_external	1.2
Neuromast_cell_external	36.7
Neuromast_cell_external	38.3
Neuromast_cell_external	9.4
Neuromast_cell_external	24.5
Neuromast_cell_external	53.7
Neuromast_cell_external	14.7
Neuromast_cell_external	4.6
Neuromast_cell_external	15.1
Neuromast_cell_external	22.7
Neuromast_cell_external	26.6
Neuromast_cell_external	3.8
Neuromast_cell_external	14.7
Neuromast_cell_external	6
Neuromast_cell_external	23
Neuromast_cell_external	38.4
Neuromast_cell_external	16.8
Neuromast_cell_external	22.9
Neuromast_cell_external	6.5
Neuromast_cell_external	44.4
Neuromast_cell_external	5.4
Neuromast_cell_external	27
Neuromast_cell_external	25.1
Neuromast_cell_external	7.6
Neuromast_cell_external	28
Neuromast_cell_external	16.4
Neuromast_cell_external	13.5
Neuromast_cell_external	0.7
Neuromast_cell_external	13.5
Neuromast_cell_external	31.7
Neuromast_cell_external	35
Neuromast_cell_external	16.1
Neuromast_cell_external	14.2
Leading_cell_external	128.7
Leading_cell_external	82.8
Leading_cell_external	19.7
Leading_cell_external	47.9
Leading_cell_external	71.8
Leading_cell_external	28.4
Leading_cell_external	65
Leading_cell_external	2.3
Leading_cell_external	85
Leading_cell_external	151.1
Leading_cell_external	87.2
Superficial_cell_area	132
Superficial_cell_area	244
Superficial_cell_area	149.4
Superficial_cell_area	180.7
Superficial_cell_area	161.3
Superficial_cell_area	229.2
Superficial_cell_area	137.1
Superficial_cell_area	248
Superficial_cell_area	145.2
Superficial_cell_area	165.4
Superficial_cell_area	182.9
Superficial_cell_area	116.9
Superficial_cell_area	131.2
Superficial_cell_area	128.7
Superficial_cell_area	151.1
Superficial_cell_area	150.5
Superficial_cell_area	116.1
Superficial_cell_area	145.3
Superficial_cell_area	143.8
Superficial_cell_area	158.5
Superficial_cell_area	126.1
Superficial_cell_area	168.9
Superficial_cell_area	153.9
Superficial_cell_area	180.4
Superficial_cell_area	136.5
Superficial_cell_area	133.7
Superficial_cell_area	226.5
Superficial_cell_area	147.1
Superficial_cell_area	166.5
Superficial_cell_area	161.5
Superficial_cell_area	149.8
Superficial_cell_area	162.5
Superficial_cell_area	176
Superficial_cell_area	225.9
Superficial_cell_area	167.6
Superficial_cell_area	164.3
Superficial_cell_area	144.7
Superficial_cell_area	140.4
Superficial_cell_area	145.9
Superficial_cell_area	176.2
Superficial_cell_area	183
Superficial_cell_area	165.2
Superficial_cell_area	169.6
Superficial_cell_area	141.4
Superficial_cell_area	138.4
Neuromast_cell_area	203.6
Neuromast_cell_area	240.6
Neuromast_cell_area	119.5
Neuromast_cell_area	149.9
Neuromast_cell_area	155.5
Neuromast_cell_area	229.5
Neuromast_cell_area	142.5
Neuromast_cell_area	180
Neuromast_cell_area	209
Neuromast_cell_area	146.8
Neuromast_cell_area	189.1
Neuromast_cell_area	146.7
Neuromast_cell_area	172.9
Neuromast_cell_area	121.5
Neuromast_cell_area	197
Neuromast_cell_area	217.8
Neuromast_cell_area	165.7
Neuromast_cell_area	184.2
Neuromast_cell_area	180.3
Neuromast_cell_area	238.4
Neuromast_cell_area	168.8
Neuromast_cell_area	232.1
Neuromast_cell_area	200.2
Neuromast_cell_area	222.8
Neuromast_cell_area	159.4
Neuromast_cell_area	204
Neuromast_cell_area	197.8
Neuromast_cell_area	179.2
Neuromast_cell_area	211.3
Neuromast_cell_area	186.1
Neuromast_cell_area	193
Neuromast_cell_area	215.2
Neuromast_cell_area	193.8
Neuromast_cell_area	186.6
Neuromast_cell_area	237.9
Neuromast_cell_area	233.1
Neuromast_cell_area	178.1
Neuromast_cell_area	189.6
Neuromast_cell_area	181
Neuromast_cell_area	179.6
Neuromast_cell_area	158.3
Neuromast_cell_area	190.2
Neuromast_cell_area	197
Neuromast_cell_area	188.5
Neuromast_cell_area	171.7
Neuromast_cell_area	197.2
Neuromast_cell_area	180.1
Neuromast_cell_area	186.5
Neuromast_cell_area	177.7
Neuromast_cell_area	173
Neuromast_cell_area	181.6
Neuromast_cell_area	183.8
Neuromast_cell_area	194.9
Neuromast_cell_area	197.9
Neuromast_cell_area	156.7
Neuromast_cell_area	169.7
Neuromast_cell_area	229.1
Neuromast_cell_area	146.6
Neuromast_cell_area	129.5
Neuromast_cell_area	168.7
Neuromast_cell_area	184.5
Neuromast_cell_area	141.5
Neuromast_cell_area	185
Neuromast_cell_area	150.5
Neuromast_cell_area	148.1
Leading_cell_area	188.8
Leading_cell_area	135.6
Leading_cell_area	168.6
Leading_cell_area	128.2
Leading_cell_area	150.9
Leading_cell_area	151.2
Leading_cell_area	198.7
Leading_cell_area	178.9
Leading_cell_area	155.9
Leading_cell_area	166.3
Leading_cell_area	158.6
