# Supplementary material for: Zebrafish Posterior Lateral Line primordium migration requires interactions between a superficial sheath of motile cells and the skin
Source: eLife. 2020 Nov 25;9:e58251. doi: 10.7554/eLife.58251 (PMC7688310; doi:10.7554/eLife.58251)
Supplement: Source data 1. [file elife-58251-data1.zip › dallenogare2019-master/apical_DMSO_angle.csv]

Condition	Angle
DMSO	178.831
DMSO	265.657
DMSO	237.465
DMSO	196.422
DMSO	201.251
DMSO	119.358
DMSO	225
DMSO	184.086
DMSO	182.49
DMSO	231.953
DMSO	233.13
DMSO	172.725
DMSO	174.289
DMSO	231.582
DMSO	188.746
DMSO	182.121
DMSO	112.109
DMSO	126.158
DMSO	158.459
DMSO	186.203
DMSO	184.399
DMSO	182.337
DMSO	210.7
DMSO	197.241
DMSO	196.607
DMSO	190.222
DMSO	205.56
DMSO	213.408
DMSO	194.995
DMSO	202.521
DMSO	192.907
DMSO	206.98
DMSO	172.875
DMSO	152.488
DMSO	156.318
DMSO	162.688
DMSO	146.041
DMSO	187.001
DMSO	168.275
DMSO	145.62
DMSO	133.452
DMSO	182.437
DMSO	198.97
DMSO	170.754
DMSO	155.323
DMSO	163.78
DMSO	219.428
DMSO	198.435
DMSO	199.904
DMSO	195.732
DMSO	187.386
DMSO	181.528
DMSO	190.521
DMSO	194.657
DMSO	137.675
DMSO	147.724
DMSO	129.71
DMSO	142.943
DMSO	189.462
DMSO	171.469
DMSO	173.66
DMSO	164.846
DMSO	158.429
DMSO	170.134
DMSO	177.709
DMSO	352.725
DMSO	151.049
DMSO	179.029
DMSO	187.651
DMSO	200.186
DMSO	231.34
DMSO	245.158
DMSO	234.345
DMSO	223.531
DMSO	207.051
DMSO	217.185
DMSO	213.69
DMSO	180
DMSO	181.332
DMSO	193.134
DMSO	273.668
DMSO	270
DMSO	231.71
DMSO	257.347
DMSO	249.567
DMSO	244.654
DMSO	144.866
DMSO	239.534
DMSO	165.069
DMSO	143.973
DMSO	138.576
DMSO	246.125
DMSO	279.273
DMSO	283.092
DMSO	172.147
DMSO	152.103
DMSO	202.62
DMSO	203.86
DMSO	173.884
DMSO	180
DMSO	195.422
DMSO	181.569
DMSO	185.013
DMSO	210.192
DMSO	210.964
DMSO	221.496
DMSO	231.71
DMSO	193.134
DMSO	55.67
DMSO	280.886
DMSO	270
DMSO	292.306
DMSO	251.565
DMSO	310.426
DMSO	277.125
DMSO	271.507
DMSO	233.842
DMSO	287.526
DMSO	252.553
DMSO	228.013
DMSO	104.036
DMSO	303.311
DMSO	306.87
DMSO	262.875
DMSO	261.119
DMSO	249.444
DMSO	296.565
DMSO	142.125
DMSO	138.122
DMSO	157.249
DMSO	156.615
DMSO	164.055
DMSO	211.827
DMSO	164.32
DMSO	176.186
DMSO	172.875
DMSO	184.764
DMSO	156.425
DMSO	110.854
DMSO	144.605
DMSO	250.641
DMSO	208.61
DMSO	196.928
DMSO	184.236
DMSO	199.654
DMSO	218.418
DMSO	205.115
DMSO	183.366
DMSO	183.302
DMSO	195.642
DMSO	166.264
DMSO	105.255
DMSO	288.435
DMSO	102.804
DMSO	158.499
DMSO	170.64
DMSO	180.774
DMSO	223.452
DMSO	229.764
DMSO	251.175
DMSO	193.392
DMSO	260.272
DMSO	250.346
DMSO	135.939
DMSO	256.464
DMSO	255.256
DMSO	258.465
DMSO	125.538
DMSO	274.236
DMSO	286.928
DMSO	281.041
DMSO	110.807
DMSO	183.652
DMSO	191.889
DMSO	219.036
DMSO	225
DMSO	215.676
DMSO	282.907
DMSO	281.976
DMSO	273.652
DMSO	264.289
DMSO	283.431
DMSO	282.308
DMSO	260.69
DMSO	245.821
DMSO	241.232
DMSO	280.84
DMSO	271.397
DMSO	264.806
DMSO	261.87
DMSO	29.578
DMSO	271.245
DMSO	267.563
DMSO	308.501
DMSO	306.193
DMSO	294.444
DMSO	261.529
DMSO	177.064
DMSO	165.141
DMSO	164.932
DMSO	147.529
DMSO	316.273
DMSO	322.306
DMSO	268.727
DMSO	262.333
DMSO	231.667
DMSO	216.87
DMSO	194.534
DMSO	243.435
DMSO	220.601
DMSO	214.061
DMSO	115.253
DMSO	146.821
DMSO	282.529
DMSO	281.31
DMSO	274.485
DMSO	244.983
DMSO	205.278
DMSO	212.196
DMSO	329.534
DMSO	134.119
DMSO	210.411
DMSO	219.936
DMSO	232.496
DMSO	200.323
DMSO	169.114
DMSO	173.246
DMSO	209.745
DMSO	236.768
DMSO	151.607
DMSO	178.531
DMSO	141.766
DMSO	165.651
DMSO	193.815
DMSO	209.982
DMSO	207.474
DMSO	191.634
DMSO	174.428
DMSO	226.637
DMSO	116.565
DMSO	117.474
DMSO	211.43
DMSO	214.824
DMSO	121.827
DMSO	147.265
DMSO	128.991
DMSO	137.911
DMSO	143.471
DMSO	92.726
DMSO	72.759
DMSO	173.48
DMSO	175.101
DMSO	155.854
DMSO	112.479
DMSO	128.047
DMSO	171.027
DMSO	156.93
DMSO	161.862
DMSO	133.995
DMSO	140.013
DMSO	151.26
DMSO	162.801
DMSO	163.301
DMSO	152.103
DMSO	143.616
DMSO	122.829
DMSO	164.745
DMSO	159.775
DMSO	129.56
DMSO	186.34
DMSO	246.448
DMSO	243.435
DMSO	242.879
DMSO	131.711
DMSO	161.2
DMSO	155.136
DMSO	174.56
DMSO	162.719
DMSO	191.739
DMSO	333.768
DMSO	312.663
DMSO	255.53
DMSO	255.174
DMSO	234.904
DMSO	121.608
DMSO	128.157
DMSO	286.699
DMSO	167.56
DMSO	193.841
DMSO	212.55
DMSO	212.229
DMSO	182.121
DMSO	168.69
DMSO	200.433
DMSO	181.878
DMSO	180
DMSO	182.083
DMSO	156.501
DMSO	137.862
DMSO	107.199
DMSO	188.842
DMSO	293.051
DMSO	313.636
DMSO	267.397
DMSO	271.193
DMSO	179.119
DMSO	184.399
DMSO	169.216
DMSO	234.345
DMSO	233.427
DMSO	240.751
DMSO	226.469
DMSO	148.325
DMSO	143.366
DMSO	113.199
DMSO	92.603
DMSO	165.5
DMSO	167.905
DMSO	184.899
DMSO	196.557
DMSO	162.255
DMSO	162.824
DMSO	163.61
DMSO	199.799
DMSO	187.853
DMSO	218.66
DMSO	213.69
DMSO	59.199
DMSO	86.186
DMSO	255.964
DMSO	247.891
DMSO	270
DMSO	217.875
DMSO	234.866
DMSO	88.21
DMSO	116.565
DMSO	192.804
DMSO	207.096
DMSO	201.501
DMSO	190.954
DMSO	193.392
DMSO	201.801
DMSO	194.995
DMSO	184.514
DMSO	180
DMSO	173.66
DMSO	195.524
DMSO	159.444
DMSO	159.775
DMSO	149.036
DMSO	119.249
DMSO	169.592
DMSO	147.529
DMSO	164.249
DMSO	225
DMSO	264.644
DMSO	230.906
DMSO	316.302
DMSO	253.74
DMSO	196.39
DMSO	222.184
DMSO	245.323
DMSO	251.565
DMSO	222.955
DMSO	232.125
DMSO	189.246
DMSO	197.281
DMSO	197.176
DMSO	198.034
DMSO	323.746
DMSO	223.995
DMSO	138.691
DMSO	128.66
DMSO	270
DMSO	52.524
DMSO	68.499
DMSO	82.875
DMSO	219.094
DMSO	291.644
DMSO	286.44
DMSO	90
DMSO	293.025
DMSO	240.422
DMSO	262.057
DMSO	215.942
DMSO	231.953
DMSO	228.652
DMSO	228.945
DMSO	231.582
DMSO	213.69
DMSO	219.369
DMSO	235.62
DMSO	234.058
DMSO	241.189
DMSO	135.939
DMSO	136.081
DMSO	146.889
DMSO	137.175
DMSO	154.983
DMSO	210.256
DMSO	238.173
DMSO	192.011
DMSO	195.255
DMSO	243.812
DMSO	202.249
DMSO	184.514
DMSO	192.529
DMSO	39.936
DMSO	200.225
DMSO	209.055
DMSO	208.217
DMSO	173.066
DMSO	105.068
DMSO	174.094
DMSO	186.116
DMSO	179.061
DMSO	185.44
DMSO	191.31
DMSO	173.019
DMSO	169.919
DMSO	211.535
DMSO	207.719
DMSO	228.013
DMSO	178.409
DMSO	147.848
DMSO	149.534
DMSO	144.605
DMSO	131.009
DMSO	191.004
DMSO	169.461
DMSO	161.966
DMSO	239.421
DMSO	233.531
DMSO	238.57
DMSO	129.806
DMSO	130.486
DMSO	250.71
DMSO	258.024
DMSO	153.8
DMSO	164.899
DMSO	265.236
DMSO	274.086
DMSO	250.346
DMSO	150.461
DMSO	146.725
DMSO	165.964
DMSO	141.843
DMSO	90
DMSO	254.055
DMSO	291.194
DMSO	285.642
DMSO	248.962
DMSO	237.724
DMSO	237.265
DMSO	255.141
DMSO	239.036
DMSO	211.608
DMSO	260.538
DMSO	244.29
DMSO	159.775
DMSO	166.608
DMSO	180
DMSO	143.653
DMSO	149.744
DMSO	205.017
DMSO	242.103
DMSO	222.274
DMSO	192.804
DMSO	180
DMSO	176.309
DMSO	152.241
DMSO	120.069
DMSO	130.914
DMSO	108.435
DMSO	341.996
DMSO	356.424
DMSO	50.194
DMSO	299.745
DMSO	317.291
DMSO	295.71
DMSO	273.814
DMSO	284.036
DMSO	187.431
DMSO	192.265
DMSO	177.064
DMSO	130.03
DMSO	181.848
DMSO	204.146
DMSO	181.364
DMSO	207.181
DMSO	232.524
DMSO	232.815
DMSO	229.97
DMSO	207.512
DMSO	206.565
DMSO	213.69
DMSO	180
DMSO	169.695
DMSO	189.782
DMSO	190.954
DMSO	267.455
DMSO	263.991
DMSO	257.593
DMSO	174.289
DMSO	125.311
DMSO	247.068
DMSO	246.251
DMSO	208.301
DMSO	199.179
DMSO	123.111
DMSO	116.565
DMSO	146.889
DMSO	130.601
DMSO	147.724
DMSO	172.875
DMSO	207.646
DMSO	190.539
DMSO	170.789
DMSO	173.991
DMSO	184.316
DMSO	177.879
DMSO	209.932
DMSO	210.7
DMSO	206.565
DMSO	175.711
DMSO	225
DMSO	227.49
DMSO	217.569
DMSO	29.055
DMSO	89.045
DMSO	52.253
DMSO	201.801
DMSO	104.036
DMSO	287.526
DMSO	263.418
DMSO	137.203
DMSO	143.31
DMSO	201.801
DMSO	201.801
DMSO	170.91
DMSO	281.004
DMSO	254.476
DMSO	255.964
DMSO	226.888
DMSO	228.731
DMSO	181.332
DMSO	171.87
DMSO	183.18
DMSO	210.256
DMSO	315
DMSO	332.904
DMSO	177.917
DMSO	176.1
DMSO	243.435
DMSO	197.7
DMSO	238.496
DMSO	172.235
DMSO	202.62
DMSO	246.161
DMSO	254.624
DMSO	296.565
DMSO	306.158
