# Supplementary material for: Zebrafish Posterior Lateral Line primordium migration requires interactions between a superficial sheath of motile cells and the skin
Source: eLife. 2020 Nov 25;9:e58251. doi: 10.7554/eLife.58251 (PMC7688310; doi:10.7554/eLife.58251)
Supplement: Source data 1. [file elife-58251-data1.zip › dallenogare2019-master/apical_SU5402_angle.csv]

condition	Angle
SU5402_6h	266.479
SU5402_6h	267.797
SU5402_6h	255.651
SU5402_6h	310.462
SU5402_6h	259.38
SU5402_6h	289.885
SU5402_6h	281.31
SU5402_6h	180
SU5402_6h	166.504
SU5402_6h	201.161
SU5402_6h	264.193
SU5402_6h	265.389
SU5402_6h	278.973
SU5402_6h	258.056
SU5402_6h	151.966
SU5402_6h	311.082
SU5402_6h	307.875
SU5402_6h	137.579
SU5402_6h	112.286
SU5402_6h	174.56
SU5402_6h	207.699
SU5402_6h	308.991
SU5402_6h	257.196
SU5402_6h	241.504
SU5402_6h	155.556
SU5402_6h	231.147
SU5402_6h	47.951
SU5402_6h	186.981
SU5402_6h	296.114
SU5402_6h	189.904
SU5402_6h	271.79
SU5402_6h	206.075
SU5402_6h	235.561
SU5402_6h	203.025
SU5402_6h	92.337
SU5402_6h	360
SU5402_6h	307.747
SU5402_6h	234.638
SU5402_6h	261.469
SU5402_6h	178.958
SU5402_6h	212.905
SU5402_6h	118.74
SU5402_6h	105.068
SU5402_6h	102.995
SU5402_6h	238.325
SU5402_6h	201.371
SU5402_6h	345.579
SU5402_6h	3.9
SU5402_6h	24.179
SU5402_6h	4.16
SU5402_6h	104.381
SU5402_6h	186.203
SU5402_6h	191.689
SU5402_6h	151.821
SU5402_6h	114.567
SU5402_6h	124.992
SU5402_6h	114.146
SU5402_6h	117.255
SU5402_6h	95.528
SU5402_6h	46.397
SU5402_6h	63.435
SU5402_6h	41.634
SU5402_6h	42.58
SU5402_6h	51.009
SU5402_6h	41.348
SU5402_6h	200.225
SU5402_6h	251.075
SU5402_6h	325.305
SU5402_6h	341.259
SU5402_6h	19.983
SU5402_6h	19.983
SU5402_6h	59.982
SU5402_6h	287.103
SU5402_6h	294.146
SU5402_6h	358.152
SU5402_6h	308.157
SU5402_6h	275.013
SU5402_6h	241.144
SU5402_6h	247.38
SU5402_6h	246.297
SU5402_6h	268.877
SU5402_6h	33.232
SU5402_6h	7.306
SU5402_6h	333.435
SU5402_6h	330.255
SU5402_6h	314.091
SU5402_6h	284.621
SU5402_6h	263.83
SU5402_6h	157.834
SU5402_6h	186.71
SU5402_6h	323.427
SU5402_6h	270
SU5402_6h	279.162
SU5402_6h	272.291
SU5402_6h	264.806
SU5402_6h	263.558
SU5402_6h	222.138
SU5402_6h	120.256
SU5402_6h	122.196
SU5402_6h	138.18
SU5402_6h	42.879
SU5402_6h	274.927
SU5402_6h	88.531
SU5402_6h	90
SU5402_6h	129.472
SU5402_6h	151.074
SU5402_6h	292.751
SU5402_6h	309.174
SU5402_6h	18.189
SU5402_6h	116.565
SU5402_6h	201.371
SU5402_6h	197.301
SU5402_6h	278.616
SU5402_6h	279.162
SU5402_6h	268.409
SU5402_6h	340.974
SU5402_6h	28.61
SU5402_6h	226.332
SU5402_6h	234.09
SU5402_6h	211.43
SU5402_6h	203.629
SU5402_6h	216.607
SU5402_6h	205.677
SU5402_6h	225
SU5402_6h	266.009
SU5402_6h	225
SU5402_6h	180
SU5402_6h	206.565
SU5402_6h	307.747
SU5402_6h	173.211
SU5402_6h	206.565
SU5402_6h	265.135
SU5402_6h	219.472
SU5402_6h	225
SU5402_6h	208.74
SU5402_6h	189.689
SU5402_6h	128.991
SU5402_6h	128.089
SU5402_6h	289.983
SU5402_6h	272.603
SU5402_6h	123.341
SU5402_6h	144.689
SU5402_6h	125.676
SU5402_6h	113.552
SU5402_6h	94.399
SU5402_6h	194.281
SU5402_6h	109.44
SU5402_6h	142.125
SU5402_6h	268.452
SU5402_6h	120.579
SU5402_6h	281.821
SU5402_6h	128.66
SU5402_6h	135
SU5402_6h	201.801
SU5402_6h	187.989
SU5402_6h	164.65
SU5402_6h	159.444
SU5402_6h	164.932
SU5402_6h	227.564
SU5402_6h	216.87
SU5402_6h	207.979
SU5402_6h	207.759
SU5402_6h	214.824
SU5402_6h	184.635
SU5402_6h	141.71
SU5402_6h	147.804
SU5402_6h	198.435
SU5402_6h	203.199
SU5402_6h	141.911
SU5402_6h	284.676
SU5402_6h	272.045
SU5402_6h	145.176
SU5402_6h	229.686
SU5402_6h	145.561
SU5402_6h	141.582
SU5402_6h	186.953
SU5402_6h	216.87
SU5402_6h	110.925
SU5402_6h	249.677
SU5402_6h	112.751
SU5402_6h	125.538
SU5402_6h	168.311
SU5402_6h	149.826
SU5402_6h	147.339
SU5402_6h	137.203
SU5402_6h	262.875
SU5402_6h	241.607
SU5402_6h	160.017
SU5402_6h	219.987
SU5402_6h	358.091
SU5402_6h	2.291
SU5402_6h	276.71
SU5402_6h	284.036
SU5402_6h	267.614
SU5402_6h	256.866
SU5402_6h	193.241
SU5402_6h	42.274
SU5402_6h	266.82
SU5402_6h	247.166
SU5402_6h	244.026
SU5402_6h	259.38
SU5402_6h	302.196
SU5402_6h	351.469
SU5402_6h	243.435
SU5402_6h	278.531
SU5402_6h	163.61
SU5402_6h	219.472
SU5402_6h	36.254
SU5402_6h	354.289
SU5402_6h	333.435
SU5402_6h	344.055
SU5402_6h	258.69
SU5402_6h	250.71
SU5402_6h	213.69
SU5402_6h	272.01
SU5402_6h	321.546
SU5402_6h	341.147
SU5402_6h	335.659
SU5402_6h	70.145
SU5402_6h	2.203
SU5402_6h	52.125
SU5402_6h	40.236
SU5402_6h	65.095
SU5402_6h	311.186
SU5402_6h	326.853
SU5402_6h	258.179
SU5402_6h	249.624
SU5402_6h	2.121
SU5402_6h	7.306
SU5402_6h	65.898
SU5402_6h	69.305
SU5402_6h	102.381
SU5402_6h	180
SU5402_6h	137.045
SU5402_6h	233.13
SU5402_6h	221.76
SU5402_6h	268.958
SU5402_6h	235.376
SU5402_6h	264.644
SU5402_6h	258.69
SU5402_6h	100.305
SU5402_6h	114.624
SU5402_6h	139.399
SU5402_6h	260.91
SU5402_6h	259.114
SU5402_6h	242.354
SU5402_6h	237.426
SU5402_6h	252.759
SU5402_6h	222.709
SU5402_6h	24.864
SU5402_6h	306.469
SU5402_6h	142.595
SU5402_6h	261.87
SU5402_6h	349.287
SU5402_6h	189.926
SU5402_6h	175.914
SU5402_6h	193.496
SU5402_6h	106.39
SU5402_6h	83.29
SU5402_6h	180
SU5402_6h	126.027
SU5402_6h	153.435
SU5402_6h	181.193
SU5402_6h	166.264
SU5402_6h	119.358
SU5402_6h	165.174
SU5402_6h	138.18
SU5402_6h	126.87
SU5402_6h	92.386
SU5402_6h	200.772
SU5402_6h	242.526
SU5402_6h	260.538
SU5402_6h	219.987
SU5402_6h	226.332
SU5402_6h	76.827
SU5402_6h	226.637
SU5402_6h	199.093
SU5402_6h	286.314
SU5402_6h	290.225
SU5402_6h	252.121
SU5402_6h	245.225
SU5402_6h	82.528
SU5402_6h	109.502
SU5402_6h	343.496
SU5402_6h	42.879
SU5402_6h	55.491
SU5402_6h	308.884
SU5402_6h	138.366
SU5402_6h	14.47
SU5402_6h	258.996
SU5402_6h	192.68
SU5402_6h	225.939
SU5402_6h	213.69
SU5402_6h	92.045
SU5402_6h	99.462
SU5402_6h	84.806
SU5402_6h	262.304
SU5402_6h	251.565
SU5402_6h	270
SU5402_6h	300.579
SU5402_6h	291.413
SU5402_6h	268.025
SU5402_6h	292.38
