# Supplementary material for: Zebrafish Posterior Lateral Line primordium migration requires interactions between a superficial sheath of motile cells and the skin
Source: eLife. 2020 Nov 25;9:e58251. doi: 10.7554/eLife.58251 (PMC7688310; doi:10.7554/eLife.58251)
Supplement: Source data 1. [file elife-58251-data1.zip › dallenogare2019-master/apical_after_healing_angle.csv]

condition	angle
apical_after_healing	261.87
apical_after_healing	208.968
apical_after_healing	135
apical_after_healing	151.243
apical_after_healing	140.412
apical_after_healing	124.509
apical_after_healing	140.08
apical_after_healing	166.701
apical_after_healing	192.051
apical_after_healing	163.025
apical_after_healing	173.387
apical_after_healing	123.996
apical_after_healing	68.875
apical_after_healing	264.094
apical_after_healing	235.125
apical_after_healing	307.694
apical_after_healing	284.036
apical_after_healing	149.959
apical_after_healing	149.995
apical_after_healing	161.2
apical_after_healing	236.976
apical_after_healing	262.747
apical_after_healing	126.674
apical_after_healing	295.346
apical_after_healing	108.435
apical_after_healing	124.548
apical_after_healing	114.102
apical_after_healing	181.432
apical_after_healing	212.471
apical_after_healing	238.134
apical_after_healing	230.332
apical_after_healing	235.008
apical_after_healing	187.253
apical_after_healing	191.31
apical_after_healing	194.783
apical_after_healing	204.228
apical_after_healing	187.696
apical_after_healing	217.504
apical_after_healing	186.882
apical_after_healing	192.426
apical_after_healing	185.08
apical_after_healing	257.471
apical_after_healing	257.905
apical_after_healing	168.69
apical_after_healing	211.159
apical_after_healing	191.31
apical_after_healing	108.435
apical_after_healing	263.541
apical_after_healing	104.036
apical_after_healing	92.203
apical_after_healing	151.75
apical_after_healing	223.995
apical_after_healing	237.381
apical_after_healing	256.464
apical_after_healing	161.565
apical_after_healing	187.815
apical_after_healing	140.194
apical_after_healing	135
apical_after_healing	313.152
apical_after_healing	119.055
apical_after_healing	45.764
apical_after_healing	48.814
apical_after_healing	20.095
apical_after_healing	113.199
apical_after_healing	203.07
apical_after_healing	78.69
apical_after_healing	108.853
apical_after_healing	200.41
apical_after_healing	223.531
apical_after_healing	223.363
apical_after_healing	210.964
apical_after_healing	259.16
apical_after_healing	253.887
apical_after_healing	183.879
apical_after_healing	164.745
apical_after_healing	152.56
apical_after_healing	151.46
apical_after_healing	154.654
apical_after_healing	203.962
apical_after_healing	211.701
apical_after_healing	217.266
apical_after_healing	186.34
apical_after_healing	140.356
apical_after_healing	115.821
apical_after_healing	150.101
apical_after_healing	178.807
apical_after_healing	180
apical_after_healing	143.393
apical_after_healing	141.953
apical_after_healing	120.964
apical_after_healing	130.914
apical_after_healing	173.66
apical_after_healing	192.265
apical_after_healing	185.44
apical_after_healing	112.249
apical_after_healing	152.592
apical_after_healing	219.987
apical_after_healing	214.216
apical_after_healing	69.864
apical_after_healing	137.862
apical_after_healing	126.87
apical_after_healing	240.803
apical_after_healing	265.764
apical_after_healing	230.194
apical_after_healing	244.537
apical_after_healing	247.166
apical_after_healing	234.866
apical_after_healing	236.31
apical_after_healing	214.077
apical_after_healing	227.49
apical_after_healing	197.526
apical_after_healing	270
apical_after_healing	291.801
apical_after_healing	276.582
apical_after_healing	263.29
apical_after_healing	283.134
apical_after_healing	316.848
apical_after_healing	255.579
apical_after_healing	198.004
apical_after_healing	186.009
apical_after_healing	199.29
apical_after_healing	151.504
apical_after_healing	164.055
apical_after_healing	113.199
apical_after_healing	139.399
apical_after_healing	236.634
apical_after_healing	248.199
apical_after_healing	99.09
apical_after_healing	160.201
apical_after_healing	273.691
apical_after_healing	74.055
apical_after_healing	295.201
apical_after_healing	343.301
apical_after_healing	332.7
apical_after_healing	252.646
apical_after_healing	270
apical_after_healing	345.069
apical_after_healing	299.358
apical_after_healing	310.156
apical_after_healing	260.727
apical_after_healing	204.944
apical_after_healing	206.565
apical_after_healing	217.147
apical_after_healing	208.61
apical_after_healing	219.806
apical_after_healing	325.491
apical_after_healing	239.47
apical_after_healing	239.534
apical_after_healing	242.447
apical_after_healing	29.055
apical_after_healing	252.897
apical_after_healing	132.51
apical_after_healing	360
apical_after_healing	4.764
apical_after_healing	360
apical_after_healing	235.561
apical_after_healing	276.953
apical_after_healing	284.036
apical_after_healing	274.399
apical_after_healing	111.251
apical_after_healing	283.241
apical_after_healing	88.091
apical_after_healing	71.565
apical_after_healing	227.862
apical_after_healing	222.709
apical_after_healing	238.57
apical_after_healing	213.69
apical_after_healing	197.592
apical_after_healing	212.735
apical_after_healing	167.125
apical_after_healing	90
apical_after_healing	90
apical_after_healing	83.66
apical_after_healing	289.654
apical_after_healing	284.036
apical_after_healing	270
apical_after_healing	246.448
apical_after_healing	218.48
apical_after_healing	298.61
apical_after_healing	297.897
apical_after_healing	235.713
apical_after_healing	234.462
apical_after_healing	208.301
apical_after_healing	229.399
apical_after_healing	254.055
apical_after_healing	205.017
apical_after_healing	235.561
apical_after_healing	263.884
apical_after_healing	204.905
apical_after_healing	151.607
apical_after_healing	157.62
apical_after_healing	165.53
apical_after_healing	141.953
apical_after_healing	214.046
apical_after_healing	221.923
apical_after_healing	238.392
apical_after_healing	233.286
apical_after_healing	171.469
apical_after_healing	136.219
apical_after_healing	331.928
apical_after_healing	11.31
apical_after_healing	304.509
apical_after_healing	277.524
apical_after_healing	75.53
apical_after_healing	154.29
apical_after_healing	250.346
apical_after_healing	110.556
apical_after_healing	201.161
apical_after_healing	248.199
apical_after_healing	271.685
apical_after_healing	263.157
apical_after_healing	248.749
apical_after_healing	237.171
apical_after_healing	161.565
apical_after_healing	85.601
apical_after_healing	141.582
apical_after_healing	169.509
apical_after_healing	156.038
apical_after_healing	206.565
apical_after_healing	213.275
apical_after_healing	184.899
apical_after_healing	172.03
apical_after_healing	278.881
apical_after_healing	215.538
apical_after_healing	210.51
apical_after_healing	215.287
apical_after_healing	196.771
apical_after_healing	178.21
apical_after_healing	180.637
apical_after_healing	195.322
apical_after_healing	189.293
apical_after_healing	197.771
apical_after_healing	193.285
apical_after_healing	192.619
apical_after_healing	156.038
apical_after_healing	150.489
apical_after_healing	159.444
apical_after_healing	295.427
apical_after_healing	142.651
apical_after_healing	345.7
apical_after_healing	285.255
apical_after_healing	318.468
apical_after_healing	131.634
apical_after_healing	143.616
apical_after_healing	123.69
apical_after_healing	120.114
apical_after_healing	95.194
apical_after_healing	233.881
apical_after_healing	233.973
apical_after_healing	210.964
apical_after_healing	243.435
apical_after_healing	249.775
apical_after_healing	226.848
apical_after_healing	171.511
apical_after_healing	170.181
apical_after_healing	171.327
apical_after_healing	183.013
apical_after_healing	60.945
apical_after_healing	188.393
apical_after_healing	176.987
apical_after_healing	70.017
apical_after_healing	245.556
apical_after_healing	241.699
apical_after_healing	242.526
apical_after_healing	293.806
apical_after_healing	298.926
apical_after_healing	271.193
apical_after_healing	141.34
apical_after_healing	129.094
apical_after_healing	118.142
apical_after_healing	147.995
apical_after_healing	178.363
apical_after_healing	180
apical_after_healing	124.695
apical_after_healing	101.659
apical_after_healing	181.941
apical_after_healing	147.381
apical_after_healing	151.39
apical_after_healing	150.945
apical_after_healing	150.945
apical_after_healing	178.877
apical_after_healing	280.62
apical_after_healing	256.608
apical_after_healing	254.476
apical_after_healing	195.524
apical_after_healing	175.711
apical_after_healing	183.24
apical_after_healing	147.381
apical_after_healing	114.444
apical_after_healing	120.256
apical_after_healing	146.31
apical_after_healing	133.452
apical_after_healing	133.025
apical_after_healing	225.855
apical_after_healing	114.864
apical_after_healing	244.359
apical_after_healing	253.74
apical_after_healing	160.71
apical_after_healing	234.462
apical_after_healing	206.565
apical_after_healing	259.046
apical_after_healing	307.999
apical_after_healing	298.61
apical_after_healing	278.746
apical_after_healing	236.821
apical_after_healing	244.058
apical_after_healing	248.199
apical_after_healing	231.147
apical_after_healing	90
apical_after_healing	141.147
apical_after_healing	122.735
apical_after_healing	231.34
apical_after_healing	213.69
apical_after_healing	276.34
apical_after_healing	266.987
apical_after_healing	90.909
apical_after_healing	94.467
apical_after_healing	97.125
apical_after_healing	117.646
apical_after_healing	110.283
apical_after_healing	123.275
apical_after_healing	208.301
apical_after_healing	208.887
apical_after_healing	215.754
apical_after_healing	200.726
apical_after_healing	177.879
apical_after_healing	260.218
apical_after_healing	257.471
apical_after_healing	261.656
apical_after_healing	261.703
apical_after_healing	296.565
apical_after_healing	278.366
apical_after_healing	142.595
apical_after_healing	132.166
apical_after_healing	138.691
apical_after_healing	142.853
apical_after_healing	171.87
apical_after_healing	129.806
apical_after_healing	248.199
apical_after_healing	256.809
apical_after_healing	268.807
apical_after_healing	223.264
apical_after_healing	360
apical_after_healing	195.068
apical_after_healing	190.305
apical_after_healing	184.764
apical_after_healing	180
apical_after_healing	141.34
apical_after_healing	100.408
apical_after_healing	169.38
apical_after_healing	107.7
apical_after_healing	127.185
apical_after_healing	320.042
apical_after_healing	329.534
apical_after_healing	151.39
apical_after_healing	150.101
apical_after_healing	149.349
apical_after_healing	115.463
apical_after_healing	107.103
apical_after_healing	305.942
apical_after_healing	239.931
apical_after_healing	252.474
apical_after_healing	266.532
apical_after_healing	360
apical_after_healing	43.363
apical_after_healing	170.538
apical_after_healing	170.789
apical_after_healing	256.373
apical_after_healing	262.875
apical_after_healing	170.218
apical_after_healing	165.069
apical_after_healing	172.147
apical_after_healing	329.036
apical_after_healing	164.859
apical_after_healing	158.369
apical_after_healing	182.337
apical_after_healing	153.435
apical_after_healing	168.232
apical_after_healing	146.689
apical_after_healing	112.714
apical_after_healing	107.684
apical_after_healing	121.675
apical_after_healing	138.468
apical_after_healing	296.003
apical_after_healing	324.462
apical_after_healing	357.138
apical_after_healing	22.834
apical_after_healing	13.392
apical_after_healing	32.471
apical_after_healing	71.565
apical_after_healing	80.789
apical_after_healing	288.435
apical_after_healing	273.945
apical_after_healing	279.462
apical_after_healing	238.241
apical_after_healing	235.008
apical_after_healing	211.43
apical_after_healing	177.99
apical_after_healing	175.84
apical_after_healing	175.764
apical_after_healing	149.036
apical_after_healing	155.225
apical_after_healing	170.538
apical_after_healing	129.806
apical_after_healing	137.045
apical_after_healing	139.844
apical_after_healing	107.103
apical_after_healing	130.236
apical_after_healing	132.879
apical_after_healing	224.091
apical_after_healing	143.746
apical_after_healing	246.038
apical_after_healing	222.709
apical_after_healing	271.591
apical_after_healing	222.769
apical_after_healing	226.771
apical_after_healing	223.877
apical_after_healing	133.152
apical_after_healing	100.886
apical_after_healing	53.531
apical_after_healing	72.35
apical_after_healing	57.529
apical_after_healing	30.964
apical_after_healing	20.556
apical_after_healing	136.042
apical_after_healing	151.821
apical_after_healing	125.942
apical_after_healing	103.392
apical_after_healing	194.036
apical_after_healing	204.775
apical_after_healing	170.134
apical_after_healing	152.241
apical_after_healing	191.535
apical_after_healing	189.689
apical_after_healing	154.654
apical_after_healing	131.76
apical_after_healing	64.134
apical_after_healing	182.337
apical_after_healing	160.145
apical_after_healing	166.185
apical_after_healing	196.39
apical_after_healing	170.961
apical_after_healing	198.8
apical_after_healing	187.125
apical_after_healing	161.565
apical_after_healing	114.444
apical_after_healing	133.603
apical_after_healing	135.567
apical_after_healing	158.895
apical_after_healing	300.324
apical_after_healing	270
apical_after_healing	251.053
apical_after_healing	228.013
apical_after_healing	255.379
apical_after_healing	246.571
apical_after_healing	183.691
apical_after_healing	193.57
apical_after_healing	219.806
apical_after_healing	146.31
apical_after_healing	139.635
apical_after_healing	145.713
apical_after_healing	163.811
apical_after_healing	185.711
apical_after_healing	191.634
apical_after_healing	208.74
apical_after_healing	118.811
apical_after_healing	122.242
apical_after_healing	180
apical_after_healing	167.196
apical_after_healing	142.696
apical_after_healing	163.909
apical_after_healing	259.695
apical_after_healing	219.174
apical_after_healing	204.362
apical_after_healing	303.69
apical_after_healing	318.013
apical_after_healing	280.305
apical_after_healing	295.346
apical_after_healing	51.911
apical_after_healing	274.086
apical_after_healing	322.001
apical_after_healing	249.075
apical_after_healing	195.524
apical_after_healing	202.834
apical_after_healing	202.521
apical_after_healing	124.902
apical_after_healing	138.366
apical_after_healing	179.076
apical_after_healing	196.144
apical_after_healing	187.496
apical_after_healing	273.814
apical_after_healing	282.529
apical_after_healing	287.103
apical_after_healing	214.16
apical_after_healing	134.029
apical_after_healing	6.459
apical_after_healing	167.471
apical_after_healing	15.124
apical_after_healing	158.962
apical_after_healing	131.424
apical_after_healing	92.726
apical_after_healing	88.727
apical_after_healing	141.34
apical_after_healing	350.961
apical_after_healing	360
apical_after_healing	135
apical_after_healing	36.87
apical_after_healing	214.509
apical_after_healing	317.675
apical_after_healing	332.784
apical_after_healing	164.055
apical_after_healing	157.751
apical_after_healing	166.759
apical_after_healing	325.176
apical_after_healing	111.801
apical_after_healing	83.29
apical_after_healing	98.13
apical_after_healing	182.386
apical_after_healing	163.811
apical_after_healing	77.005
apical_after_healing	74.876
apical_after_healing	211.535
apical_after_healing	214.992
apical_after_healing	35.538
apical_after_healing	118.856
apical_after_healing	95.08
apical_after_healing	103.761
apical_after_healing	339.444
