# Supplementary material for: Zebrafish Posterior Lateral Line primordium migration requires interactions between a superficial sheath of motile cells and the skin
Source: eLife. 2020 Nov 25;9:e58251. doi: 10.7554/eLife.58251 (PMC7688310; doi:10.7554/eLife.58251)
Supplement: Source data 1. [file elife-58251-data1.zip › dallenogare2019-master/apical_after_healing_length.csv]

condition	length
apical_after_healing	4.601
apical_after_healing	6.941
apical_after_healing	4.754
apical_after_healing	5.072
apical_after_healing	3.659
apical_after_healing	4.211
apical_after_healing	3.464
apical_after_healing	3.064
apical_after_healing	4.934
apical_after_healing	5.386
apical_after_healing	3.766
apical_after_healing	2.812
apical_after_healing	2.558
apical_after_healing	3.162
apical_after_healing	2.181
apical_after_healing	1.508
apical_after_healing	1.565
apical_after_healing	5.199
apical_after_healing	4.445
apical_after_healing	2.692
apical_after_healing	2.587
apical_after_healing	3.006
apical_after_healing	3.177
apical_after_healing	1.14
apical_after_healing	1.029
apical_after_healing	4.016
apical_after_healing	2.257
apical_after_healing	2.17
apical_after_healing	1.414
apical_after_healing	2.362
apical_after_healing	2.888
apical_after_healing	1.986
apical_after_healing	3.006
apical_after_healing	3.041
apical_after_healing	4.038
apical_after_healing	3.568
apical_after_healing	4.049
apical_after_healing	2.939
apical_after_healing	3.168
apical_after_healing	3.276
apical_after_healing	2.45
apical_after_healing	2.499
apical_after_healing	1.553
apical_after_healing	1.935
apical_after_healing	2.725
apical_after_healing	3.871
apical_after_healing	2.229
apical_after_healing	2.892
apical_after_healing	1.118
apical_after_healing	1.411
apical_after_healing	4.124
apical_after_healing	2.186
apical_after_healing	1.609
apical_after_healing	3.012
apical_after_healing	2.915
apical_after_healing	2.791
apical_after_healing	0.847
apical_after_healing	0.997
apical_after_healing	2.378
apical_after_healing	1.675
apical_after_healing	2.876
apical_after_healing	2.306
apical_after_healing	2.367
apical_after_healing	1.652
apical_after_healing	3.182
apical_after_healing	3.594
apical_after_healing	2.349
apical_after_healing	4.975
apical_after_healing	2.992
apical_after_healing	2.685
apical_after_healing	1.897
apical_after_healing	2.595
apical_after_healing	2.54
apical_after_healing	3.206
apical_after_healing	3.091
apical_after_healing	3.177
apical_after_healing	3.518
apical_after_healing	2.28
apical_after_healing	3.204
apical_after_healing	2.167
apical_after_healing	3.134
apical_after_healing	3.928
apical_after_healing	2.465
apical_after_healing	1.867
apical_after_healing	2.502
apical_after_healing	2.603
apical_after_healing	2.223
apical_after_healing	2.364
apical_after_healing	1.584
apical_after_healing	0.948
apical_after_healing	1.076
apical_after_healing	0.982
apical_after_healing	1.276
apical_after_healing	3.431
apical_after_healing	1.289
apical_after_healing	1.649
apical_after_healing	2.194
apical_after_healing	1.639
apical_after_healing	1.733
apical_after_healing	1.536
apical_after_healing	1.356
apical_after_healing	2.112
apical_after_healing	1.468
apical_after_healing	1.27
apical_after_healing	1.261
apical_after_healing	1.118
apical_after_healing	1.79
apical_after_healing	1.564
apical_after_healing	2.226
apical_after_healing	0.883
apical_after_healing	2.161
apical_after_healing	2.277
apical_after_healing	1.46
apical_after_healing	1.419
apical_after_healing	0.928
apical_after_healing	1.67
apical_after_healing	1.189
apical_after_healing	1.959
apical_after_healing	2.281
apical_after_healing	1.036
apical_after_healing	1.149
apical_after_healing	2.159
apical_after_healing	1.974
apical_after_healing	1.652
apical_after_healing	1
apical_after_healing	2.662
apical_after_healing	0.876
apical_after_healing	1.373
apical_after_healing	1.441
apical_after_healing	1.684
apical_after_healing	1.579
apical_after_healing	2.037
apical_after_healing	2.83
apical_after_healing	1.892
apical_after_healing	2.727
apical_after_healing	1.41
apical_after_healing	2.525
apical_after_healing	1.991
apical_after_healing	2.27
apical_after_healing	2.692
apical_after_healing	2.571
apical_after_healing	2.061
apical_after_healing	2.245
apical_after_healing	2.038
apical_after_healing	0.847
apical_after_healing	1.053
apical_after_healing	2.455
apical_after_healing	2.139
apical_after_healing	1.407
apical_after_healing	1.116
apical_after_healing	1.475
apical_after_healing	1.765
apical_after_healing	1.41
apical_after_healing	1.306
apical_after_healing	1.518
apical_after_healing	2.301
apical_after_healing	2.24
apical_after_healing	1.788
apical_after_healing	2.121
apical_after_healing	1.047
apical_after_healing	1.894
apical_after_healing	1.628
apical_after_healing	1.029
apical_after_healing	1.536
apical_after_healing	1.919
apical_after_healing	1.144
apical_after_healing	1.955
apical_after_healing	2.332
apical_after_healing	1.805
apical_after_healing	1.947
apical_after_healing	1.844
apical_after_healing	1.572
apical_after_healing	1.473
apical_after_healing	2.418
apical_after_healing	2.683
apical_after_healing	2.548
apical_after_healing	2.307
apical_after_healing	2.701
apical_after_healing	1.359
apical_after_healing	1.043
apical_after_healing	1.444
apical_after_healing	1.866
apical_after_healing	1.601
apical_after_healing	1
apical_after_healing	1.184
apical_after_healing	0.898
apical_after_healing	2.301
apical_after_healing	1.527
apical_after_healing	1.674
apical_after_healing	2.281
apical_after_healing	0.997
apical_after_healing	1.736
apical_after_healing	1.584
apical_after_healing	2.421
apical_after_healing	3.571
apical_after_healing	3.311
apical_after_healing	3.991
apical_after_healing	3.29
apical_after_healing	1.802
apical_after_healing	1.844
apical_after_healing	1.659
apical_after_healing	1.053
apical_after_healing	2.899
apical_after_healing	1.736
apical_after_healing	1.625
apical_after_healing	2.418
apical_after_healing	2.316
apical_after_healing	1.802
apical_after_healing	1.46
apical_after_healing	1.844
apical_after_healing	1.365
apical_after_healing	3.142
apical_after_healing	2
apical_after_healing	2.058
apical_after_healing	1.414
apical_after_healing	2.007
apical_after_healing	1.489
apical_after_healing	1.602
apical_after_healing	1.94
apical_after_healing	2.075
apical_after_healing	1.905
apical_after_healing	2.738
apical_after_healing	1.756
apical_after_healing	4.198
apical_after_healing	3.524
apical_after_healing	4.318
apical_after_healing	4.134
apical_after_healing	3.472
apical_after_healing	4.88
apical_after_healing	4.104
apical_after_healing	3.022
apical_after_healing	4.441
apical_after_healing	4.011
apical_after_healing	3.723
apical_after_healing	2.67
apical_after_healing	3.302
apical_after_healing	3.243
apical_after_healing	3.662
apical_after_healing	2.592
apical_after_healing	2.854
apical_after_healing	2.473
apical_after_healing	2.535
apical_after_healing	1.306
apical_after_healing	1.28
apical_after_healing	3.128
apical_after_healing	3.134
apical_after_healing	1.797
apical_after_healing	2.484
apical_after_healing	2.95
apical_after_healing	2.529
apical_after_healing	2.667
apical_after_healing	2.196
apical_after_healing	1.189
apical_after_healing	3.673
apical_after_healing	2.861
apical_after_healing	3.236
apical_after_healing	3.095
apical_after_healing	2.233
apical_after_healing	3.343
apical_after_healing	3.095
apical_after_healing	1.904
apical_after_healing	1.965
apical_after_healing	1.601
apical_after_healing	1.528
apical_after_healing	4.03
apical_after_healing	2.354
apical_after_healing	2.603
apical_after_healing	2.083
apical_after_healing	1.118
apical_after_healing	2.644
apical_after_healing	2.046
apical_after_healing	3.797
apical_after_healing	3.253
apical_after_healing	3.429
apical_after_healing	3.488
apical_after_healing	3.201
apical_after_healing	3.219
apical_after_healing	2.718
apical_after_healing	2.233
apical_after_healing	2.791
apical_after_healing	2.766
apical_after_healing	0.883
apical_after_healing	1.17
apical_after_healing	1.013
apical_after_healing	2.026
apical_after_healing	2.175
apical_after_healing	2.878
apical_after_healing	1.609
apical_after_healing	1.965
apical_after_healing	2.26
apical_after_healing	2.737
apical_after_healing	1.419
apical_after_healing	1.113
apical_after_healing	2.569
apical_after_healing	2.45
apical_after_healing	1.504
apical_after_healing	1.356
apical_after_healing	2.298
apical_after_healing	2.332
apical_after_healing	3.637
apical_after_healing	1.712
apical_after_healing	2.202
apical_after_healing	1.359
apical_after_healing	1.426
apical_after_healing	1.684
apical_after_healing	2.231
apical_after_healing	1.46
apical_after_healing	2.507
apical_after_healing	2.115
apical_after_healing	2.507
apical_after_healing	1.805
apical_after_healing	0.694
apical_after_healing	0.586
apical_after_healing	1.964
apical_after_healing	1.032
apical_after_healing	3.416
apical_after_healing	3.481
apical_after_healing	3.06
apical_after_healing	2.571
apical_after_healing	2.659
apical_after_healing	2.075
apical_after_healing	1.601
apical_after_healing	1.796
apical_after_healing	1.67
apical_after_healing	2.145
apical_after_healing	1.465
apical_after_healing	3.191
apical_after_healing	3.999
apical_after_healing	4.11
apical_after_healing	2.63
apical_after_healing	1.697
apical_after_healing	3.727
apical_after_healing	3.481
apical_after_healing	3.877
apical_after_healing	2.382
apical_after_healing	2.245
apical_after_healing	1.917
apical_after_healing	2.117
apical_after_healing	2.044
apical_after_healing	3.564
apical_after_healing	2.603
apical_after_healing	1.266
apical_after_healing	0.596
apical_after_healing	1.46
apical_after_healing	1.212
apical_after_healing	1.306
apical_after_healing	2.548
apical_after_healing	2.083
apical_after_healing	2.701
apical_after_healing	2.648
apical_after_healing	2.675
apical_after_healing	1.974
apical_after_healing	2.617
apical_after_healing	3.208
apical_after_healing	1.359
apical_after_healing	2.502
apical_after_healing	1.702
apical_after_healing	1.261
apical_after_healing	2.95
apical_after_healing	2.679
apical_after_healing	1.19
apical_after_healing	1.08
apical_after_healing	1.793
apical_after_healing	1.518
apical_after_healing	1.342
apical_after_healing	2.309
apical_after_healing	2.032
apical_after_healing	1.841
apical_after_healing	2.623
apical_after_healing	3.191
apical_after_healing	1.683
apical_after_healing	1.587
apical_after_healing	5.059
apical_after_healing	4.775
apical_after_healing	3.383
apical_after_healing	2.659
apical_after_healing	3.516
apical_after_healing	2.659
apical_after_healing	2.271
apical_after_healing	2.528
apical_after_healing	3.927
apical_after_healing	2.994
apical_after_healing	2.535
apical_after_healing	2.473
apical_after_healing	1.399
apical_after_healing	2.172
apical_after_healing	1.118
apical_after_healing	2.341
apical_after_healing	2.828
apical_after_healing	1.029
apical_after_healing	2.032
apical_after_healing	1.372
apical_after_healing	1.576
apical_after_healing	1.979
apical_after_healing	1.339
apical_after_healing	1.324
apical_after_healing	2.288
apical_after_healing	3.093
apical_after_healing	2.99
apical_after_healing	1.468
apical_after_healing	2.213
apical_after_healing	0.776
apical_after_healing	0.989
apical_after_healing	3.811
apical_after_healing	2.148
apical_after_healing	2.27
apical_after_healing	0.737
apical_after_healing	0.923
apical_after_healing	1.036
apical_after_healing	2.416
apical_after_healing	2.017
apical_after_healing	1.068
apical_after_healing	0.959
apical_after_healing	1.953
apical_after_healing	2.954
apical_after_healing	3.721
apical_after_healing	1.956
apical_after_healing	1.189
apical_after_healing	1.436
apical_after_healing	1.551
apical_after_healing	1.252
apical_after_healing	0.707
apical_after_healing	0.948
apical_after_healing	0.927
apical_after_healing	2.109
apical_after_healing	1.722
apical_after_healing	2.679
apical_after_healing	2.341
apical_after_healing	1.788
apical_after_healing	1.553
apical_after_healing	2.532
apical_after_healing	2.328
apical_after_healing	2.712
apical_after_healing	2.255
apical_after_healing	2.28
apical_after_healing	2.035
apical_after_healing	1.989
apical_after_healing	2.659
apical_after_healing	2.075
apical_after_healing	3.406
apical_after_healing	2.882
apical_after_healing	2.416
apical_after_healing	2.692
apical_after_healing	2.186
apical_after_healing	1.543
apical_after_healing	1.31
apical_after_healing	1.572
apical_after_healing	3.873
apical_after_healing	3.313
apical_after_healing	3.329
apical_after_healing	2.386
apical_after_healing	3.841
apical_after_healing	2.188
apical_after_healing	1.289
apical_after_healing	1.773
apical_after_healing	1.684
apical_after_healing	1.618
apical_after_healing	2.117
apical_after_healing	1.759
apical_after_healing	1.423
apical_after_healing	1.444
apical_after_healing	1.75
apical_after_healing	1.635
apical_after_healing	1.882
apical_after_healing	1.917
apical_after_healing	2.475
apical_after_healing	4.167
apical_after_healing	1.301
apical_after_healing	1.223
apical_after_healing	1.431
apical_after_healing	2.934
apical_after_healing	3.637
apical_after_healing	1.888
apical_after_healing	3.155
apical_after_healing	0.782
apical_after_healing	0.729
apical_after_healing	1.212
apical_after_healing	1.14
apical_after_healing	2.549
apical_after_healing	1.522
apical_after_healing	2.202
apical_after_healing	1.974
apical_after_healing	2.026
apical_after_healing	2.236
apical_after_healing	2.407
apical_after_healing	2.843
apical_after_healing	1.959
apical_after_healing	3.362
apical_after_healing	2.145
apical_after_healing	2.078
apical_after_healing	0.815
apical_after_healing	0.5
apical_after_healing	0.737
apical_after_healing	1.835
apical_after_healing	2.262
apical_after_healing	2.892
apical_after_healing	2
apical_after_healing	2.078
apical_after_healing	2.266
apical_after_healing	3.688
apical_after_healing	2.28
apical_after_healing	2.441
apical_after_healing	2.777
apical_after_healing	2.416
apical_after_healing	2.386
apical_after_healing	1.457
apical_after_healing	1.356
apical_after_healing	1.053
apical_after_healing	4.107
apical_after_healing	2.134
apical_after_healing	3.158
apical_after_healing	2.578
apical_after_healing	2.841
apical_after_healing	1.519
apical_after_healing	1.752
apical_after_healing	0.928
apical_after_healing	1.15
apical_after_healing	2.605
apical_after_healing	1.75
apical_after_healing	2.894
apical_after_healing	2.078
apical_after_healing	2.799
apical_after_healing	0.662
apical_after_healing	1.399
apical_after_healing	3.033
apical_after_healing	2.45
apical_after_healing	2.735
apical_after_healing	1.853
