# Supplementary material for: Zebrafish Posterior Lateral Line primordium migration requires interactions between a superficial sheath of motile cells and the skin
Source: eLife. 2020 Nov 25;9:e58251. doi: 10.7554/eLife.58251 (PMC7688310; doi:10.7554/eLife.58251)
Supplement: Source data 1. [file elife-58251-data1.zip › dallenogare2019-master/apical_intact_angle.csv]

Condition	Angle
apical_intact	204.974
apical_intact	231.71
apical_intact	135.401
apical_intact	128.967
apical_intact	261.674
apical_intact	202.782
apical_intact	218.66
apical_intact	184.97
apical_intact	267.101
apical_intact	277.326
apical_intact	250.56
apical_intact	210.101
apical_intact	169.439
apical_intact	158.806
apical_intact	155.854
apical_intact	194.47
apical_intact	188.471
apical_intact	247.38
apical_intact	198.886
apical_intact	197.354
apical_intact	194.036
apical_intact	113.806
apical_intact	128.418
apical_intact	238.173
apical_intact	326.689
apical_intact	248.199
apical_intact	185.262
apical_intact	207.759
apical_intact	84.56
apical_intact	174.218
apical_intact	52.253
apical_intact	39.958
apical_intact	28.072
apical_intact	56.976
apical_intact	16.477
apical_intact	273.576
apical_intact	211.477
apical_intact	20.556
apical_intact	68.199
apical_intact	268.452
apical_intact	99.926
apical_intact	105.018
apical_intact	150.524
apical_intact	176.532
apical_intact	159.444
apical_intact	72.474
apical_intact	103.627
apical_intact	46.637
apical_intact	217.648
apical_intact	209.358
apical_intact	221.009
apical_intact	168.857
apical_intact	171.545
apical_intact	158.385
apical_intact	80.87
apical_intact	120.466
apical_intact	117.3
apical_intact	111.501
apical_intact	90
apical_intact	61.189
apical_intact	306.347
apical_intact	313.698
apical_intact	315.744
apical_intact	278.797
apical_intact	258.879
apical_intact	303.69
apical_intact	298.61
apical_intact	76.551
apical_intact	85.684
apical_intact	64.179
apical_intact	169.186
apical_intact	331.113
apical_intact	200.556
apical_intact	194.421
apical_intact	62.784
apical_intact	67.036
apical_intact	107.241
apical_intact	268.025
apical_intact	30.579
apical_intact	246.615
apical_intact	236.31
apical_intact	104.207
apical_intact	111.413
apical_intact	105.255
apical_intact	237.724
apical_intact	221.424
apical_intact	40.236
apical_intact	167.593
apical_intact	202.932
apical_intact	173.66
apical_intact	23.199
apical_intact	92.386
apical_intact	251.301
apical_intact	103.761
apical_intact	237.724
apical_intact	204.864
apical_intact	163.899
apical_intact	80.754
apical_intact	127.648
apical_intact	90
apical_intact	210.174
apical_intact	192.155
apical_intact	207.597
apical_intact	86.634
apical_intact	125.538
apical_intact	105.524
apical_intact	233.471
apical_intact	198.699
apical_intact	202.249
apical_intact	136.469
apical_intact	145.437
apical_intact	157.166
apical_intact	295.201
apical_intact	311.009
apical_intact	91.736
apical_intact	278.13
apical_intact	281.31
apical_intact	91.975
apical_intact	123.69
apical_intact	101.31
apical_intact	208.301
apical_intact	106.504
apical_intact	90
apical_intact	183.27
apical_intact	180
apical_intact	176.309
apical_intact	243.435
apical_intact	212.768
apical_intact	219.053
apical_intact	265.914
apical_intact	277.883
apical_intact	260.074
apical_intact	250.498
apical_intact	250.787
apical_intact	220.236
apical_intact	186.582
apical_intact	171.027
apical_intact	200.807
apical_intact	176.496
apical_intact	96.17
apical_intact	235.176
apical_intact	133.877
apical_intact	261.573
apical_intact	245.854
apical_intact	243.435
apical_intact	245.376
apical_intact	259.216
apical_intact	250.463
apical_intact	202.932
apical_intact	325.008
apical_intact	256.504
apical_intact	160.56
apical_intact	146.31
apical_intact	149.421
apical_intact	235.84
apical_intact	223.995
apical_intact	203.318
apical_intact	254.678
apical_intact	279.462
apical_intact	244.093
apical_intact	265.711
apical_intact	266.82
apical_intact	210.256
apical_intact	127.266
apical_intact	141.216
apical_intact	254.982
apical_intact	300.964
apical_intact	306.607
apical_intact	229.574
apical_intact	164.899
apical_intact	164.745
apical_intact	243.435
apical_intact	240.68
apical_intact	203.749
apical_intact	216.607
apical_intact	194.265
apical_intact	181.332
apical_intact	231.843
apical_intact	203.72
apical_intact	223.647
apical_intact	230.11
apical_intact	178.683
apical_intact	172.185
apical_intact	203.325
apical_intact	244.867
apical_intact	182.603
apical_intact	223.21
apical_intact	228.504
apical_intact	198.869
apical_intact	256.608
apical_intact	80.882
apical_intact	79.695
apical_intact	116.565
apical_intact	86.987
apical_intact	62.403
apical_intact	141.34
apical_intact	146.793
apical_intact	164.624
apical_intact	195.642
apical_intact	187.306
apical_intact	197.038
apical_intact	169.919
apical_intact	138.24
apical_intact	213.977
apical_intact	242.879
apical_intact	176.055
apical_intact	243.435
apical_intact	264.523
apical_intact	84.508
apical_intact	189.31
apical_intact	197.475
apical_intact	199.148
apical_intact	107.745
apical_intact	81.573
apical_intact	73.74
apical_intact	100.305
apical_intact	207.759
apical_intact	61.557
apical_intact	72.255
apical_intact	110.136
apical_intact	247.166
apical_intact	248.199
apical_intact	223.069
apical_intact	227.793
apical_intact	221.082
apical_intact	214.249
apical_intact	220.815
apical_intact	148.627
apical_intact	136.042
apical_intact	227.021
apical_intact	254.476
apical_intact	269.246
apical_intact	307.999
apical_intact	189.926
apical_intact	180
apical_intact	247.496
apical_intact	258.111
apical_intact	135
apical_intact	141.34
apical_intact	291.961
apical_intact	183.691
apical_intact	177.274
apical_intact	96.009
apical_intact	100.008
apical_intact	123.69
apical_intact	147.724
apical_intact	279.951
apical_intact	107.526
apical_intact	78.232
apical_intact	211.608
apical_intact	221.987
apical_intact	212.196
apical_intact	221.496
apical_intact	179.119
apical_intact	23.749
apical_intact	92.862
apical_intact	86.906
apical_intact	52.883
apical_intact	110.726
apical_intact	90
apical_intact	165.069
apical_intact	123.69
apical_intact	204.444
apical_intact	202.166
apical_intact	243.925
apical_intact	207.897
apical_intact	216.254
apical_intact	209.249
apical_intact	194.149
apical_intact	204.829
apical_intact	194.621
apical_intact	214.824
apical_intact	97.386
apical_intact	232.001
apical_intact	182.121
apical_intact	142.815
apical_intact	141.633
apical_intact	124.824
apical_intact	307.569
apical_intact	312.797
apical_intact	121.329
apical_intact	129.806
apical_intact	165.379
apical_intact	157.38
apical_intact	227.793
apical_intact	235.081
apical_intact	321.766
apical_intact	293.629
apical_intact	115.731
apical_intact	105.767
apical_intact	88.995
apical_intact	70.974
apical_intact	137.684
apical_intact	235.67
apical_intact	240.593
apical_intact	215.942
apical_intact	265.601
apical_intact	53.746
apical_intact	26.565
apical_intact	78.69
apical_intact	261.573
apical_intact	231.667
apical_intact	278.531
apical_intact	209.745
apical_intact	214.992
apical_intact	133.781
apical_intact	90
apical_intact	186.054
apical_intact	133.781
apical_intact	106.858
apical_intact	116.565
apical_intact	93.814
apical_intact	87.138
apical_intact	108.435
apical_intact	220.601
apical_intact	34.743
apical_intact	55.408
apical_intact	146.31
apical_intact	347.712
apical_intact	179.157
apical_intact	62.526
apical_intact	45
apical_intact	7.765
apical_intact	167.56
apical_intact	147.529
apical_intact	170.538
apical_intact	172.405
apical_intact	173.418
apical_intact	180
apical_intact	197.354
apical_intact	157.306
apical_intact	207.848
apical_intact	236.889
apical_intact	205.463
apical_intact	27.759
apical_intact	188.858
apical_intact	217.476
apical_intact	210.763
apical_intact	144.019
apical_intact	127.823
apical_intact	137.564
apical_intact	121.827
apical_intact	190.823
apical_intact	145.008
apical_intact	180
apical_intact	160.017
apical_intact	156.915
apical_intact	206.03
apical_intact	201.318
apical_intact	234.782
apical_intact	233.31
apical_intact	287.354
apical_intact	251.365
apical_intact	258.541
apical_intact	236.31
apical_intact	238.671
apical_intact	210.53
apical_intact	235.008
apical_intact	232.431
apical_intact	233.746
apical_intact	149.931
apical_intact	180
apical_intact	168.024
apical_intact	166.551
apical_intact	172.875
apical_intact	160.78
apical_intact	193.241
apical_intact	101.689
apical_intact	215.655
apical_intact	248.459
apical_intact	157.891
apical_intact	265.84
apical_intact	168.69
apical_intact	218.928
apical_intact	140.667
apical_intact	156.251
apical_intact	153.435
apical_intact	150.255
apical_intact	154.799
apical_intact	136.848
apical_intact	126.529
apical_intact	111.801
apical_intact	266.379
apical_intact	130.815
apical_intact	130.236
apical_intact	127.569
apical_intact	141.843
apical_intact	140.389
apical_intact	119.745
apical_intact	195.593
apical_intact	189.462
apical_intact	160.907
apical_intact	218.928
apical_intact	222.138
apical_intact	186.226
apical_intact	249.864
apical_intact	250.463
apical_intact	277.125
apical_intact	162.255
apical_intact	257.471
apical_intact	248.552
apical_intact	232.001
apical_intact	199.335
apical_intact	194.995
apical_intact	180
apical_intact	135
apical_intact	55.784
apical_intact	258.69
apical_intact	247.62
apical_intact	204.444
apical_intact	180
apical_intact	133.025
apical_intact	135
apical_intact	113.749
apical_intact	108.435
apical_intact	176.186
apical_intact	131.186
apical_intact	173.418
apical_intact	156.615
apical_intact	181.909
apical_intact	180.807
apical_intact	171.254
apical_intact	192.031
apical_intact	160.115
apical_intact	138.945
apical_intact	168.232
apical_intact	348.69
apical_intact	14.931
apical_intact	66.801
apical_intact	67.751
apical_intact	249.829
apical_intact	225
apical_intact	258.179
apical_intact	238.496
apical_intact	243.435
apical_intact	86.82
apical_intact	180
apical_intact	219.094
apical_intact	136.637
apical_intact	255.53
