# Supplementary material for: Zebrafish Posterior Lateral Line primordium migration requires interactions between a superficial sheath of motile cells and the skin
Source: eLife. 2020 Nov 25;9:e58251. doi: 10.7554/eLife.58251 (PMC7688310; doi:10.7554/eLife.58251)
Supplement: Source data 1. [file elife-58251-data1.zip › dallenogare2019-master/apical_intact_length.csv]

condition	Length
apical_intact	3.993
apical_intact	3.623
apical_intact	5.001
apical_intact	4.325
apical_intact	2.075
apical_intact	2.725
apical_intact	0.939
apical_intact	2.322
apical_intact	3.904
apical_intact	3.468
apical_intact	2.676
apical_intact	3.968
apical_intact	2.956
apical_intact	2.615
apical_intact	1.597
apical_intact	3.142
apical_intact	2.337
apical_intact	1.927
apical_intact	2.027
apical_intact	1.672
apical_intact	1.635
apical_intact	1.866
apical_intact	1.838
apical_intact	1.689
apical_intact	2.053
apical_intact	2.135
apical_intact	3.783
apical_intact	3.193
apical_intact	2.091
apical_intact	3.936
apical_intact	1.943
apical_intact	2.393
apical_intact	3.371
apical_intact	1.182
apical_intact	3.67
apical_intact	3.179
apical_intact	2.848
apical_intact	3.812
apical_intact	1.335
apical_intact	1.835
apical_intact	2.013
apical_intact	2.104
apical_intact	1.31
apical_intact	1.639
apical_intact	2.118
apical_intact	1.975
apical_intact	1.683
apical_intact	2.454
apical_intact	2.191
apical_intact	2.73
apical_intact	1.511
apical_intact	3.334
apical_intact	3.708
apical_intact	2.826
apical_intact	2.811
apical_intact	1.955
apical_intact	1.729
apical_intact	1.758
apical_intact	0.793
apical_intact	1.131
apical_intact	3.262
apical_intact	3.085
apical_intact	2.699
apical_intact	4.213
apical_intact	5.91
apical_intact	3.932
apical_intact	3.727
apical_intact	2.344
apical_intact	2.635
apical_intact	3.414
apical_intact	4.491
apical_intact	1.642
apical_intact	5.082
apical_intact	5.374
apical_intact	1.951
apical_intact	3.176
apical_intact	1.505
apical_intact	1.438
apical_intact	1.267
apical_intact	1.998
apical_intact	1.072
apical_intact	4.039
apical_intact	2.715
apical_intact	2.261
apical_intact	3.342
apical_intact	2.248
apical_intact	1.688
apical_intact	2.538
apical_intact	2.799
apical_intact	3.142
apical_intact	3.397
apical_intact	1.191
apical_intact	3.401
apical_intact	2.501
apical_intact	1.114
apical_intact	4.48
apical_intact	5.004
apical_intact	2.159
apical_intact	2.191
apical_intact	2.33
apical_intact	2.465
apical_intact	3.296
apical_intact	2.461
apical_intact	2.532
apical_intact	1.279
apical_intact	0.926
apical_intact	1.666
apical_intact	3.401
apical_intact	2.356
apical_intact	2.735
apical_intact	2.709
apical_intact	3.066
apical_intact	1.863
apical_intact	1.511
apical_intact	3.273
apical_intact	1.402
apical_intact	0.758
apical_intact	1.438
apical_intact	1.43
apical_intact	0.758
apical_intact	2.927
apical_intact	1.396
apical_intact	1.338
apical_intact	1.738
apical_intact	1.19
apical_intact	1.54
apical_intact	1.108
apical_intact	5.129
apical_intact	3.383
apical_intact	1.391
apical_intact	3.253
apical_intact	2.013
apical_intact	2.524
apical_intact	3.464
apical_intact	4.221
apical_intact	3.892
apical_intact	3.814
apical_intact	2.651
apical_intact	2.433
apical_intact	1.845
apical_intact	1.389
apical_intact	1.788
apical_intact	1.353
apical_intact	1.575
apical_intact	1.441
apical_intact	1.309
apical_intact	3.179
apical_intact	1.63
apical_intact	2.799
apical_intact	1.815
apical_intact	1.274
apical_intact	1.787
apical_intact	0.536
apical_intact	1.267
apical_intact	1.677
apical_intact	1.998
apical_intact	3.131
apical_intact	3.752
apical_intact	2.412
apical_intact	1.929
apical_intact	1.988
apical_intact	0.894
apical_intact	1.377
apical_intact	2.865
apical_intact	3.561
apical_intact	2.104
apical_intact	2.312
apical_intact	2.161
apical_intact	1.758
apical_intact	3.234
apical_intact	2.826
apical_intact	1.552
apical_intact	4.15
apical_intact	2.708
apical_intact	2.161
apical_intact	3.018
apical_intact	2.132
apical_intact	3.53
apical_intact	3.573
apical_intact	4.453
apical_intact	4.328
apical_intact	4.314
apical_intact	2.552
apical_intact	5.884
apical_intact	4.435
apical_intact	3.275
apical_intact	2.244
apical_intact	1.721
apical_intact	4.138
apical_intact	2.14
apical_intact	4.066
apical_intact	2.771
apical_intact	2.217
apical_intact	1.886
apical_intact	2.461
apical_intact	1.27
apical_intact	3.258
apical_intact	2.056
apical_intact	2.574
apical_intact	1.949
apical_intact	3.214
apical_intact	2.266
apical_intact	3.721
apical_intact	2.75
apical_intact	2.283
apical_intact	2.882
apical_intact	1.884
apical_intact	3.635
apical_intact	2.589
apical_intact	3.064
apical_intact	2.806
apical_intact	3.778
apical_intact	1.301
apical_intact	1.353
apical_intact	1.239
apical_intact	1.663
apical_intact	2.129
apical_intact	1.353
apical_intact	1.301
apical_intact	1.584
apical_intact	2.044
apical_intact	3.737
apical_intact	3.121
apical_intact	2.878
apical_intact	2.565
apical_intact	2.818
apical_intact	1.441
apical_intact	2.38
apical_intact	1.928
apical_intact	2.981
apical_intact	2.778
apical_intact	3.768
apical_intact	2.013
apical_intact	2.013
apical_intact	1.834
apical_intact	3.756
apical_intact	2.887
apical_intact	2.103
apical_intact	1.27
apical_intact	3.314
apical_intact	1.54
apical_intact	1.042
apical_intact	0.947
apical_intact	0.856
apical_intact	2.145
apical_intact	2.228
apical_intact	2.869
apical_intact	0.988
apical_intact	1.215
apical_intact	0.757
apical_intact	0.667
apical_intact	1.582
apical_intact	1.721
apical_intact	3.222
apical_intact	1.354
apical_intact	0.993
apical_intact	1.837
apical_intact	2.3
apical_intact	1.961
apical_intact	2.379
apical_intact	2.309
apical_intact	1.966
apical_intact	1.198
apical_intact	1.445
apical_intact	2.594
apical_intact	0.953
apical_intact	5.532
apical_intact	5.681
apical_intact	6.083
apical_intact	3.659
apical_intact	1.178
apical_intact	2.778
apical_intact	2.699
apical_intact	2.013
apical_intact	1.339
apical_intact	1.804
apical_intact	1.517
apical_intact	1.389
apical_intact	1.626
apical_intact	1.824
apical_intact	1.335
apical_intact	1.161
apical_intact	1.178
apical_intact	3.222
apical_intact	2.878
apical_intact	3.204
apical_intact	2.082
apical_intact	0.866
apical_intact	4.567
apical_intact	4.378
apical_intact	2.826
apical_intact	3.041
apical_intact	4.491
apical_intact	2.461
apical_intact	3.129
apical_intact	2.449
apical_intact	1.939
apical_intact	0.922
apical_intact	1.108
apical_intact	1.769
apical_intact	2.706
apical_intact	2.717
apical_intact	1.002
apical_intact	1.998
apical_intact	1.21
apical_intact	3.295
apical_intact	3.123
apical_intact	3.29
apical_intact	1.648
apical_intact	1.709
apical_intact	1.884
apical_intact	1.49
apical_intact	0.993
apical_intact	1.724
apical_intact	3.656
apical_intact	3.74
apical_intact	3.492
apical_intact	3.753
apical_intact	5.124
apical_intact	3.371
apical_intact	1.397
apical_intact	1.823
apical_intact	1.101
apical_intact	3.452
apical_intact	1.939
apical_intact	1.508
apical_intact	1.5
apical_intact	2.595
apical_intact	3.271
apical_intact	3.324
apical_intact	2.955
apical_intact	2.971
apical_intact	2.722
apical_intact	4.612
apical_intact	2.129
apical_intact	3.863
apical_intact	3.748
apical_intact	2.423
apical_intact	4.472
apical_intact	4.769
apical_intact	2.351
apical_intact	1.692
apical_intact	3.432
apical_intact	3.63
apical_intact	2.131
apical_intact	3.481
apical_intact	3.287
apical_intact	2.372
apical_intact	2.182
apical_intact	3.094
apical_intact	3.153
apical_intact	1.662
apical_intact	4.499
apical_intact	3.743
apical_intact	1.787
apical_intact	1.335
apical_intact	2.244
apical_intact	1.21
apical_intact	2.439
apical_intact	1.844
apical_intact	1.088
apical_intact	2.379
apical_intact	1.672
apical_intact	2.344
apical_intact	2.797
apical_intact	5.722
apical_intact	5.194
apical_intact	1.606
apical_intact	3.07
apical_intact	2.215
apical_intact	1.873
apical_intact	2.99
apical_intact	3.871
apical_intact	1.812
apical_intact	5.047
apical_intact	2.962
apical_intact	2.546
apical_intact	3.497
apical_intact	3.056
apical_intact	2.378
apical_intact	1.822
apical_intact	2.628
apical_intact	4.292
apical_intact	1.576
apical_intact	0.923
apical_intact	1.779
apical_intact	1.931
apical_intact	2.041
apical_intact	1.311
apical_intact	2.421
apical_intact	2.309
apical_intact	1.492
apical_intact	1.812
apical_intact	1.536
apical_intact	3
apical_intact	1.733
apical_intact	1.784
apical_intact	1.749
apical_intact	2.846
apical_intact	3.999
apical_intact	1.631
apical_intact	2.202
apical_intact	3.275
apical_intact	3.143
apical_intact	1.898
apical_intact	2.07
apical_intact	3.278
apical_intact	1.106
apical_intact	0.997
apical_intact	0.655
apical_intact	1.518
apical_intact	1.113
apical_intact	1.304
apical_intact	1.481
apical_intact	0.686
apical_intact	1.63
apical_intact	1.153
apical_intact	1.419
apical_intact	2.186
apical_intact	3.255
apical_intact	3.85
apical_intact	3.566
apical_intact	3.382
apical_intact	2.71
apical_intact	2.229
apical_intact	2.659
apical_intact	1.106
apical_intact	0.842
apical_intact	0.826
apical_intact	2.578
apical_intact	2.83
apical_intact	1.227
apical_intact	2.382
apical_intact	1.971
apical_intact	0.849
apical_intact	1.955
apical_intact	2.169
apical_intact	2.236
apical_intact	1.342
apical_intact	1.736
