# Supplementary material for: Zebrafish Posterior Lateral Line primordium migration requires interactions between a superficial sheath of motile cells and the skin
Source: eLife. 2020 Nov 25;9:e58251. doi: 10.7554/eLife.58251 (PMC7688310; doi:10.7554/eLife.58251)
Supplement: Source data 1. [file elife-58251-data1.zip › dallenogare2019-master/apical_skinned_angle.csv]

condition	angle
apical_skinned	309.094
apical_skinned	268.807
apical_skinned	268.315
apical_skinned	270
apical_skinned	239.621
apical_skinned	228.652
apical_skinned	141.009
apical_skinned	130.815
apical_skinned	72.759
apical_skinned	99.866
apical_skinned	270
apical_skinned	93.814
apical_skinned	301.535
apical_skinned	290.323
apical_skinned	270
apical_skinned	165.964
apical_skinned	168.69
apical_skinned	168.311
apical_skinned	232.431
apical_skinned	247.521
apical_skinned	296.565
apical_skinned	272.386
apical_skinned	261.119
apical_skinned	125.538
apical_skinned	304.216
apical_skinned	355.135
apical_skinned	338.199
apical_skinned	248.199
apical_skinned	265.236
apical_skinned	272.386
apical_skinned	298.072
apical_skinned	298.301
apical_skinned	280.491
apical_skinned	240.945
apical_skinned	186.843
apical_skinned	258.69
apical_skinned	286.699
apical_skinned	266.424
apical_skinned	304.509
apical_skinned	32.005
apical_skinned	306.87
apical_skinned	111.801
apical_skinned	147.995
apical_skinned	158.199
apical_skinned	300.256
apical_skinned	265.03
apical_skinned	70.821
apical_skinned	80.538
apical_skinned	127.569
apical_skinned	104.744
apical_skinned	253.301
apical_skinned	243.435
apical_skinned	255.256
apical_skinned	15.945
apical_skinned	311.634
apical_skinned	242.526
apical_skinned	76.759
apical_skinned	281.889
apical_skinned	250.346
apical_skinned	277.125
apical_skinned	123.275
apical_skinned	135
apical_skinned	308.29
apical_skinned	303.179
apical_skinned	78.232
apical_skinned	131.186
apical_skinned	272.862
apical_skinned	81.87
apical_skinned	260.538
apical_skinned	261.027
apical_skinned	252.35
apical_skinned	65.556
apical_skinned	167.276
apical_skinned	183.576
apical_skinned	116.565
apical_skinned	124.992
apical_skinned	118.301
apical_skinned	110.556
apical_skinned	248.199
apical_skinned	175.601
apical_skinned	294.228
apical_skinned	284.323
apical_skinned	178.152
apical_skinned	189.462
apical_skinned	291.038
apical_skinned	311.634
apical_skinned	51.843
apical_skinned	112.249
apical_skinned	131.82
apical_skinned	90
apical_skinned	90
apical_skinned	116.94
apical_skinned	119.407
apical_skinned	92.454
apical_skinned	94.145
apical_skinned	285.945
apical_skinned	237.995
apical_skinned	265.914
apical_skinned	296.565
apical_skinned	349.875
apical_skinned	77.471
apical_skinned	69.444
apical_skinned	100.008
apical_skinned	63.435
apical_skinned	257.905
apical_skinned	265.236
apical_skinned	36.469
apical_skinned	237.265
apical_skinned	257.905
apical_skinned	220.601
apical_skinned	231.71
apical_skinned	250.56
apical_skinned	57.529
apical_skinned	73.301
apical_skinned	109.44
apical_skinned	271.736
apical_skinned	291.084
apical_skinned	235.886
apical_skinned	156.125
apical_skinned	348.198
apical_skinned	345.324
apical_skinned	129.56
apical_skinned	333.034
apical_skinned	231.667
apical_skinned	322.125
apical_skinned	268.264
apical_skinned	339.044
apical_skinned	309.369
apical_skinned	292.036
apical_skinned	343.301
apical_skinned	327.894
apical_skinned	69.677
apical_skinned	2.337
apical_skinned	31.608
apical_skinned	33.232
apical_skinned	102.724
apical_skinned	162.525
apical_skinned	337.011
apical_skinned	200.772
apical_skinned	279.926
apical_skinned	214.077
apical_skinned	346.264
apical_skinned	321.843
apical_skinned	211.701
apical_skinned	240.018
apical_skinned	272.862
apical_skinned	145.222
apical_skinned	72.897
apical_skinned	312.138
apical_skinned	304.38
apical_skinned	286.798
apical_skinned	55.84
apical_skinned	75.651
apical_skinned	346.759
apical_skinned	330.255
apical_skinned	113.839
apical_skinned	31.43
apical_skinned	154.398
apical_skinned	32.347
apical_skinned	194.25
apical_skinned	138.18
apical_skinned	129.472
apical_skinned	211.185
apical_skinned	295.084
apical_skinned	182.121
apical_skinned	224.119
apical_skinned	247.751
apical_skinned	344.291
apical_skinned	346.373
apical_skinned	135
apical_skinned	286.39
apical_skinned	297.474
apical_skinned	284.036
apical_skinned	307.304
apical_skinned	247.068
apical_skinned	49.086
apical_skinned	160.346
apical_skinned	199.983
apical_skinned	325.008
apical_skinned	116.565
apical_skinned	117.759
