# Supplementary material for: Zebrafish Posterior Lateral Line primordium migration requires interactions between a superficial sheath of motile cells and the skin
Source: eLife. 2020 Nov 25;9:e58251. doi: 10.7554/eLife.58251 (PMC7688310; doi:10.7554/eLife.58251)
Supplement: Source data 1. [file elife-58251-data1.zip › dallenogare2019-master/apical_skinned_length.csv]

condition	length
apical_skinned	1.118
apical_skinned	2.603
apical_skinned	1.844
apical_skinned	2.06
apical_skinned	1.823
apical_skinned	1.806
apical_skinned	1.465
apical_skinned	1.576
apical_skinned	1.646
apical_skinned	1.266
apical_skinned	0.976
apical_skinned	1.63
apical_skinned	2.799
apical_skinned	1.561
apical_skinned	1.572
apical_skinned	3.13
apical_skinned	2.212
apical_skinned	1.606
apical_skinned	1.779
apical_skinned	1.702
apical_skinned	1.212
apical_skinned	2.605
apical_skinned	1.756
apical_skinned	1.866
apical_skinned	1.639
apical_skinned	2.558
apical_skinned	2.044
apical_skinned	1.168
apical_skinned	0.653
apical_skinned	1.302
apical_skinned	0.922
apical_skinned	0.801
apical_skinned	1.489
apical_skinned	1.675
apical_skinned	1.365
apical_skinned	1.659
apical_skinned	1.132
apical_skinned	1.738
apical_skinned	1.053
apical_skinned	1.535
apical_skinned	1.898
apical_skinned	1.168
apical_skinned	1.023
apical_skinned	1.168
apical_skinned	1.507
apical_skinned	1.252
apical_skinned	1.32
apical_skinned	1.649
apical_skinned	1.779
apical_skinned	1.065
apical_skinned	1.132
apical_skinned	0.727
apical_skinned	1.065
apical_skinned	0.789
apical_skinned	1.306
apical_skinned	1.528
apical_skinned	0.947
apical_skinned	1.053
apical_skinned	0.806
apical_skinned	0.874
apical_skinned	2.075
apical_skinned	1.38
apical_skinned	1.313
apical_skinned	1.684
apical_skinned	1.329
apical_skinned	1.153
apical_skinned	1.086
apical_skinned	1.15
apical_skinned	0.989
apical_skinned	1.043
apical_skinned	1.252
apical_skinned	1.31
apical_skinned	3.446
apical_skinned	1.738
apical_skinned	0.727
apical_skinned	0.662
apical_skinned	0.801
apical_skinned	0.927
apical_skinned	1.168
apical_skinned	1.414
apical_skinned	2.378
apical_skinned	2.63
apical_skinned	1.682
apical_skinned	0.989
apical_skinned	0.755
apical_skinned	0.653
apical_skinned	1.931
apical_skinned	1.289
apical_skinned	1.382
apical_skinned	0.976
apical_skinned	0.922
apical_skinned	3.71
apical_skinned	3.423
apical_skinned	3.799
apical_skinned	3.751
apical_skinned	1.974
apical_skinned	2.558
apical_skinned	1.522
apical_skinned	0.97
apical_skinned	1.542
apical_skinned	1
apical_skinned	0.927
apical_skinned	0.936
apical_skinned	0.849
apical_skinned	0.776
apical_skinned	0.653
apical_skinned	1.551
apical_skinned	0.902
apical_skinned	0.776
apical_skinned	1.5
apical_skinned	1.313
apical_skinned	0.977
apical_skinned	0.707
apical_skinned	0.566
apical_skinned	0.977
apical_skinned	1.79
apical_skinned	4.843
apical_skinned	2.039
apical_skinned	3.632
apical_skinned	3.727
apical_skinned	2.364
apical_skinned	1.624
apical_skinned	3.482
apical_skinned	2.984
apical_skinned	1.862
apical_skinned	1.797
apical_skinned	2.74
apical_skinned	2.747
apical_skinned	2.467
apical_skinned	1.137
apical_skinned	3.278
apical_skinned	1.568
apical_skinned	2.67
apical_skinned	2.493
apical_skinned	1.888
apical_skinned	1.73
apical_skinned	3.082
apical_skinned	1.952
apical_skinned	1.689
apical_skinned	2.211
apical_skinned	2.235
apical_skinned	2.522
apical_skinned	1.939
apical_skinned	2.176
apical_skinned	3.268
apical_skinned	2.18
apical_skinned	2.386
apical_skinned	2.222
apical_skinned	1.542
apical_skinned	1.253
apical_skinned	3.014
apical_skinned	1.842
apical_skinned	2.416
apical_skinned	2.852
apical_skinned	2.195
apical_skinned	2.559
apical_skinned	2.297
apical_skinned	2.898
apical_skinned	1.933
apical_skinned	3.539
apical_skinned	1.388
apical_skinned	1.199
apical_skinned	2.418
apical_skinned	2.825
apical_skinned	2.942
apical_skinned	2.503
apical_skinned	1.294
apical_skinned	1.81
apical_skinned	1.849
apical_skinned	1.54
apical_skinned	1.929
apical_skinned	1.534
apical_skinned	2.469
apical_skinned	1.437
apical_skinned	1.537
apical_skinned	1.081
apical_skinned	2.428
apical_skinned	1.274
apical_skinned	1.994
apical_skinned	1.339
apical_skinned	2.338
