# Supplementary material for: Zebrafish Posterior Lateral Line primordium migration requires interactions between a superficial sheath of motile cells and the skin
Source: eLife. 2020 Nov 25;9:e58251. doi: 10.7554/eLife.58251 (PMC7688310; doi:10.7554/eLife.58251)
Supplement: Source data 1. [file elife-58251-data1.zip › dallenogare2019-master/basal_DMSO_angle.csv]

embryo	angle
DMSO_1	163.179
DMSO_1	36.87
DMSO_1	74.476
DMSO_1	114.444
DMSO_1	123.69
DMSO_1	109.983
DMSO_1	211.675
DMSO_1	192.907
DMSO_1	225
DMSO_1	199.855
DMSO_1	144.462
DMSO_1	243.435
DMSO_1	235.305
DMSO_1	230.194
DMSO_1	203.199
DMSO_1	182.203
DMSO_1	138.814
DMSO_1	130.914
DMSO_1	207.979
DMSO_1	180
DMSO_1	207.597
DMSO_1	209.358
DMSO_1	155.056
DMSO_1	120.256
DMSO_1	66.038
DMSO_1	120.964
DMSO_1	96.582
DMSO_1	114.944
DMSO_1	84.289
DMSO_1	173.29
DMSO_1	183.417
DMSO_1	160.201
DMSO_1	226.169
DMSO_1	114.274
DMSO_1	70.145
DMSO_1	129.987
DMSO_1	135
DMSO_1	101.004
DMSO_1	347.005
DMSO_1	308.66
DMSO_1	281.31
DMSO_1	87.138
DMSO_1	60.945
DMSO_1	231.633
DMSO_1	294.624
DMSO_1	275.711
DMSO_1	241.189
DMSO_1	137.726
DMSO_1	195.593
DMSO_1	92.291
DMSO_1	17.103
DMSO_1	57.031
DMSO_1	68.552
DMSO_1	166.866
DMSO_1	132.274
DMSO_1	42.337
DMSO_1	241.39
DMSO_1	123.69
DMSO_1	205.498
DMSO_1	69.114
DMSO_1	31.159
DMSO_1	130.426
DMSO_1	90
DMSO_1	146.611
DMSO_1	157.068
DMSO_1	161.862
DMSO_1	190.954
DMSO_1	62.7
DMSO_1	83.047
DMSO_1	102.529
DMSO_1	111.801
DMSO_1	175.914
DMSO_1	261.254
DMSO_1	211.43
DMSO_1	154.44
DMSO_1	279.66
DMSO_1	53.13
DMSO_2	146.674
DMSO_2	156.318
DMSO_2	133.531
DMSO_2	150.255
DMSO_2	80.981
DMSO_2	12.907
DMSO_2	217.694
DMSO_2	191.592
DMSO_2	268.807
DMSO_2	236.31
DMSO_2	196.858
DMSO_2	180
DMSO_2	172.648
DMSO_2	183.366
DMSO_2	172.304
DMSO_2	96.633
DMSO_2	108.435
DMSO_2	127.073
DMSO_2	139.764
DMSO_2	135
DMSO_2	130.601
DMSO_2	246.801
DMSO_2	242.103
DMSO_2	235.886
DMSO_2	157.694
DMSO_2	83.991
DMSO_2	238.891
DMSO_2	313.727
DMSO_2	303.69
DMSO_2	195.709
DMSO_2	198.435
DMSO_2	264.289
DMSO_2	254.055
DMSO_2	233.973
DMSO_2	206.565
DMSO_2	323.13
DMSO_2	272.663
DMSO_2	208.926
DMSO_2	221.009
DMSO_2	183.691
DMSO_2	4.185
DMSO_2	3.27
DMSO_2	129.289
DMSO_2	102.265
DMSO_2	53.13
DMSO_2	106.26
DMSO_2	66.038
DMSO_2	77.471
DMSO_2	63.435
DMSO_2	141.009
DMSO_2	311.634
DMSO_2	277.696
DMSO_2	242.7
DMSO_2	215.838
DMSO_2	232.125
DMSO_2	193.241
DMSO_2	152.021
DMSO_2	98.13
DMSO_2	120.964
DMSO_2	209.291
DMSO_2	206.565
DMSO_2	212.471
DMSO_2	224.293
DMSO_2	205.769
DMSO_2	231.34
DMSO_2	147.265
DMSO_2	169.38
DMSO_2	125.311
DMSO_2	136.548
DMSO_2	188.746
DMSO_2	256.759
DMSO_2	301.608
DMSO_2	117.897
DMSO_2	81.027
DMSO_2	108.435
DMSO_2	315
DMSO_2	300.256
DMSO_2	248.199
DMSO_2	225
DMSO_2	150.018
DMSO_2	216.027
DMSO_2	198.435
DMSO_2	218.157
DMSO_2	205.463
DMSO_2	260.538
DMSO_2	218.66
DMSO_2	214.592
DMSO_2	96.203
DMSO_2	71.565
DMSO_2	243.435
DMSO_2	229.764
DMSO_2	146.31
DMSO_2	198.083
DMSO_2	273.576
DMSO_2	275.711
DMSO_2	223.152
DMSO_2	227.49
DMSO_2	250.346
DMSO_2	218.66
DMSO_2	233.616
DMSO_2	201.801
DMSO_2	205.408
DMSO_2	184.764
DMSO_2	180
DMSO_2	183.691
DMSO_2	180
DMSO_2	165.964
DMSO_2	169.695
DMSO_2	110.556
DMSO_2	77.735
DMSO_2	174.094
DMSO_2	191.31
DMSO_2	215.838
DMSO_2	210.379
DMSO_2	213.311
DMSO_2	231.34
DMSO_2	273.366
DMSO_2	221.987
DMSO_2	223.531
DMSO_2	219.289
DMSO_2	265.236
DMSO_2	258.69
DMSO_2	264.806
DMSO_3	180
DMSO_3	171.06
DMSO_3	184.764
DMSO_3	161.565
DMSO_3	121.477
DMSO_3	253.142
DMSO_3	249.905
DMSO_3	102.875
DMSO_3	291.371
DMSO_3	150.876
DMSO_3	168.44
DMSO_3	336.371
DMSO_3	239.534
DMSO_3	245.772
DMSO_3	213.071
DMSO_3	206.565
DMSO_3	197.592
DMSO_3	164.055
DMSO_3	156.873
DMSO_3	105.524
DMSO_3	223.264
DMSO_3	240.642
DMSO_3	242.526
DMSO_3	254.055
DMSO_3	196.966
DMSO_3	160.71
DMSO_3	178.493
DMSO_3	172.875
DMSO_3	257.471
DMSO_3	273.652
DMSO_3	258.69
DMSO_3	215.538
DMSO_3	231.072
DMSO_3	221.009
DMSO_3	146.31
DMSO_3	147.995
DMSO_3	229.899
DMSO_3	204.775
DMSO_3	194.036
DMSO_3	280.539
DMSO_3	174.508
DMSO_3	130.601
DMSO_3	247.964
DMSO_3	127.405
DMSO_3	159.444
DMSO_3	135.807
DMSO_3	180
DMSO_3	119.358
DMSO_3	154.799
DMSO_3	155.556
DMSO_3	26.565
DMSO_3	15.945
DMSO_3	90
DMSO_3	118.072
DMSO_3	113.962
DMSO_3	303.69
DMSO_3	327.529
DMSO_3	291.448
DMSO_3	214.287
DMSO_3	212.471
DMSO_3	234.638
DMSO_3	240.642
DMSO_3	258.69
DMSO_3	231.072
DMSO_3	180
DMSO_3	110.225
DMSO_3	160.145
DMSO_3	97.853
DMSO_3	238.392
DMSO_3	233.746
DMSO_3	252.897
DMSO_3	216.027
DMSO_3	229.899
DMSO_3	206.565
DMSO_3	202.834
DMSO_3	180
DMSO_3	217.093
DMSO_3	204.775
DMSO_3	139.764
DMSO_3	323.13
DMSO_3	137.49
DMSO_3	295.017
DMSO_3	292.932
DMSO_3	259.38
DMSO_3	270
DMSO_3	193.349
DMSO_3	247.457
DMSO_3	198.8
DMSO_3	202.834
DMSO_3	152.7
DMSO_3	180
DMSO_3	55.784
DMSO_3	15.945
DMSO_3	56.31
DMSO_3	145.62
DMSO_3	153.435
DMSO_3	90
DMSO_3	90
DMSO_3	258.69
DMSO_3	250.907
DMSO_3	274.865
DMSO_3	229.236
DMSO_3	257.471
DMSO_3	174.56
DMSO_3	169.695
DMSO_4	151.783
DMSO_4	153.435
DMSO_4	148.57
DMSO_4	190.886
DMSO_4	203.385
DMSO_4	204.905
DMSO_4	25.942
DMSO_4	213.275
DMSO_4	50.44
DMSO_4	59.036
DMSO_4	77.005
DMSO_4	102.995
DMSO_4	90
DMSO_4	101.768
DMSO_4	90
DMSO_4	162.646
DMSO_4	164.876
DMSO_4	184.236
DMSO_4	130.236
DMSO_4	90
DMSO_4	121.608
DMSO_4	126.87
DMSO_4	123.69
DMSO_4	243.435
DMSO_4	143.973
DMSO_4	304.992
DMSO_4	333.435
DMSO_4	246.038
DMSO_4	232.306
DMSO_4	229.399
DMSO_4	225
DMSO_4	178.755
DMSO_4	156.705
DMSO_4	197.879
DMSO_4	183.691
DMSO_4	240.255
DMSO_4	303.69
DMSO_4	78.232
DMSO_4	191.514
DMSO_4	152.447
DMSO_4	157.834
DMSO_4	178.091
DMSO_4	203.199
DMSO_4	190.784
DMSO_4	143.616
DMSO_4	129.806
DMSO_4	58.392
DMSO_4	17.65
DMSO_4	351.027
DMSO_4	196.39
DMSO_4	200.225
DMSO_4	222.614
DMSO_4	214.287
DMSO_4	244.29
DMSO_4	194.621
DMSO_4	161.565
DMSO_4	128.29
DMSO_4	180
DMSO_4	138.814
DMSO_4	83.991
DMSO_4	104.931
DMSO_4	1.685
DMSO_4	102.995
DMSO_4	111.251
DMSO_4	111.251
DMSO_4	146.31
DMSO_5	184.086
DMSO_5	232.253
DMSO_5	193.69
DMSO_5	140.194
DMSO_5	146.821
DMSO_5	208.142
DMSO_5	153.435
DMSO_5	98.427
DMSO_5	237.995
DMSO_5	262.405
DMSO_5	300.964
DMSO_5	165.964
DMSO_5	179.119
DMSO_5	97.125
DMSO_5	165.256
DMSO_5	144.583
DMSO_5	293.629
DMSO_5	300.651
DMSO_5	219.401
DMSO_5	159.444
DMSO_5	202.38
DMSO_5	206.075
DMSO_5	215.707
DMSO_5	164.982
DMSO_5	204.864
DMSO_5	176.878
DMSO_5	167.196
DMSO_5	102.529
DMSO_5	172.405
DMSO_5	253.56
DMSO_5	267.039
DMSO_5	308.766
DMSO_5	302.217
DMSO_5	83.089
DMSO_5	112.479
DMSO_5	166.608
DMSO_5	188.616
DMSO_5	59.036
DMSO_5	86.424
DMSO_5	95.711
DMSO_5	175.389
DMSO_5	177.709
DMSO_5	164.745
DMSO_5	154.885
DMSO_5	164.055
DMSO_5	232.431
DMSO_5	210.964
DMSO_5	225
DMSO_5	90
DMSO_5	104.036
DMSO_5	99.462
DMSO_5	138.814
DMSO_5	96.71
DMSO_5	53.13
DMSO_5	135
DMSO_5	173.66
DMSO_5	90
DMSO_5	310.764
DMSO_5	135
DMSO_5	333.435
DMSO_5	192.995
DMSO_5	36.87
DMSO_5	127.807
DMSO_5	90
DMSO_5	104.621
DMSO_5	128.66
DMSO_5	123.311
DMSO_5	81.469
DMSO_5	108.435
DMSO_5	52.125
DMSO_5	104.859
