# Supplementary material for: Zebrafish Posterior Lateral Line primordium migration requires interactions between a superficial sheath of motile cells and the skin
Source: eLife. 2020 Nov 25;9:e58251. doi: 10.7554/eLife.58251 (PMC7688310; doi:10.7554/eLife.58251)
Supplement: Source data 1. [file elife-58251-data1.zip › dallenogare2019-master/basal_SU5402_angle.csv]

embryo	angle
SU5402_1	56.547
SU5402_1	89.293
SU5402_1	11.31
SU5402_1	160.017
SU5402_1	212.856
SU5402_1	213.111
SU5402_1	47.291
SU5402_1	3.18
SU5402_1	60.255
SU5402_1	119.249
SU5402_1	135
SU5402_1	172.875
SU5402_1	175.764
SU5402_1	181.146
SU5402_1	100.008
SU5402_1	90
SU5402_1	323.13
SU5402_1	306.158
SU5402_1	306.674
SU5402_1	217.569
SU5402_1	203.962
SU5402_1	189.09
SU5402_1	185.711
SU5402_1	65.821
SU5402_1	33.024
SU5402_1	102.995
SU5402_1	63.435
SU5402_1	64.799
SU5402_1	152.241
SU5402_1	172.875
SU5402_1	175.426
SU5402_1	105.781
SU5402_1	48.576
SU5402_1	68.749
SU5402_1	79.875
SU5402_1	336.371
SU5402_1	323.616
SU5402_1	69.102
SU5402_1	78.111
SU5402_1	265.236
SU5402_1	302.969
SU5402_1	105.945
SU5402_1	39.472
SU5402_1	258.232
SU5402_1	79.695
SU5402_1	35.311
SU5402_1	184.236
SU5402_1	180
SU5402_1	227.121
SU5402_1	155.095
SU5402_1	201.318
SU5402_1	186.71
SU5402_1	97.125
SU5402_1	131.634
SU5402_1	180
SU5402_1	215.538
SU5402_1	164.249
SU5402_1	116.565
SU5402_1	71.175
SU5402_1	341.565
SU5402_1	322.125
SU5402_1	307.569
SU5402_1	270
SU5402_1	7.125
SU5402_1	229.399
SU5402_1	180
SU5402_1	194.036
SU5402_1	204.444
SU5402_1	87.138
SU5402_1	54.462
SU5402_1	42.879
SU5402_1	57.45
SU5402_1	83.66
SU5402_1	57.529
SU5402_1	39.472
SU5402_1	48.814
SU5402_1	327.529
SU5402_1	10.305
SU5402_1	65.695
SU5402_1	110.854
SU5402_1	99.462
SU5402_1	71.565
SU5402_1	54.246
SU5402_1	82.875
SU5402_1	102.995
SU5402_1	144.462
SU5402_1	77.471
SU5402_1	17.819
SU5402_1	35.789
SU5402_1	49.899
SU5402_1	135
SU5402_1	26.222
SU5402_1	55.62
SU5402_1	51.34
SU5402_1	212.005
SU5402_1	180
SU5402_1	180
SU5402_1	276.34
SU5402_1	185.906
SU5402_1	222.274
SU5402_1	351.469
SU5402_1	180
SU5402_1	30.256
SU5402_1	85.426
SU5402_1	29.539
SU5402_1	275.711
SU5402_1	125.417
SU5402_1	63.435
SU5402_1	80.838
SU5402_1	40.236
SU5402_1	28.496
SU5402_1	133.452
SU5402_1	167.196
SU5402_1	169.33
SU5402_1	159.829
SU5402_1	32.276
SU5402_1	360
SU5402_1	286.504
SU5402_1	35.838
SU5402_1	135
SU5402_1	125.538
SU5402_1	116.565
SU5402_1	45
SU5402_1	321.34
SU5402_1	336.615
SU5402_1	48.814
SU5402_1	27.408
SU5402_1	319.399
SU5402_1	294.864
SU5402_1	258.959
SU5402_1	261.87
SU5402_1	342.408
SU5402_1	260.838
SU5402_1	245.556
SU5402_1	245.225
SU5402_1	266.009
SU5402_1	218.991
SU5402_1	208.301
SU5402_1	183.576
SU5402_1	294.444
SU5402_1	344.055
SU5402_1	345.964
SU5402_1	147.339
SU5402_1	135.764
SU5402_1	180
SU5402_1	261.469
SU5402_1	266.82
SU5402_1	118.301
SU5402_1	169.114
SU5402_1	157.62
SU5402_1	131.634
SU5402_1	126.027
SU5402_1	185.711
SU5402_1	102.529
SU5402_1	225
SU5402_1	243.435
SU5402_1	328.878
SU5402_1	100.491
SU5402_1	242.103
SU5402_1	99.866
SU5402_1	69.146
SU5402_1	33.69
SU5402_1	299.476
SU5402_1	104.036
SU5402_1	90
SU5402_1	270
SU5402_1	327.995
SU5402_2	124.237
SU5402_2	143.246
SU5402_2	77.074
SU5402_2	30.192
SU5402_2	146.753
SU5402_2	144.13
SU5402_2	353.66
SU5402_2	206.565
SU5402_2	180
SU5402_2	150.751
SU5402_2	19.511
SU5402_2	37.405
SU5402_2	73.202
SU5402_2	18.435
SU5402_2	87.397
SU5402_2	196.607
SU5402_2	193.241
SU5402_2	292.964
SU5402_2	296.565
SU5402_2	246.801
SU5402_2	41.634
SU5402_2	69.717
SU5402_2	142.001
SU5402_2	248.552
SU5402_2	184.764
SU5402_2	239.534
SU5402_2	201.801
SU5402_2	130.914
SU5402_2	72.255
SU5402_2	62.241
SU5402_2	47.291
SU5402_2	27.759
SU5402_2	76.293
SU5402_2	66.801
SU5402_2	105.642
SU5402_2	218.367
SU5402_2	172.875
SU5402_2	114.102
SU5402_2	152.447
SU5402_2	54.689
SU5402_2	155.556
SU5402_2	138.122
SU5402_2	119.539
SU5402_2	86.186
SU5402_2	13.627
SU5402_2	109.537
SU5402_2	173.66
SU5402_2	180
SU5402_2	349.992
SU5402_2	140.711
SU5402_2	32.276
SU5402_2	47.816
SU5402_2	83.29
SU5402_2	84.289
SU5402_2	77.661
SU5402_2	294.624
SU5402_2	268.531
SU5402_2	216.87
SU5402_2	138.814
SU5402_3	9.866
SU5402_3	222.337
SU5402_3	274.332
SU5402_3	208.496
SU5402_3	188.049
SU5402_3	43.452
SU5402_3	315
SU5402_3	86.186
SU5402_3	317.726
SU5402_3	267.614
SU5402_3	295.463
SU5402_3	270
SU5402_3	283.325
SU5402_3	265.764
SU5402_3	251.565
SU5402_3	54.293
SU5402_3	91.193
SU5402_3	232.306
SU5402_3	249.444
SU5402_3	173.089
SU5402_3	201.251
SU5402_3	46.637
SU5402_3	45
SU5402_3	212.471
SU5402_3	102.095
SU5402_3	82.278
SU5402_3	140.477
SU5402_3	263.157
SU5402_3	295.346
SU5402_3	338.875
SU5402_3	329.237
SU5402_3	38.66
SU5402_3	63.435
SU5402_3	165.964
SU5402_3	256.264
SU5402_3	238.392
SU5402_3	280.62
SU5402_3	241.821
SU5402_3	248.459
SU5402_3	28.443
SU5402_3	13.627
SU5402_3	177.797
SU5402_3	220.732
SU5402_3	210.801
SU5402_3	111.038
SU5402_3	216.87
SU5402_3	30.677
SU5402_3	77.471
SU5402_3	36.027
SU5402_3	99.66
SU5402_3	118.706
SU5402_3	274.399
SU5402_3	20.556
SU5402_3	216.87
SU5402_3	183.576
SU5402_3	169.919
SU5402_3	199.983
SU5402_3	237.995
SU5402_3	256.866
SU5402_3	320.389
SU5402_3	24.444
SU5402_3	344.745
SU5402_3	70.71
SU5402_3	53.616
SU5402_3	57.724
SU5402_3	153.435
SU5402_3	124.509
SU5402_3	86.82
SU5402_3	106.189
SU5402_3	92.045
SU5402_3	356.424
SU5402_3	352.235
SU5402_3	319.399
SU5402_3	63.435
SU5402_3	23.962
SU5402_3	357.879
SU5402_3	335.925
SU5402_3	354.668
SU5402_3	352.875
SU5402_3	46.273
SU5402_3	79.046
SU5402_3	176.82
SU5402_3	347.32
SU5402_3	197.526
SU5402_3	3.691
SU5402_3	9.462
SU5402_3	360
SU5402_3	305.311
SU5402_3	237.265
SU5402_3	82.875
SU5402_3	127.304
SU5402_4	34.695
SU5402_4	40.601
SU5402_4	353.558
SU5402_4	10.204
SU5402_4	217.747
SU5402_4	263.089
SU5402_4	291.251
SU5402_4	357.955
SU5402_4	360
SU5402_4	334.983
SU5402_4	57.319
SU5402_4	96.754
SU5402_4	136.219
SU5402_4	270
SU5402_4	239.421
SU5402_4	223.958
SU5402_4	277.125
SU5402_4	177.207
SU5402_4	180
SU5402_4	261.254
SU5402_4	183.691
SU5402_4	194.036
SU5402_4	235.176
SU5402_4	58.815
SU5402_4	55.305
SU5402_4	43.995
SU5402_4	29.358
SU5402_4	360
SU5402_4	360
SU5402_4	215.538
SU5402_4	175.03
SU5402_4	152.447
SU5402_4	215.87
SU5402_4	179.182
SU5402_4	164.407
SU5402_4	136.79
SU5402_4	182.793
SU5402_4	189.246
SU5402_4	286.091
SU5402_4	349.287
SU5402_4	90
SU5402_4	270
SU5402_4	261.347
SU5402_4	250.463
SU5402_4	331.991
SU5402_4	277.722
SU5402_4	271.123
SU5402_4	263.29
SU5402_4	250.56
SU5402_4	262.875
SU5402_4	42.274
SU5402_4	326.31
SU5402_4	348.111
SU5402_4	329.744
SU5402_4	344.745
SU5402_4	25.017
SU5402_4	177.274
SU5402_4	163.142
SU5402_4	126.431
SU5402_4	131.186
SU5402_4	129.13
SU5402_4	338.416
SU5402_4	353.157
SU5402_4	350.538
SU5402_4	28.61
SU5402_4	42.709
SU5402_4	360
SU5402_4	11.634
SU5402_4	291.501
SU5402_4	122.574
SU5402_4	193.496
SU5402_4	184.236
SU5402_4	214.695
SU5402_4	195.255
SU5402_4	162.897
SU5402_4	228.814
SU5402_4	291.251
SU5402_4	4.686
SU5402_4	289.093
SU5402_4	330.524
SU5402_4	341.147
SU5402_4	20.854
SU5402_4	10.739
SU5402_4	17.447
SU5402_4	8.531
SU5402_4	345.964
SU5402_4	29.358
SU5402_4	83.211
SU5402_4	255.174
SU5402_4	357.337
SU5402_4	295.56
SU5402_4	231.633
SU5402_4	214.046
SU5402_5	60.709
SU5402_5	65.344
SU5402_5	285.945
SU5402_5	289.44
SU5402_5	308.29
SU5402_5	291.125
SU5402_5	178.603
SU5402_5	220.03
SU5402_5	150.803
SU5402_5	165.801
SU5402_5	243.997
SU5402_5	231.546
SU5402_5	225
SU5402_5	233.13
SU5402_5	197.354
SU5402_5	225
SU5402_5	207.3
SU5402_5	211.329
SU5402_5	270
SU5402_5	265.764
SU5402_5	304.695
SU5402_5	57.381
SU5402_5	122.005
SU5402_5	120.964
SU5402_5	85.601
SU5402_5	90
SU5402_5	68.629
SU5402_5	92.603
SU5402_5	71.565
SU5402_5	93.731
SU5402_5	68.749
SU5402_5	27.897
SU5402_5	329.265
SU5402_5	182.77
SU5402_5	208.072
SU5402_5	180
SU5402_5	115.866
SU5402_5	360
SU5402_5	315
SU5402_5	336.038
SU5402_5	328.392
SU5402_5	355.601
SU5402_5	331.876
SU5402_5	302.347
SU5402_5	229.97
SU5402_5	87.797
SU5402_5	103.241
SU5402_5	131.186
SU5402_5	161.565
SU5402_5	156.801
SU5402_5	130.236
SU5402_5	128.66
SU5402_5	280.081
SU5402_5	88.568
SU5402_5	148.241
SU5402_5	267.51
SU5402_5	244.44
SU5402_5	259.992
SU5402_5	270
SU5402_5	291.038
SU5402_5	332.784
SU5402_5	313.025
SU5402_5	327.724
SU5402_5	252.408
SU5402_5	271.736
SU5402_5	308.234
SU5402_5	303.179
SU5402_5	245.556
SU5402_5	240.461
SU5402_5	228.013
SU5402_5	221.634
SU5402_5	255.379
SU5402_5	255.466
SU5402_5	270
SU5402_5	238.241
SU5402_5	182.862
SU5402_5	226.736
SU5402_5	210.256
SU5402_5	296.095
SU5402_5	289.29
SU5402_5	201.801
SU5402_5	201.251
SU5402_5	350.538
SU5402_5	55.814
SU5402_5	71.565
SU5402_5	70.346
SU5402_5	113.199
SU5402_5	283.65
SU5402_5	239.621
SU5402_5	251.565
SU5402_5	192.095
SU5402_5	290.854
SU5402_5	292.38
SU5402_5	306.254
SU5402_5	312.51
SU5402_5	296.565
SU5402_5	21.595
SU5402_5	30.141
SU5402_5	42.709
SU5402_5	60.642
SU5402_5	85.601
SU5402_5	79.046
SU5402_5	129.289
SU5402_5	112.38
SU5402_5	146.821
SU5402_5	329.036
SU5402_5	350.538
SU5402_5	329.744
SU5402_5	274.399
SU5402_5	278.973
SU5402_5	251.565
SU5402_5	290.556
SU5402_5	286.26
SU5402_5	323.973
SU5402_5	278.13
SU5402_5	246.371
SU5402_5	276.911
SU5402_5	284.036
SU5402_5	235.491
SU5402_5	230.194
SU5402_5	138.814
SU5402_5	161.565
SU5402_5	180
SU5402_5	79.38
SU5402_5	212.276
SU5402_5	219.094
SU5402_5	191.31
SU5402_5	360
SU5402_5	74.932
SU5402_5	115.821
SU5402_5	280.62
SU5402_5	250.463
SU5402_5	118.179
SU5402_5	274.97
SU5402_5	240.945
SU5402_5	4.764
SU5402_5	200.323
SU5402_5	155.136
SU5402_5	152.241
SU5402_5	32.574
SU5402_5	283.392
SU5402_5	233.13
SU5402_5	185.528
SU5402_5	86.634
SU5402_5	97.125
SU5402_5	80.134
SU5402_5	21.801
SU5402_5	242.152
SU5402_5	245.772
SU5402_5	234.293
SU5402_5	332.745
SU5402_5	270
SU5402_5	346.551
SU5402_5	327.995
SU5402_5	291.038
SU5402_5	278.915
SU5402_5	291.125
SU5402_5	272.437
SU5402_5	212.471
SU5402_5	111.801
SU5402_5	84.92
SU5402_5	59.621
SU5402_5	63.886
SU5402_5	25.463
SU5402_5	121.799
SU5402_5	147.724
SU5402_5	356.424
SU5402_5	357.207
SU5402_5	19.179
SU5402_5	239.036
SU5402_6	79.695
SU5402_6	76.759
SU5402_6	29.932
SU5402_6	29.358
SU5402_6	55.923
SU5402_6	56.768
SU5402_6	64.29
SU5402_6	353.157
SU5402_6	352.405
SU5402_6	345.964
SU5402_6	101.889
SU5402_6	113.806
SU5402_6	101.31
SU5402_6	330.803
SU5402_6	312.51
SU5402_6	8.366
SU5402_6	227.951
SU5402_6	99.13
SU5402_6	288.8
SU5402_6	135
SU5402_6	199.654
SU5402_6	222.138
SU5402_6	212.735
SU5402_6	187.595
SU5402_6	234.605
SU5402_6	199.29
SU5402_6	246.038
SU5402_6	191.944
SU5402_6	213.024
SU5402_6	206.565
SU5402_6	274.574
SU5402_6	227.603
SU5402_6	261.254
SU5402_6	268.091
SU5402_6	246.801
SU5402_6	255.069
SU5402_6	136.736
SU5402_6	127.694
SU5402_6	27.646
SU5402_6	56.31
SU5402_6	80.134
SU5402_6	313.603
SU5402_6	94.574
SU5402_6	90
SU5402_6	237.995
SU5402_6	189.866
SU5402_6	352.03
SU5402_6	360
SU5402_6	348.111
SU5402_6	278.427
SU5402_6	339.274
SU5402_6	35.789
SU5402_6	55.008
SU5402_6	166.931
SU5402_6	256.608
SU5402_6	263.83
SU5402_6	250.017
SU5402_6	273.18
SU5402_6	286.26
SU5402_6	294.228
SU5402_6	278.746
SU5402_6	251.03
SU5402_6	36.027
SU5402_6	4.865
SU5402_6	261.027
SU5402_6	357.274
SU5402_6	342.35
SU5402_6	20.376
SU5402_6	1.685
SU5402_6	339.677
SU5402_6	93.094
SU5402_6	136.548
SU5402_6	252.897
SU5402_6	225
SU5402_6	203.429
SU5402_6	3.576
SU5402_6	280.784
SU5402_6	266.186
SU5402_6	245.772
SU5402_6	114.905
SU5402_6	88.21
SU5402_6	88.21
SU5402_6	110.556
SU5402_6	147.171
SU5402_6	79.992
SU5402_6	197.103
SU5402_6	201.371
SU5402_6	219.806
SU5402_6	38.66
SU5402_6	183.945
SU5402_6	177.455
SU5402_6	136.848
SU5402_6	146.31
SU5402_6	90
SU5402_6	90
SU5402_6	109.29
SU5402_6	66.038
SU5402_6	69.677
SU5402_6	92.203
SU5402_6	118.61
SU5402_6	340.278
SU5402_6	229.399
SU5402_6	90
SU5402_6	105.524
SU5402_6	88.21
SU5402_6	71.565
SU5402_6	86.186
SU5402_6	292.38
SU5402_6	296.565
SU5402_6	261.027
SU5402_6	293.199
SU5402_6	344.745
SU5402_6	138.814
SU5402_6	105.945
SU5402_6	113.962
SU5402_6	185.44
SU5402_6	157.166
SU5402_6	202.38
SU5402_6	238.201
SU5402_6	280.305
SU5402_6	246.251
SU5402_6	271.878
SU5402_6	225
SU5402_6	232.001
SU5402_6	232.927
SU5402_6	198.435
SU5402_6	213.024
SU5402_6	273.366
SU5402_6	243.435
SU5402_6	207.474
SU5402_6	259.875
SU5402_6	263.089
SU5402_6	235.008
SU5402_6	244.983
SU5402_6	220.101
SU5402_6	205.201
SU5402_6	159.677
SU5402_6	155.556
SU5402_6	205.017
SU5402_6	247.751
SU5402_6	235.923
SU5402_6	227.353
SU5402_6	250.253
SU5402_6	149.265
SU5402_6	167.471
SU5402_6	202.087
SU5402_6	283.134
SU5402_6	220.486
SU5402_6	292.964
SU5402_6	80.218
SU5402_6	90
SU5402_6	357.337
SU5402_6	298.301
SU5402_6	301.608
SU5402_6	157.011
SU5402_6	145.125
SU5402_6	79.695
SU5402_6	79.695
SU5402_6	297.759
SU5402_6	238.627
SU5402_6	194.744
SU5402_6	198.435
SU5402_6	259.287
SU5402_6	291.251
SU5402_6	285.709
SU5402_6	255.964
SU5402_6	198.435
SU5402_6	190.539
SU5402_6	161.565
SU5402_6	125.838
SU5402_6	62.176
SU5402_6	33.996
SU5402_6	358.568
SU5402_6	6.52
SU5402_6	355.365
SU5402_6	164.055
SU5402_6	190.437
SU5402_6	173.991
SU5402_6	332.103
SU5402_6	61.113
SU5402_6	62.916
SU5402_6	47.045
SU5402_6	83.884
SU5402_6	74.055
SU5402_6	352.405
SU5402_6	90
SU5402_6	90
SU5402_6	180
SU5402_6	164.476
SU5402_6	148.523
SU5402_6	135.855
SU5402_6	80.538
SU5402_6	220.914
SU5402_6	220.601
SU5402_6	335.556
SU5402_6	289.29
SU5402_6	132.274
SU5402_6	131.987
SU5402_6	296.565
SU5402_6	317.291
SU5402_6	324.462
SU5402_6	4.97
