# Supplementary material for: Zebrafish Posterior Lateral Line primordium migration requires interactions between a superficial sheath of motile cells and the skin
Source: eLife. 2020 Nov 25;9:e58251. doi: 10.7554/eLife.58251 (PMC7688310; doi:10.7554/eLife.58251)
Supplement: Source data 1. [file elife-58251-data1.zip › dallenogare2019-master/basal_after_healing_angle.csv]

condition	Angle
basal_healed	73.072
basal_healed	27.759
basal_healed	304.992
basal_healed	56.31
basal_healed	105.945
basal_healed	102.995
basal_healed	94.764
basal_healed	139.236
basal_healed	124.38
basal_healed	136.548
basal_healed	77.471
basal_healed	78.311
basal_healed	110.556
basal_healed	156.038
basal_healed	104.036
basal_healed	168.69
basal_healed	190.305
basal_healed	225
basal_healed	86.055
basal_healed	169.695
basal_healed	296.565
basal_healed	279.926
basal_healed	195.642
basal_healed	132.709
basal_healed	255.964
basal_healed	249.444
basal_healed	62.354
basal_healed	149.931
basal_healed	94.927
basal_healed	207.759
basal_healed	198.435
basal_healed	78.024
basal_healed	211.827
basal_healed	198.435
basal_healed	141.71
basal_healed	216.87
basal_healed	195.376
basal_healed	107.021
basal_healed	136.848
basal_healed	140.528
basal_healed	128.29
basal_healed	213.111
basal_healed	215.538
basal_healed	122.005
basal_healed	126.027
basal_healed	273.366
basal_healed	249.228
basal_healed	282.381
basal_healed	256.608
basal_healed	243.435
basal_healed	276.71
basal_healed	294.228
basal_healed	360
basal_healed	5.194
basal_healed	34.992
basal_healed	110.854
basal_healed	106.39
basal_healed	52.125
basal_healed	55.008
basal_healed	131.186
basal_healed	346.866
basal_healed	305.134
basal_healed	304.509
basal_healed	251.565
basal_healed	254.055
basal_healed	251.565
basal_healed	203.199
basal_healed	207.759
basal_healed	205.346
basal_healed	202.751
basal_healed	94.97
basal_healed	97.431
basal_healed	148.241
basal_healed	139.399
basal_healed	62.745
basal_healed	186.71
basal_healed	19.093
basal_healed	51.116
basal_healed	156.644
basal_healed	178.025
basal_healed	46.273
basal_healed	137.49
basal_healed	185.194
basal_healed	175.601
basal_healed	81.027
basal_healed	210.816
basal_healed	217.504
basal_healed	170.91
basal_healed	196.26
basal_healed	209.148
basal_healed	221.348
basal_healed	251.917
basal_healed	176.186
basal_healed	165.964
basal_healed	186.483
basal_healed	215.538
basal_healed	194.036
basal_healed	117.759
basal_healed	146.31
basal_healed	145.713
basal_healed	293.629
basal_healed	281.768
basal_healed	291.801
basal_healed	90
basal_healed	161.565
basal_healed	160.017
basal_healed	152.784
basal_healed	172.405
basal_healed	135
basal_healed	151.699
basal_healed	115.56
basal_healed	210.579
basal_healed	241.631
basal_healed	247.891
basal_healed	100.954
basal_healed	99.782
basal_healed	92.121
basal_healed	108.435
basal_healed	138.814
basal_healed	165.964
basal_healed	125.538
basal_healed	235.098
basal_healed	298.142
basal_healed	142.431
basal_healed	161.565
basal_healed	178.363
basal_healed	302.471
basal_healed	2.437
basal_healed	10.305
basal_healed	193.134
basal_healed	176.532
basal_healed	155.376
basal_healed	90
basal_healed	270
basal_healed	204.444
basal_healed	113.749
basal_healed	149.534
basal_healed	261.254
basal_healed	242.7
basal_healed	207.35
basal_healed	191.31
basal_healed	203.199
basal_healed	234.162
basal_healed	209.932
basal_healed	90
basal_healed	272.386
basal_healed	264.56
basal_healed	278.13
basal_healed	260.272
basal_healed	270
basal_healed	208.61
basal_healed	255.964
basal_healed	278.531
basal_healed	315
basal_healed	111.801
basal_healed	158.962
basal_healed	270
basal_healed	128.853
basal_healed	26.565
basal_healed	236.31
basal_healed	293.962
basal_healed	202.62
basal_healed	173.29
basal_healed	145.62
basal_healed	166.43
basal_healed	125.538
basal_healed	296.565
basal_healed	355.236
basal_healed	337.751
basal_healed	207.15
basal_healed	207.824
basal_healed	172.235
basal_healed	157.135
basal_healed	166.759
basal_healed	132.337
basal_healed	201.371
basal_healed	192.529
basal_healed	56.31
basal_healed	90
basal_healed	86.82
basal_healed	140.826
basal_healed	319.764
basal_healed	357.397
basal_healed	307.405
basal_healed	289.44
basal_healed	270
basal_healed	257.005
basal_healed	232.125
basal_healed	109.654
basal_healed	45.971
basal_healed	102.995
basal_healed	315
basal_healed	202.714
basal_healed	155.225
basal_healed	67.891
basal_healed	168.69
basal_healed	149.036
basal_healed	146.31
basal_healed	203.962
basal_healed	252.181
basal_healed	90
basal_healed	104.826
basal_healed	268.493
basal_healed	129.207
basal_healed	147.381
basal_healed	158.962
basal_healed	181.736
basal_healed	173.884
basal_healed	147.265
basal_healed	138.991
basal_healed	116.565
basal_healed	172.147
basal_healed	199.44
basal_healed	205.942
basal_healed	198.435
basal_healed	216.027
basal_healed	212.005
basal_healed	195.524
basal_healed	228.814
basal_healed	118.61
basal_healed	96.34
basal_healed	113.962
basal_healed	78.69
basal_healed	135
basal_healed	135
basal_healed	131.634
basal_healed	106.314
basal_healed	87.614
basal_healed	136.273
basal_healed	156.801
basal_healed	186.203
basal_healed	197.65
basal_healed	261.254
basal_healed	260.538
basal_healed	248.199
basal_healed	291.371
basal_healed	313.668
basal_healed	248.199
basal_healed	196.091
basal_healed	201.501
basal_healed	110.556
basal_healed	92.862
basal_healed	124.16
basal_healed	98.881
basal_healed	72.719
basal_healed	127.694
basal_healed	271.848
basal_healed	265.236
basal_healed	146.31
basal_healed	163.54
basal_healed	154.722
basal_healed	161.147
basal_healed	154.654
basal_healed	152.021
basal_healed	126.87
basal_healed	254.745
basal_healed	250.56
basal_healed	125.134
basal_healed	132.397
basal_healed	117.474
basal_healed	117.181
basal_healed	113.199
basal_healed	151.783
basal_healed	151.783
basal_healed	219.56
basal_healed	270
basal_healed	155.433
basal_healed	180
basal_healed	271.975
basal_healed	195.945
basal_healed	208.124
basal_healed	163.413
basal_healed	150.866
basal_healed	180
basal_healed	82.569
basal_healed	162.255
basal_healed	194.621
basal_healed	165.964
basal_healed	130.525
basal_healed	88.493
basal_healed	126.304
basal_healed	123.179
basal_healed	308.418
basal_healed	101.976
basal_healed	137.49
basal_healed	201.801
basal_healed	226.848
basal_healed	86.424
basal_healed	309.987
basal_healed	325.491
basal_healed	198.435
basal_healed	201.038
basal_healed	140.194
basal_healed	81.87
basal_healed	138.366
basal_healed	200.136
basal_healed	159.444
basal_healed	117.759
basal_healed	59.534
basal_healed	82.304
basal_healed	107.241
basal_healed	101.31
basal_healed	227.862
basal_healed	106.887
basal_healed	132.51
basal_healed	150.461
basal_healed	63.435
basal_healed	30.53
basal_healed	22.521
basal_healed	124.695
basal_healed	156.161
basal_healed	126.027
basal_healed	86.424
basal_healed	121.43
basal_healed	124.16
basal_healed	122.196
basal_healed	146.004
basal_healed	200.186
basal_healed	185.492
basal_healed	94.574
basal_healed	275.856
basal_healed	256.908
basal_healed	151.113
basal_healed	24.775
basal_healed	18.435
basal_healed	199.654
basal_healed	191.31
basal_healed	194.216
basal_healed	236.31
basal_healed	275.711
basal_healed	272.161
basal_healed	296.565
basal_healed	199.983
basal_healed	330.018
basal_healed	166.293
basal_healed	193.241
basal_healed	194.036
basal_healed	58.736
basal_healed	206.565
basal_healed	241.113
basal_healed	261.87
basal_healed	201.801
basal_healed	181.042
basal_healed	180
basal_healed	323.807
basal_healed	216.87
basal_healed	228.18
basal_healed	267.397
basal_healed	21.541
basal_healed	59.534
basal_healed	96.582
basal_healed	177.955
basal_healed	164.291
basal_healed	81.027
basal_healed	168.465
basal_healed	232.001
basal_healed	240.945
basal_healed	100.491
basal_healed	171.87
basal_healed	175.365
basal_healed	117.759
basal_healed	108.435
basal_healed	143.746
basal_healed	203.749
basal_healed	249.624
basal_healed	110.807
basal_healed	102.529
basal_healed	96.633
basal_healed	141.843
basal_healed	124.778
basal_healed	105.422
basal_healed	55.784
basal_healed	112.932
basal_healed	154.916
basal_healed	170.272
basal_healed	152.745
basal_healed	122.905
basal_healed	173.346
basal_healed	182.726
basal_healed	81.806
basal_healed	94.899
basal_healed	76.827
basal_healed	174.806
basal_healed	181.193
basal_healed	72.255
basal_healed	127.875
basal_healed	83.157
basal_healed	66.251
basal_healed	329.184
basal_healed	313.452
basal_healed	304.824
basal_healed	298.142
basal_healed	350.181
basal_healed	268.807
basal_healed	273.468
basal_healed	170.727
basal_healed	191.441
basal_healed	173.571
basal_healed	128.454
basal_healed	174.053
basal_healed	130.462
basal_healed	117.646
basal_healed	102.529
basal_healed	116.565
basal_healed	108.435
basal_healed	164.745
basal_healed	102.095
basal_healed	173.991
basal_healed	243.435
basal_healed	271.332
basal_healed	50.906
basal_healed	66.038
basal_healed	36.674
basal_healed	63.435
basal_healed	111.801
basal_healed	87.064
basal_healed	82.147
basal_healed	307.694
basal_healed	304.875
basal_healed	272.045
basal_healed	272.203
basal_healed	270
basal_healed	293.962
basal_healed	158.499
basal_healed	141.34
basal_healed	197.879
basal_healed	215.754
basal_healed	145.008
basal_healed	149.036
basal_healed	61.049
basal_healed	56.889
basal_healed	151.607
basal_healed	161.114
basal_healed	156.297
basal_healed	144.605
basal_healed	148.449
basal_healed	172.185
basal_healed	135.971
basal_healed	204.102
basal_healed	228.013
basal_healed	210.101
basal_healed	157.249
basal_healed	196.26
basal_healed	233.13
basal_healed	268.568
basal_healed	247.751
basal_healed	116.565
basal_healed	118.443
basal_healed	160.017
basal_healed	191.944
basal_healed	133.363
basal_healed	115.346
basal_healed	145.008
basal_healed	202.521
basal_healed	239.931
basal_healed	138.576
basal_healed	151.557
basal_healed	99.866
basal_healed	214.287
basal_healed	122.276
basal_healed	279.462
basal_healed	247.166
basal_healed	120.651
basal_healed	260.074
basal_healed	52.125
basal_healed	55.864
basal_healed	161.783
basal_healed	197.241
basal_healed	210.784
basal_healed	154.398
basal_healed	214.346
basal_healed	193.736
basal_healed	181.123
basal_healed	204.624
basal_healed	133.603
basal_healed	120.964
basal_healed	320.711
basal_healed	322.253
basal_healed	309.806
basal_healed	178.452
basal_healed	154.654
basal_healed	235.981
basal_healed	177.274
basal_healed	210.53
basal_healed	153.435
basal_healed	232.253
basal_healed	227.911
basal_healed	205.56
basal_healed	225
basal_healed	222.274
basal_healed	123.69
basal_healed	205.017
basal_healed	237.529
basal_healed	240.945
basal_healed	270
basal_healed	57.529
basal_healed	210.256
basal_healed	210.256
basal_healed	227.49
basal_healed	164.358
basal_healed	155.225
basal_healed	160.71
basal_healed	90
basal_healed	97.595
basal_healed	291.801
basal_healed	276.34
basal_healed	22.166
basal_healed	348.69
basal_healed	236.31
basal_healed	281.31
basal_healed	360
basal_healed	18.435
basal_healed	87.51
basal_healed	74.745
basal_healed	93.468
basal_healed	97.595
basal_healed	141.34
basal_healed	278.746
basal_healed	177.138
basal_healed	188.13
basal_healed	201.801
basal_healed	205.017
basal_healed	212.005
basal_healed	251.2
basal_healed	248.749
basal_healed	190.008
basal_healed	204.075
basal_healed	137.07
basal_healed	121.159
basal_healed	138.18
basal_healed	159.444
basal_healed	117.759
basal_healed	306.158
basal_healed	258.69
basal_healed	303.275
basal_healed	82.875
basal_healed	360
basal_healed	180
basal_healed	38.333
basal_healed	24.974
basal_healed	8.881
basal_healed	106.39
basal_healed	115.408
basal_healed	203.962
basal_healed	178.854
basal_healed	199.026
basal_healed	128.367
basal_healed	265.236
basal_healed	202.834
basal_healed	336.801
basal_healed	246.501
basal_healed	152.745
basal_healed	154.44
basal_healed	253.072
basal_healed	254.476
basal_healed	164.055
basal_healed	220.601
basal_healed	229.399
basal_healed	219.289
basal_healed	200.225
basal_healed	252.35
basal_healed	230.528
basal_healed	308.234
basal_healed	271.507
basal_healed	249.444
basal_healed	75.53
basal_healed	86.186
basal_healed	98.531
basal_healed	137.386
basal_healed	141.34
basal_healed	155.225
basal_healed	150.945
basal_healed	152.7
basal_healed	152.784
basal_healed	203.749
basal_healed	200.556
basal_healed	180
basal_healed	147.848
basal_healed	144.689
basal_healed	195.68
basal_healed	135
basal_healed	22.479
basal_healed	7.595
basal_healed	180
basal_healed	217.405
basal_healed	133.363
basal_healed	137.816
basal_healed	139.899
basal_healed	78.024
basal_healed	13.496
basal_healed	128.157
basal_healed	176.634
basal_healed	156.975
basal_healed	139.399
basal_healed	150.018
basal_healed	136.123
basal_healed	154.134
basal_healed	157.834
basal_healed	172.278
basal_healed	178.152
basal_healed	251.075
basal_healed	277.765
basal_healed	86.424
basal_healed	90
basal_healed	184.764
basal_healed	195.124
basal_healed	127.405
basal_healed	122.005
basal_healed	145.713
basal_healed	88.264
basal_healed	119.055
basal_healed	299.358
basal_healed	210.379
basal_healed	180
basal_healed	66.571
basal_healed	30.411
basal_healed	223.452
basal_healed	150.945
basal_healed	196.699
basal_healed	190.305
basal_healed	193.57
basal_healed	207.35
basal_healed	206.565
basal_healed	183.013
basal_healed	183.013
basal_healed	169.695
basal_healed	155.726
basal_healed	153.435
basal_healed	142.001
basal_healed	119.197
basal_healed	211.329
basal_healed	223.831
basal_healed	246.975
basal_healed	244.537
basal_healed	121.218
basal_healed	172.875
basal_healed	112.306
basal_healed	140.194
basal_healed	129.523
basal_healed	151.783
basal_healed	317.203
basal_healed	313.919
basal_healed	264.958
basal_healed	263.66
basal_healed	267.274
basal_healed	244.983
basal_healed	180
basal_healed	221.82
basal_healed	65.821
basal_healed	75.964
basal_healed	90
basal_healed	332.987
basal_healed	304.695
basal_healed	286.074
basal_healed	101.634
basal_healed	171.119
basal_healed	126.87
basal_healed	225
basal_healed	204.102
basal_healed	226.975
basal_healed	332.241
basal_healed	154.179
basal_healed	70.769
basal_healed	58.465
basal_healed	180
basal_healed	315
basal_healed	105.945
basal_healed	136.469
basal_healed	63.435
basal_healed	203.385
basal_healed	165.53
basal_healed	236.689
basal_healed	278.13
basal_healed	165.964
basal_healed	166.759
basal_healed	97.125
basal_healed	141.633
basal_healed	135
basal_healed	102.339
basal_healed	153.435
basal_healed	157.834
basal_healed	162.897
basal_healed	147.724
basal_healed	25.346
basal_healed	277.907
basal_healed	14.621
basal_healed	6.009
basal_healed	107.745
basal_healed	112.521
basal_healed	94.764
basal_healed	212.735
basal_healed	174.644
basal_healed	130.426
basal_healed	146.31
basal_healed	140.528
basal_healed	143.427
basal_healed	142.696
basal_healed	207.979
basal_healed	180
basal_healed	261.158
basal_healed	274.97
basal_healed	270
basal_healed	228.652
basal_healed	192.804
basal_healed	171.254
basal_healed	169.114
basal_healed	167.276
basal_healed	143.973
basal_healed	147.995
basal_healed	149.036
basal_healed	163.072
basal_healed	160.821
basal_healed	308.66
basal_healed	128.48
basal_healed	219.611
basal_healed	229.399
basal_healed	280.305
basal_healed	211.43
basal_healed	228.468
basal_healed	201.975
basal_healed	123.69
basal_healed	274.086
basal_healed	293.199
basal_healed	270
basal_healed	190.685
basal_healed	115.821
basal_healed	38.108
basal_healed	203.199
basal_healed	66.251
basal_healed	116.565
basal_healed	180
basal_healed	197.241
basal_healed	2.726
basal_healed	351.573
basal_healed	9.782
basal_healed	8.13
basal_healed	276.116
basal_healed	244.29
basal_healed	254.055
basal_healed	180
basal_healed	254.055
basal_healed	244.231
basal_healed	258.93
basal_healed	285.803
basal_healed	197.241
basal_healed	129.369
basal_healed	93.814
basal_healed	104.036
basal_healed	116.565
basal_healed	165.964
basal_healed	43.152
basal_healed	21.038
basal_healed	167.905
basal_healed	182.603
basal_healed	158.629
basal_healed	152.447
basal_healed	278.531
basal_healed	223.264
basal_healed	170.538
basal_healed	175.03
basal_healed	247.891
