# Supplementary material for: Zebrafish Posterior Lateral Line primordium migration requires interactions between a superficial sheath of motile cells and the skin
Source: eLife. 2020 Nov 25;9:e58251. doi: 10.7554/eLife.58251 (PMC7688310; doi:10.7554/eLife.58251)
Supplement: Source data 1. [file elife-58251-data1.zip › dallenogare2019-master/basal_after_healing_length.csv]

condition	Length
basal_after_healing	4.51
basal_after_healing	4.939
basal_after_healing	2.966
basal_after_healing	2.886
basal_after_healing	3.94
basal_after_healing	2.512
basal_after_healing	2.766
basal_after_healing	2.863
basal_after_healing	1.572
basal_after_healing	0.948
basal_after_healing	1.541
basal_after_healing	2.126
basal_after_healing	1.27
basal_after_healing	2.007
basal_after_healing	2.28
basal_after_healing	2.617
basal_after_healing	3.42
basal_after_healing	2.455
basal_after_healing	2.667
basal_after_healing	2.126
basal_after_healing	2.265
basal_after_healing	1.382
basal_after_healing	1.15
basal_after_healing	0.806
basal_after_healing	2.15
basal_after_healing	0.898
basal_after_healing	0.707
basal_after_healing	0.558
basal_after_healing	0.38
basal_after_healing	0.707
basal_after_healing	0.753
basal_after_healing	0.753
basal_after_healing	0.883
basal_after_healing	1.408
basal_after_healing	1.553
basal_after_healing	1.149
basal_after_healing	0.325
basal_after_healing	1.641
basal_after_healing	1.46
basal_after_healing	0.982
basal_after_healing	1.581
basal_after_healing	1.382
basal_after_healing	0.782
basal_after_healing	0.829
basal_after_healing	0.596
basal_after_healing	0.514
basal_after_healing	1.248
basal_after_healing	1.236
basal_after_healing	1.793
basal_after_healing	0.821
basal_after_healing	1.389
basal_after_healing	0.713
basal_after_healing	4.343
basal_after_healing	0.767
basal_after_healing	0.876
basal_after_healing	0.898
basal_after_healing	1.023
basal_after_healing	2.692
basal_after_healing	1.047
basal_after_healing	2.808
basal_after_healing	2.791
basal_after_healing	3.184
basal_after_healing	2.725
basal_after_healing	1.382
basal_after_healing	2.316
basal_after_healing	1.164
basal_after_healing	1.746
basal_after_healing	1.106
basal_after_healing	2.075
basal_after_healing	0.874
basal_after_healing	1.247
basal_after_healing	1.41
basal_after_healing	5.945
basal_after_healing	4.366
basal_after_healing	3.512
basal_after_healing	1.922
basal_after_healing	2.401
basal_after_healing	2.136
basal_after_healing	2.712
basal_after_healing	1.663
basal_after_healing	1.66
basal_after_healing	1.306
basal_after_healing	2.236
basal_after_healing	1.239
basal_after_healing	1.36
basal_after_healing	2.013
basal_after_healing	1.382
basal_after_healing	1.304
basal_after_healing	1.013
basal_after_healing	1.974
basal_after_healing	1.5
basal_after_healing	2
basal_after_healing	2.312
basal_after_healing	2.196
basal_after_healing	1.252
basal_after_healing	1.194
basal_after_healing	2.278
basal_after_healing	2.061
basal_after_healing	1.39
basal_after_healing	1.736
basal_after_healing	2.445
basal_after_healing	2.193
basal_after_healing	1.842
basal_after_healing	2.083
basal_after_healing	1.553
basal_after_healing	2.791
basal_after_healing	1.892
basal_after_healing	2.134
basal_after_healing	1.481
basal_after_healing	1.39
basal_after_healing	2.386
basal_after_healing	2.242
basal_after_healing	1.595
basal_after_healing	3.21
basal_after_healing	0.843
basal_after_healing	1.702
basal_after_healing	1.641
basal_after_healing	2.115
basal_after_healing	2.321
basal_after_healing	1.342
basal_after_healing	2.342
basal_after_healing	1.347
basal_after_healing	1.829
basal_after_healing	1.394
basal_after_healing	1.931
basal_after_healing	1.847
basal_after_healing	2.357
basal_after_healing	2
basal_after_healing	1.628
basal_after_healing	1.956
basal_after_healing	1.989
basal_after_healing	1.581
basal_after_healing	3.228
basal_after_healing	1.682
basal_after_healing	2.006
basal_after_healing	1.204
basal_after_healing	2.608
basal_after_healing	3.308
basal_after_healing	2.612
basal_after_healing	2.078
basal_after_healing	1.16
basal_after_healing	1.023
basal_after_healing	1.444
basal_after_healing	1.79
basal_after_healing	0.558
basal_after_healing	0.995
basal_after_healing	1.823
basal_after_healing	1.898
basal_after_healing	1.773
basal_after_healing	2.892
basal_after_healing	1.419
basal_after_healing	1.675
basal_after_healing	1.132
basal_after_healing	1.819
basal_after_healing	1.618
basal_after_healing	1.77
basal_after_healing	1.697
basal_after_healing	2.063
basal_after_healing	2.063
basal_after_healing	2.425
basal_after_healing	3.033
basal_after_healing	1.212
basal_after_healing	2.202
basal_after_healing	2.112
basal_after_healing	1.46
basal_after_healing	1.879
basal_after_healing	2.357
basal_after_healing	1.261
basal_after_healing	4.185
basal_after_healing	1.749
basal_after_healing	2.286
basal_after_healing	1.694
basal_after_healing	2.812
basal_after_healing	2.523
basal_after_healing	1.995
basal_after_healing	2.032
basal_after_healing	1.851
basal_after_healing	0.491
basal_after_healing	1.14
basal_after_healing	0.898
basal_after_healing	1.627
basal_after_healing	2.765
basal_after_healing	2.912
basal_after_healing	1.341
basal_after_healing	1.247
basal_after_healing	3.104
basal_after_healing	0.857
basal_after_healing	3.329
basal_after_healing	1.882
basal_after_healing	1.756
basal_after_healing	1.627
basal_after_healing	2.761
basal_after_healing	2.257
basal_after_healing	1.113
basal_after_healing	1.164
basal_after_healing	1.867
basal_after_healing	2.469
basal_after_healing	2.799
basal_after_healing	1.844
basal_after_healing	1.764
basal_after_healing	0.789
basal_after_healing	1.496
basal_after_healing	0.606
basal_after_healing	2.186
basal_after_healing	1.736
basal_after_healing	2.271
basal_after_healing	1.15
basal_after_healing	1.565
basal_after_healing	1.894
basal_after_healing	2.186
basal_after_healing	1.66
basal_after_healing	1.534
basal_after_healing	1.776
basal_after_healing	1.455
basal_after_healing	3.162
basal_after_healing	2.212
basal_after_healing	2.437
basal_after_healing	1.14
basal_after_healing	1.971
basal_after_healing	1.289
basal_after_healing	1.036
basal_after_healing	1.423
basal_after_healing	2.407
basal_after_healing	1.306
basal_after_healing	1.805
basal_after_healing	1.743
basal_after_healing	1.923
basal_after_healing	1.759
basal_after_healing	1.194
basal_after_healing	2.093
basal_after_healing	1.431
basal_after_healing	1.965
basal_after_healing	1.03
basal_after_healing	2.469
basal_after_healing	1.252
basal_after_healing	2.223
basal_after_healing	1.806
basal_after_healing	1.223
basal_after_healing	2.14
basal_after_healing	1.436
basal_after_healing	1.723
basal_after_healing	1.475
basal_after_healing	1.535
basal_after_healing	1.265
basal_after_healing	1.304
basal_after_healing	1.32
basal_after_healing	1.389
basal_after_healing	2.701
basal_after_healing	2.041
basal_after_healing	1.5
basal_after_healing	1.819
basal_after_healing	1.144
basal_after_healing	2.535
basal_after_healing	3.333
basal_after_healing	2.346
basal_after_healing	0.761
basal_after_healing	0.826
basal_after_healing	0.868
basal_after_healing	2.924
basal_after_healing	1.867
basal_after_healing	3.514
basal_after_healing	0.826
basal_after_healing	1.481
basal_after_healing	1.334
basal_after_healing	2.928
basal_after_healing	1.646
basal_after_healing	1.14
basal_after_healing	1.48
basal_after_healing	1.596
basal_after_healing	1.15
basal_after_healing	1.527
basal_after_healing	1.625
basal_after_healing	0.789
basal_after_healing	1.518
basal_after_healing	1.974
basal_after_healing	1.746
basal_after_healing	2.541
basal_after_healing	2.987
basal_after_healing	1.646
basal_after_healing	2.735
basal_after_healing	0.815
basal_after_healing	1.788
basal_after_healing	1.455
basal_after_healing	1.118
basal_after_healing	1.189
basal_after_healing	0.755
basal_after_healing	0.776
basal_after_healing	2.388
basal_after_healing	1.339
basal_after_healing	1.407
basal_after_healing	1.097
basal_after_healing	1.266
basal_after_healing	1.319
basal_after_healing	1.252
basal_after_healing	1.873
basal_after_healing	4.034
basal_after_healing	2.962
basal_after_healing	2.024
basal_after_healing	2.9
basal_after_healing	2
basal_after_healing	2.347
basal_after_healing	2.896
basal_after_healing	4.753
basal_after_healing	3.262
basal_after_healing	1.639
basal_after_healing	3.061
basal_after_healing	2.814
basal_after_healing	1.925
basal_after_healing	2.013
basal_after_healing	2.196
basal_after_healing	3.275
basal_after_healing	1.14
basal_after_healing	6.848
basal_after_healing	3.809
basal_after_healing	2.617
basal_after_healing	2.396
basal_after_healing	2.603
basal_after_healing	1.423
basal_after_healing	1.855
basal_after_healing	1.365
basal_after_healing	1.481
basal_after_healing	3.599
basal_after_healing	1.419
basal_after_healing	1.519
basal_after_healing	2.644
basal_after_healing	2.861
basal_after_healing	2.603
basal_after_healing	1.793
basal_after_healing	2.692
basal_after_healing	4.647
basal_after_healing	3.874
basal_after_healing	2.354
basal_after_healing	2.617
basal_after_healing	2.423
basal_after_healing	1.285
basal_after_healing	1.5
basal_after_healing	0.606
basal_after_healing	0.686
basal_after_healing	1.855
basal_after_healing	0.776
basal_after_healing	1.036
basal_after_healing	1.94
basal_after_healing	2.332
basal_after_healing	1.118
basal_after_healing	1.068
basal_after_healing	3.177
basal_after_healing	1.212
basal_after_healing	2.628
basal_after_healing	2.117
basal_after_healing	1.587
basal_after_healing	1.508
basal_after_healing	2.181
basal_after_healing	1.519
basal_after_healing	1.411
basal_after_healing	1.518
basal_after_healing	1.602
basal_after_healing	1.923
basal_after_healing	1.736
basal_after_healing	1.766
basal_after_healing	1.67
basal_after_healing	2.647
basal_after_healing	1.897
basal_after_healing	2.912
basal_after_healing	2.978
basal_after_healing	2.281
basal_after_healing	2.178
basal_after_healing	2.428
basal_after_healing	2.528
basal_after_healing	3.627
basal_after_healing	2.791
basal_after_healing	2.262
basal_after_healing	2.257
basal_after_healing	2.188
basal_after_healing	4.324
basal_after_healing	1.823
basal_after_healing	1.356
basal_after_healing	1.356
basal_after_healing	2.17
basal_after_healing	1.289
basal_after_healing	1.455
basal_after_healing	1.48
basal_after_healing	1.904
basal_after_healing	2.882
basal_after_healing	1.342
basal_after_healing	1.14
basal_after_healing	1.324
basal_after_healing	2.407
basal_after_healing	1.19
basal_after_healing	1.229
basal_after_healing	1.48
basal_after_healing	1.266
basal_after_healing	1.444
basal_after_healing	1.218
basal_after_healing	1.319
basal_after_healing	1.118
basal_after_healing	1.702
basal_after_healing	2.202
basal_after_healing	1.236
basal_after_healing	3.865
basal_after_healing	2.28
basal_after_healing	1.965
basal_after_healing	2.44
basal_after_healing	1.855
basal_after_healing	1.955
basal_after_healing	1.79
basal_after_healing	1.689
basal_after_healing	1.528
basal_after_healing	2.255
basal_after_healing	2.065
basal_after_healing	2.523
basal_after_healing	2.523
basal_after_healing	3.235
basal_after_healing	1.193
basal_after_healing	2.087
basal_after_healing	3.145
basal_after_healing	1.573
basal_after_healing	1.579
basal_after_healing	3.566
basal_after_healing	2.659
basal_after_healing	3.787
basal_after_healing	1.41
basal_after_healing	1.258
basal_after_healing	2.846
basal_after_healing	2.578
basal_after_healing	2.236
basal_after_healing	4.423
basal_after_healing	2.061
basal_after_healing	3.297
basal_after_healing	1.684
basal_after_healing	2.007
basal_after_healing	1.829
basal_after_healing	1.765
basal_after_healing	2.628
basal_after_healing	2.378
basal_after_healing	0.869
basal_after_healing	2.194
basal_after_healing	2.106
basal_after_healing	0.857
basal_after_healing	0.755
basal_after_healing	0.847
basal_after_healing	1.15
basal_after_healing	1.306
basal_after_healing	1.733
basal_after_healing	0.927
basal_after_healing	2.328
basal_after_healing	1.069
basal_after_healing	2.024
basal_after_healing	1.646
basal_after_healing	1.382
basal_after_healing	3.071
basal_after_healing	3.173
basal_after_healing	2.648
basal_after_healing	1.87
basal_after_healing	1.212
basal_after_healing	2.455
basal_after_healing	2.407
basal_after_healing	1.715
basal_after_healing	2.549
basal_after_healing	2.212
basal_after_healing	0.869
basal_after_healing	1.144
basal_after_healing	1.835
basal_after_healing	3.46
basal_after_healing	2.812
basal_after_healing	3.928
basal_after_healing	2.833
basal_after_healing	2.72
basal_after_healing	2.126
basal_after_healing	2.394
basal_after_healing	1.796
basal_after_healing	1.553
basal_after_healing	1.543
basal_after_healing	0.806
basal_after_healing	0.829
basal_after_healing	4.195
basal_after_healing	1.759
basal_after_healing	1.09
basal_after_healing	2.876
basal_after_healing	1.819
basal_after_healing	1.904
basal_after_healing	3.255
basal_after_healing	2.288
basal_after_healing	0.947
basal_after_healing	0.894
basal_after_healing	1.776
basal_after_healing	1.212
basal_after_healing	1.796
basal_after_healing	1.15
basal_after_healing	0.584
basal_after_healing	2.983
basal_after_healing	2.711
basal_after_healing	2.755
basal_after_healing	1.627
basal_after_healing	1.382
basal_after_healing	1.194
basal_after_healing	2.215
basal_after_healing	1.069
basal_after_healing	1.419
basal_after_healing	1.519
basal_after_healing	1.802
basal_after_healing	1.043
basal_after_healing	2.712
basal_after_healing	2.202
basal_after_healing	1.675
basal_after_healing	1.489
basal_after_healing	1.534
basal_after_healing	2.013
basal_after_healing	1.164
basal_after_healing	1.029
basal_after_healing	4.884
basal_after_healing	0.947
basal_after_healing	3.301
basal_after_healing	1.339
basal_after_healing	1.5
basal_after_healing	1.759
basal_after_healing	0.488
basal_after_healing	0.977
basal_after_healing	3.777
basal_after_healing	0.923
basal_after_healing	1.194
basal_after_healing	1.16
basal_after_healing	0.977
basal_after_healing	0.434
basal_after_healing	0.723
basal_after_healing	1.236
basal_after_healing	3.224
basal_after_healing	2.262
basal_after_healing	0.723
basal_after_healing	1.917
basal_after_healing	2.528
basal_after_healing	0.776
basal_after_healing	3.746
basal_after_healing	1.382
basal_after_healing	0.948
basal_after_healing	1.564
basal_after_healing	1.602
basal_after_healing	1.595
basal_after_healing	1.41
basal_after_healing	1.907
basal_after_healing	2.061
basal_after_healing	2.659
basal_after_healing	3.219
basal_after_healing	1.51
basal_after_healing	1.79
basal_after_healing	1.527
basal_after_healing	0.902
basal_after_healing	1.653
basal_after_healing	0.485
basal_after_healing	1.587
basal_after_healing	1.955
basal_after_healing	2.231
basal_after_healing	1.2
basal_after_healing	0.737
basal_after_healing	0.512
basal_after_healing	1.013
basal_after_healing	0.576
basal_after_healing	0.679
basal_after_healing	0.982
basal_after_healing	3.204
basal_after_healing	2.212
basal_after_healing	2.224
basal_after_healing	1.38
basal_after_healing	1.959
basal_after_healing	2.316
basal_after_healing	1.302
basal_after_healing	1.726
basal_after_healing	1.239
basal_after_healing	2.509
basal_after_healing	1.252
basal_after_healing	2.14
basal_after_healing	0.66
basal_after_healing	0.584
basal_after_healing	1.339
basal_after_healing	1.649
basal_after_healing	2.044
basal_after_healing	2.934
basal_after_healing	1.923
basal_after_healing	0.927
basal_after_healing	1.086
basal_after_healing	1.835
basal_after_healing	1.756
basal_after_healing	2.555
basal_after_healing	1.508
basal_after_healing	1.682
basal_after_healing	1.306
basal_after_healing	2.346
basal_after_healing	2.488
basal_after_healing	2.159
basal_after_healing	2.349
basal_after_healing	4.067
basal_after_healing	3.228
basal_after_healing	1.806
basal_after_healing	2.795
basal_after_healing	1.63
basal_after_healing	1.788
basal_after_healing	2.401
basal_after_healing	3.265
basal_after_healing	2.236
basal_after_healing	1.164
basal_after_healing	0.782
basal_after_healing	1.444
basal_after_healing	1.894
basal_after_healing	1.329
basal_after_healing	0.876
basal_after_healing	0.651
basal_after_healing	0.514
basal_after_healing	2.539
basal_after_healing	2.134
basal_after_healing	0.821
basal_after_healing	2.07
basal_after_healing	1.601
basal_after_healing	1.382
basal_after_healing	1.386
basal_after_healing	3.081
basal_after_healing	1.873
basal_after_healing	1.712
basal_after_healing	1.596
basal_after_healing	1.465
basal_after_healing	0.857
basal_after_healing	1.153
basal_after_healing	0.894
basal_after_healing	0.933
basal_after_healing	2.843
basal_after_healing	2.644
basal_after_healing	1.779
basal_after_healing	1.715
basal_after_healing	1.899
basal_after_healing	2.121
basal_after_healing	2.551
basal_after_healing	1.212
basal_after_healing	1.67
basal_after_healing	1.793
basal_after_healing	2.863
basal_after_healing	1.572
basal_after_healing	1.464
basal_after_healing	2.621
basal_after_healing	1.481
basal_after_healing	2.139
basal_after_healing	1.426
basal_after_healing	1.892
basal_after_healing	1.77
basal_after_healing	2.765
basal_after_healing	2.478
basal_after_healing	1.204
basal_after_healing	2.065
basal_after_healing	1.247
basal_after_healing	1.302
basal_after_healing	1.144
basal_after_healing	0.767
basal_after_healing	1.925
basal_after_healing	1.247
basal_after_healing	1.359
basal_after_healing	1.788
basal_after_healing	1.097
basal_after_healing	1.917
basal_after_healing	2.628
basal_after_healing	2.266
basal_after_healing	0.651
basal_after_healing	2.507
basal_after_healing	1.091
basal_after_healing	0.977
basal_after_healing	1.068
basal_after_healing	0.705
basal_after_healing	0.928
basal_after_healing	1.248
basal_after_healing	1.618
basal_after_healing	0.466
basal_after_healing	0.727
basal_after_healing	0.653
basal_after_healing	1.289
basal_after_healing	2.376
basal_after_healing	2.207
basal_after_healing	1.204
basal_after_healing	1.304
basal_after_healing	1.164
basal_after_healing	3.309
basal_after_healing	0.782
basal_after_healing	0.789
basal_after_healing	0.723
basal_after_healing	1.306
basal_after_healing	2.076
basal_after_healing	1.248
basal_after_healing	1.419
basal_after_healing	2.999
basal_after_healing	3.211
basal_after_healing	0.927
basal_after_healing	1.068
basal_after_healing	1.118
basal_after_healing	0.829
basal_after_healing	0.606
basal_after_healing	0.613
basal_after_healing	1.576
basal_after_healing	2.425
basal_after_healing	1.94
basal_after_healing	2.202
basal_after_healing	2.815
basal_after_healing	1.919
basal_after_healing	0.894
basal_after_healing	1.39
basal_after_healing	1.285
basal_after_healing	1.19
basal_after_healing	3.157
basal_after_healing	1.164
basal_after_healing	0.857
basal_after_healing	1.829
basal_after_healing	1.851
basal_after_healing	2.743
basal_after_healing	1.313
basal_after_healing	2.711
basal_after_healing	2.249
basal_after_healing	2.779
basal_after_healing	1.189
basal_after_healing	1.194
basal_after_healing	1.313
basal_after_healing	1.489
basal_after_healing	1.399
basal_after_healing	1.023
basal_after_healing	0.737
basal_after_healing	0.923
basal_after_healing	3.363
basal_after_healing	2.276
basal_after_healing	1.17
basal_after_healing	0.727
basal_after_healing	0.928
basal_after_healing	2.378
basal_after_healing	1.247
basal_after_healing	0.599
basal_after_healing	0.662
basal_after_healing	1.218
basal_after_healing	0.961
basal_after_healing	0.618
basal_after_healing	0.662
basal_after_healing	1.153
basal_after_healing	1.67
basal_after_healing	1.79
basal_after_healing	2.106
basal_after_healing	1.715
basal_after_healing	1.184
basal_after_healing	1.029
basal_after_healing	2.065
basal_after_healing	1.164
basal_after_healing	1.14
basal_after_healing	1.823
basal_after_healing	1.252
basal_after_healing	1.258
basal_after_healing	1.339
basal_after_healing	1
basal_after_healing	2.013
basal_after_healing	0.928
basal_after_healing	1.492
basal_after_healing	2.159
basal_after_healing	2.599
basal_after_healing	1.573
basal_after_healing	1.726
basal_after_healing	2.648
basal_after_healing	2.396
basal_after_healing	1.414
basal_after_healing	1.043
basal_after_healing	3.599
basal_after_healing	2.939
basal_after_healing	1.373
