# Supplementary material for: Zebrafish Posterior Lateral Line primordium migration requires interactions between a superficial sheath of motile cells and the skin
Source: eLife. 2020 Nov 25;9:e58251. doi: 10.7554/eLife.58251 (PMC7688310; doi:10.7554/eLife.58251)
Supplement: Source data 1. [file elife-58251-data1.zip › dallenogare2019-master/basal_intact_angle.csv]

condition	Angle
intact	127.349
intact	160.56
intact	151.39
intact	139.086
intact	116.565
intact	114.677
intact	170.218
intact	157.38
intact	191.31
intact	168.111
intact	208.443
intact	213.69
intact	205.017
intact	239.036
intact	241.189
intact	131.634
intact	87.709
intact	90
intact	128.66
intact	79.992
intact	90
intact	68.199
intact	102.529
intact	145.491
intact	201.801
intact	209.197
intact	216.87
intact	163.072
intact	230.194
intact	162.474
intact	77.196
intact	55.491
intact	185.042
intact	247.166
intact	250.346
intact	180
intact	189.728
intact	114.228
intact	115.201
intact	164.055
intact	150.255
intact	104.036
intact	203.199
intact	238.392
intact	287.819
intact	266.987
intact	296.565
intact	171.87
intact	199.44
intact	173.66
intact	157.38
intact	78.69
intact	338.199
intact	270
intact	259.16
intact	354.898
intact	333.435
intact	54.162
intact	149.744
intact	90
intact	110.376
intact	249.59
intact	233.616
intact	210.964
intact	248.552
intact	168.906
intact	219.588
intact	79.38
intact	80.538
intact	154.537
intact	98.13
intact	203.199
intact	199.359
intact	150.945
intact	219.806
intact	216.87
intact	270
intact	300.379
intact	281.07
intact	252.801
intact	237.095
intact	185.711
intact	235.305
intact	222.51
intact	201.251
intact	169.38
intact	180
intact	330.255
intact	106.699
intact	130.601
intact	143.973
intact	164.358
intact	148.392
intact	181.736
intact	180
intact	90
intact	184.667
intact	187.97
intact	46.219
intact	252.897
intact	143.13
intact	136.397
intact	197.969
intact	182.161
intact	187.253
intact	203.72
intact	215.417
intact	255.964
intact	299.358
intact	330.945
intact	198.435
intact	226.169
intact	290.225
intact	180
intact	180
intact	190.751
intact	197.613
intact	300.069
intact	341.565
intact	336.194
intact	97.431
intact	25.821
intact	175.601
intact	241.074
intact	141.34
intact	169.695
intact	126.87
intact	144.462
intact	116.565
intact	147.426
intact	180
intact	152.241
intact	207.072
intact	123.69
intact	274.289
intact	360
intact	55.491
intact	270
intact	251.565
intact	236.976
intact	241.699
intact	141.34
intact	111.801
intact	126.158
intact	281.31
intact	342.897
intact	177.274
intact	306.87
intact	237.829
intact	225.659
intact	356.634
intact	233.471
intact	228.991
intact	227.603
intact	64.983
intact	143.746
intact	138.814
intact	49.764
intact	345.466
intact	280.62
intact	135
intact	86.82
intact	24.444
intact	340.71
intact	252.646
intact	242.447
intact_4_6-19-19_	111.801
intact_4_6-19-19_	12.011
intact_4_6-19-19_	116.565
intact_4_6-19-19_	112.62
intact_4_6-19-19_	277.907
intact_4_6-19-19_	196.504
intact_4_6-19-19_	67.38
intact_4_6-19-19_	53.13
intact_4_6-19-19_	205.017
intact_4_6-19-19_	104.931
intact_4_6-19-19_	108.8
intact_4_6-19-19_	324.345
intact_4_6-19-19_	88.781
intact_4_6-19-19_	127.235
intact_4_6-19-19_	88.668
intact_4_6-19-19_	182.045
intact_4_6-19-19_	118.443
intact_4_6-19-19_	205.017
intact_4_6-19-19_	208.301
intact_4_6-19-19_	169.509
intact_4_6-19-19_	212.276
intact_4_6-19-19_	174.508
intact_4_6-19-19_	172.747
intact_4_6-19-19_	205.974
intact_4_6-19-19_	229.399
intact_4_6-19-19_	226.848
intact_4_6-19-19_	253.74
intact_4_6-19-19_	249.228
intact_4_6-19-19_	288.435
intact_4_6-19-19_	143.13
intact_4_6-19-19_	136.736
intact_4_6-19-19_	98.13
intact_4_6-19-19_	118.072
intact_4_6-19-19_	98.366
intact_4_6-19-19_	168.44
intact_4_6-19-19_	162.759
intact_4_6-19-19_	157.166
intact_4_6-19-19_	205.408
intact_4_6-19-19_	185.572
intact_4_6-19-19_	177.207
intact_4_6-19-19_	112.62
intact_4_6-19-19_	152.241
intact_4_6-19-19_	275.042
intact_4_6-19-19_	252.897
intact_4_6-19-19_	278.746
intact_image2_4-6-19_	143.881
intact_image2_4-6-19_	160.974
intact_image2_4-6-19_	244.628
intact_image2_4-6-19_	158.587
intact_image2_4-6-19_	176.424
intact_image2_4-6-19_	226.736
intact_image2_4-6-19_	204.647
intact_image2_4-6-19_	239.3
intact_image2_4-6-19_	188.471
intact_image2_4-6-19_	180
intact_image2_4-6-19_	224.193
intact_image2_4-6-19_	209.539
intact_image2_4-6-19_	194.5
intact_image2_4-6-19_	250.201
intact_image2_4-6-19_	230.194
intact_image2_4-6-19_	77.196
intact_image2_4-6-19_	74.055
intact_image2_4-6-19_	90
intact_image2_4-6-19_	168.69
intact_image2_4-6-19_	171.87
intact_image2_4-6-19_	143.746
intact_image2_4-6-19_	343.54
intact_image2_4-6-19_	360
intact_image2_4-6-19_	231.17
intact_image2_4-6-19_	224.029
intact_image2_4-6-19_	194.036
intact_image2_4-6-19_	203.199
intact_image2_4-6-19_	102.995
intact_image2_4-6-19_	150.255
intact_image2_4-6-19_	193.241
intact_image2_4-6-19_	201.801
intact_image2_4-6-19_	245.225
intact_image2_4-6-19_	207.897
intact_image2_4-6-19_	272.793
intact_image2_4-6-19_	228.945
intact_image2_4-6-19_	227.726
intact_image2_4-6-19_	214.902
intact_image2_4-6-19_	209.197
intact_image2_4-6-19_	145.222
intact_image2_4-6-19_	142.595
intact_image2_4-6-19_	168.465
intact_image2_4-6-19_	196.858
intact_image2_4-6-19_	227.045
intact_image2_4-6-19_	236.929
intact_image2_4-6-19_	214.38
intact_image2_4-6-19_	216.87
intact_image2_4-6-19_	201.595
intact_image2_4-6-19_	148.241
intact_image2_4-6-19_	169.046
intact_image2_4-6-19_	214.38
intact_image2_4-6-19_	233.471
intact_image2_4-6-19_	229.764
intact_image2_4-6-19_	337.714
intact_image2_4-6-19_	165.964
intact_image2_4-6-19_	85.323
intact_image2_4-6-19_	124.019
intact_image2_4-6-19_	316.507
intact_image2_4-6-19_	273.406
intact_image2_4-6-19_	288.886
intact_image2_4-6-19_	133.781
intact_image2_4-6-19_	127.185
intact_image2_4-6-19_	253.54
intact_image2_4-6-19_	154.058
intact_image2_4-6-19_	188.13
intact_image2_4-6-19_	261.87
intact_image2_4-6-19_	260.218
intact_image2_4-6-19_	261.027
intact_image2_4-6-19_	235.008
intact_image2_4-6-19_	202.834
intact_image2_4-6-19_	169.919
intact_image2_4-6-19_	200.925
intact_image2_4-6-19_	180
intact_image2_4-6-19_	302.005
intact_image2_4-6-19_	333.435
intact_image2_4-6-19_	270
intact_image2_4-6-19_	276.009
intact_image2_4-6-19_	275.194
intact_image2_4-6-19_	262.648
intact_image2_4-6-19_	34.216
intact_image2_4-6-19_	315
intact_image2_4-6-19_	213.311
intact_image2_4-6-19_	312.979
intact_image2_4-6-19_	248.962
intact_image2_4-6-19_	176.82
intact_image2_4-6-19_	221.424
intact_image4_4-6-19_	169.046
intact_image4_4-6-19_	151.699
intact_image4_4-6-19_	174.508
intact_image4_4-6-19_	138.18
intact_image4_4-6-19_	258.366
intact_image4_4-6-19_	236.31
intact_image4_4-6-19_	244.398
intact_image4_4-6-19_	253.413
intact_image4_4-6-19_	178.315
intact_image4_4-6-19_	312.647
intact_image4_4-6-19_	331.699
intact_image4_4-6-19_	293.962
intact_image4_4-6-19_	287.879
intact_image4_4-6-19_	318.18
intact_image4_4-6-19_	270
intact_image4_4-6-19_	222.274
intact_image4_4-6-19_	162.35
intact_image4_4-6-19_	315
intact_image4_4-6-19_	264.289
intact_image4_4-6-19_	267.455
intact_image4_4-6-19_	270
intact_image4_4-6-19_	246.038
intact_image4_4-6-19_	218.66
intact_image4_4-6-19_	354.428
intact_image4_4-6-19_	278.13
intact_image4_4-6-19_	237.995
intact_image4_4-6-19_	311.634
intact_image4_4-6-19_	287.103
intact_image4_4-6-19_	109.179
intact_image4_4-6-19_	293.703
intact_image4_4-6-19_	214.548
intact_image4_4-6-19_	212.276
intact_image4_4-6-19_	236.689
intact_image4_4-6-19_	272.203
intact_image4_4-6-19_	338.629
intact_image4_4-6-19_	222.769
intact_image4_4-6-19_	217.875
intact_image4_4-6-19_	178.493
intact_image4_4-6-19_	142.224
intact_image4_4-6-19_	142.595
intact_image4_4-6-19_	279.462
intact_image4_4-6-19_	281.768
intact_image4_4-6-19_	274.97
intact_image4_4-6-19_	225
intact_image4_4-6-19_	227.603
intact_image4_4-6-19_	112.751
intact_image4_4-6-19_	123.111
intact_image4_4-6-19_	176.634
intact_image4_4-6-19_	216.529
intact_image4_4-6-19_	222.397
intact_image4_4-6-19_	225
intact_image4_4-6-19_	225
intact_image4_4-6-19_	134.061
intact_image4_4-6-19_	287.819
intact_image4_4-6-19_	173.48
intact_image4_4-6-19_	193.173
intact_image4_4-6-19_	197.447
intact_image4_4-6-19_	178.698
intact_image4_4-6-19_	178.807
intact_image4_4-6-19_	180
intact_image4_4-6-19_	190.408
intact_image4_4-6-19_	263.797
intact_image4_4-6-19_	213.69
intact_image4_4-6-19_	207.3
intact_image4_4-6-19_	315
intact_image6_4-6-19_	270
intact_image6_4-6-19_	268.264
intact_image6_4-6-19_	261.674
intact_image6_4-6-19_	147.907
intact_image6_4-6-19_	137.726
intact_image6_4-6-19_	101.31
intact_image6_4-6-19_	104.744
intact_image6_4-6-19_	245.225
intact_image6_4-6-19_	265.914
intact_image6_4-6-19_	317.862
intact_image6_4-6-19_	227.49
intact_image6_4-6-19_	225.807
intact_image6_4-6-19_	163.101
intact_image6_4-6-19_	160.821
intact_image6_4-6-19_	153.435
intact_image6_4-6-19_	137.121
intact_image6_4-6-19_	161.565
intact_image6_4-6-19_	136.469
intact_image6_4-6-19_	137.726
intact_image6_4-6-19_	170.87
intact_image6_4-6-19_	129.92
intact_image6_4-6-19_	126.87
intact_image6_4-6-19_	160.253
intact_image6_4-6-19_	183.366
intact_image6_4-6-19_	142.306
intact_image6_4-6-19_	191.592
intact_image6_4-6-19_	260.538
intact_image6_4-6-19_	260.395
intact_image6_4-6-19_	299.745
intact_image6_4-6-19_	353.48
intact_image6_4-6-19_	260.538
intact_image6_4-6-19_	148.299
intact_image6_4-6-19_	172.875
intact_image6_4-6-19_	250.017
intact_image6_4-6-19_	248.839
intact_image6_4-6-19_	281.634
intact_image6_4-6-19_	242.488
intact_image6_4-6-19_	274.236
intact_image6_4-6-19_	200.323
intact_image6_4-6-19_	174.289
intact_image6_4-6-19_	336.371
intact_image6_4-6-19_	187.386
intact_TL3_7-10-19	68.682
intact_TL3_7-10-20	104.036
intact_TL3_7-10-21	86.424
intact_TL3_7-10-22	177.184
intact_TL3_7-10-23	171.158
intact_TL3_7-10-24	139.185
intact_TL3_7-10-25	136.637
intact_TL3_7-10-26	103.173
intact_TL3_7-10-27	172.185
intact_TL3_7-10-28	156.801
intact_TL3_7-10-29	289.654
intact_TL3_7-10-30	360
intact_TL3_7-10-31	331.39
intact_TL3_7-10-32	265.006
intact_TL3_7-10-33	219.611
intact_TL3_7-10-34	113.962
intact_TL3_7-10-35	158.629
intact_TL3_7-10-36	78.69
intact_TL3_7-10-37	83.29
intact_TL3_7-10-38	192.095
intact_TL3_7-10-39	172.648
intact_TL3_7-10-40	110.556
intact_TL3_7-10-41	200.41
intact_TL3_7-10-42	270
intact_TL3_7-10-43	253.887
intact_TL3_7-10-44	243.435
intact_TL3_7-10-45	232.696
intact_TL3_7-10-46	58.392
intact_TL3_7-10-47	321.34
intact_TL3_7-10-48	217.569
intact_TL3_7-10-49	127.405
intact_TL3_7-10-50	219.806
intact_TL3_7-10-51	126.254
intact_TL3_7-10-52	220.236
intact_TL3_7-10-53	213.136
intact_TL3_7-10-54	280.305
intact_TL3_7-10-55	223.152
intact_TL3_7-10-56	18.435
intact_TL3_7-10-57	12.011
intact_TL3_7-10-58	317.726
intact_TL3_7-10-59	326.31
intact_TL3_7-10-60	326.31
intact_TL3_7-10-61	321.34
intact_TL3_7-10-62	240.018
intact_TL3_7-10-63	267.51
intact_TL3_7-10-64	197.928
intact_TL3_7-10-65	172.093
intact_TL3_7-10-66	152.103
intact_TL3_7-10-67	313.025
intact_TL3_7-10-68	48.576
intact_TL3_7-10-69	135
intact_TL3_7-10-70	148.392
intact_TL3_7-10-71	123.69
intact_TL3_7-10-72	94.635
intact_TL3_7-10-73	138.094
intact_TL3_7-10-74	349.046
intact_TL3_7-10-75	323.13
intact_TL3_7-10-76	141.34
intact_TL3_7-10-77	119.148
intact_TL3_7-10-78	136.005
intact_TL3_7-10-79	265.601
intact_TL3_7-10-80	282.095
intact_TL3_7-10-81	125.942
intact_TL3_7-10-82	297.699
intact_TL3_7-10-83	53.344
intact_TL3_7-10-84	120.256
intact_TL3_7-10-85	127.367
intact_TL3_7-10-86	210.379
intact_TL3_7-10-87	264.806
intact_TL3_7-10-88	188.973
intact_TL3_7-10-89	153.435
intact_TL3_7-10-90	163.009
intact_TL3_7-10-91	327.995
intact_TL3_7-10-92	260.538
intact_TL2_7-10-19	126.87
intact_TL2_7-10-20	183.652
intact_TL2_7-10-21	152.281
intact_TL2_7-10-22	88.493
intact_TL2_7-10-23	166.675
intact_TL2_7-10-24	136.005
intact_TL2_7-10-25	90
intact_TL2_7-10-26	63.435
intact_TL2_7-10-27	41.634
intact_TL2_7-10-28	149.237
intact_TL2_7-10-29	79.875
intact_TL2_7-10-30	87.709
intact_TL2_7-10-31	161.565
intact_TL2_7-10-32	211.139
intact_TL2_7-10-33	103.57
intact_TL2_7-10-34	300.256
intact_TL2_7-10-35	263.418
intact_TL2_7-10-36	257.005
intact_TL2_7-10-37	85.914
intact_TL2_7-10-38	102.529
intact_TL2_7-10-39	86.186
intact_TL2_7-10-40	148.392
intact_TL2_7-10-41	117.255
intact_TL2_7-10-42	218.019
intact_TL2_7-10-43	264.92
intact_TL2_7-10-44	244.654
intact_TL2_7-10-45	92.862
intact_TL2_7-10-46	320.856
intact_TL2_7-10-47	282.68
intact_TL2_7-10-48	216.634
intact_TL2_7-10-49	227.603
intact_TL2_7-10-50	50.906
intact_TL2_7-10-51	188.276
intact_TL2_7-10-52	85.601
intact_TL2_7-10-53	72.553
intact_TL2_7-10-54	350.049
intact_TL2_7-10-55	348.69
intact_TL2_7-10-56	322.815
intact_TL2_7-10-57	347.005
intact_TL2_7-10-58	70.821
intact_TL2_7-10-59	83.991
intact_TL2_7-10-60	292.249
intact_TL2_7-10-61	132.709
intact_TL2_7-10-62	93.814
intact_TL2_7-10-63	102.653
intact_TL2_7-10-64	102.995
intact_TL2_7-10-65	270
intact_TL2_7-10-66	234.782
intact_TL2_7-10-67	232.431
intact_TL2_7-10-68	199.747
intact_TL2_7-10-69	244.231
intact_TL2_7-10-70	101.634
intact_TL2_7-10-71	56.976
intact_TL2_7-10-72	177.797
intact_TL2_7-10-73	157.38
intact_TL2_7-10-74	132.709
intact_TL2_7-10-75	120.141
intact_TL2_7-10-76	112.479
intact_TL2_7-10-77	125.311
intact_TL2_7-10-78	138.945
intact_TL2_7-10-79	241.928
intact_TL2_7-10-80	140.826
intact_TL2_7-10-81	232.943
intact_TL2_7-10-82	180
intact_TL2_7-10-83	265.914
intact_TL2_7-10-84	223.025
intact_TL2_7-10-85	168.166
intact_TL2_7-10-86	192.011
intact_TL2_7-10-87	170.395
intact_TL2_7-10-88	196.535
intact_TL2_7-10-89	184.844
intact_TL2_7-10-90	306.87
intact_TL2_7-10-91	237.771
intact_TL2_7-10-92	81.469
intact_TL2_7-10-93	9.462
intact_TL2_7-10-94	345.174
intact_TL2_7-10-95	278.746
intact_TL2_7-10-96	145.008
intact_TL2_7-10-97	228.013
intact_TL2_7-10-98	242.7
intact_TL2_7-10-99	213.179
intact_TL1_7-10-19	202.891
intact_TL1_7-10-20	134.293
intact_TL1_7-10-21	102.804
intact_TL1_7-10-22	100.713
intact_TL1_7-10-23	189.462
intact_TL1_7-10-24	223.025
intact_TL1_7-10-25	254.745
intact_TL1_7-10-26	209.745
intact_TL1_7-10-27	265.914
intact_TL1_7-10-28	48.652
intact_TL1_7-10-29	273.013
intact_TL1_7-10-30	264.806
intact_TL1_7-10-31	188.746
intact_TL1_7-10-32	203.962
intact_TL1_7-10-33	145.784
intact_TL1_7-10-34	160.017
intact_TL1_7-10-35	183.633
intact_TL1_7-10-36	138.18
intact_TL1_7-10-37	202.62
intact_TL1_7-10-38	264.289
intact_TL1_7-10-39	253.142
intact_TL1_7-10-40	223.55
intact_TL1_7-10-41	272.161
intact_TL1_7-10-42	78.111
intact_TL1_7-10-43	271.637
intact_TL1_7-10-44	211.329
intact_TL1_7-10-45	197.354
intact_TL1_7-10-46	233.616
intact_TL1_7-10-47	168.366
intact_TL1_7-10-48	175.601
intact_TL1_7-10-49	149.744
intact_TL1_7-10-50	214.563
intact_TL1_7-10-51	215.538
intact_TL1_7-10-52	78.857
intact_TL1_7-10-53	75.174
intact_TL1_7-10-54	90
intact_TL1_7-10-55	267.955
intact_TL1_7-10-56	247.891
intact_TL1_7-10-57	271.332
intact_TL1_7-10-58	270
intact_TL1_7-10-59	90.939
intact_TL1_7-10-60	155.095
intact_TL1_7-10-61	33.996
intact_TL1_7-10-62	181.79
intact_TL1_7-10-63	227.49
intact_TL1_7-10-64	178.452
intact_TL1_7-10-65	205.017
intact_TL1_7-10-66	201.801
intact_TL1_7-10-67	221.009
intact_TL1_7-10-68	260.538
intact_TL1_7-10-69	236.706
intact_TL1_7-10-70	212.276
intact_TL1_7-10-71	172.875
intact_TL1_7-10-72	163.301
intact_TL1_7-10-73	140.389
intact_TL1_7-10-74	95.194
intact_TL1_7-10-75	90
intact_TL1_7-10-76	198.435
intact_TL1_7-10-77	186.34
intact_TL1_7-10-78	159.146
intact_TL1_7-10-79	261.87
intact_TL1_7-10-80	244.359
intact_TL1_7-10-81	213.024
intact_TL1_7-10-82	172.648
intact_TL1_7-10-83	168.311
intact_TL1_7-10-84	180
intact_TL1_7-10-85	45.939
intact_TL1_7-10-86	185.194
intact_TL1_7-10-87	202.62
intact_TL1_7-10-88	229.399
intact_TL1_7-10-89	187.125
intact_TL1_7-10-90	177.955
intact_TL1_7-10-91	103.241
intact_TL1_7-10-92	119.476
intact_TL1_7-10-93	129.289
intact_TL1_7-10-94	139.399
intact_TL1_7-10-95	204.775
intact_TL1_7-10-96	219.806
intact_TL1_7-10-97	260.218
intact_TL1_7-10-98	121.504
intact_TL1_7-10-99	128.66
intact_TL1_7-10-100	96.34
intact_TL1_7-10-101	315
intact_TL1_7-10-102	341.917
intact_TL1_7-10-103	163.301
intact_TL1_7-10-104	192.804
intact_TL1_7-10-105	153.435
intact_TL1_7-10-106	220.972
