# Supplementary material for: Zebrafish Posterior Lateral Line primordium migration requires interactions between a superficial sheath of motile cells and the skin
Source: eLife. 2020 Nov 25;9:e58251. doi: 10.7554/eLife.58251 (PMC7688310; doi:10.7554/eLife.58251)
Supplement: Source data 1. [file elife-58251-data1.zip › dallenogare2019-master/basal_intact_length.csv]

condition	length
basal_intact	2.592
basal_intact	1.955
basal_intact	1.359
basal_intact	1.076
basal_intact	1.698
basal_intact	2.208
basal_intact	1.596
basal_intact	2.115
basal_intact	1.936
basal_intact	4.212
basal_intact	1.48
basal_intact	0.978
basal_intact	0.898
basal_intact	1.581
basal_intact	1.238
basal_intact	1.306
basal_intact	1.357
basal_intact	1.519
basal_intact	1.389
basal_intact	0.936
basal_intact	0.542
basal_intact	0.876
basal_intact	1
basal_intact	2.106
basal_intact	0.876
basal_intact	2.112
basal_intact	0.813
basal_intact	1.304
basal_intact	1.271
basal_intact	1.081
basal_intact	1.224
basal_intact	1.053
basal_intact	1.851
basal_intact	1.118
basal_intact	0.806
basal_intact	2.766
basal_intact	1.926
basal_intact	1.189
basal_intact	1.019
basal_intact	0.395
basal_intact	1.312
basal_intact	1.118
basal_intact	0.826
basal_intact	0.828
basal_intact	1.595
basal_intact	1.032
basal_intact	0.606
basal_intact	1.917
basal_intact	0.978
basal_intact	0.982
basal_intact	0.705
basal_intact	1.659
basal_intact	2.044
basal_intact	0.705
basal_intact	2.595
basal_intact	3.049
basal_intact	0.728
basal_intact	2.408
basal_intact	3.014
basal_intact	0.651
basal_intact	2.025
basal_intact	2.488
basal_intact	2.56
basal_intact	0.949
basal_intact	1.631
basal_intact	2.819
basal_intact	3.659
basal_intact	0.883
basal_intact	0.66
basal_intact	2.523
basal_intact	0.767
basal_intact	1.239
basal_intact	2.127
basal_intact	2.792
basal_intact	2.541
basal_intact	2.169
basal_intact	1.627
basal_intact	1.823
basal_intact	2.542
basal_intact	2.384
basal_intact	1.098
basal_intact	2.725
basal_intact	3.43
basal_intact	2.649
basal_intact	1.047
basal_intact	0.883
basal_intact	1.085
basal_intact	0.437
basal_intact	0.566
basal_intact	1
basal_intact	0.738
basal_intact	1.408
basal_intact	0.828
basal_intact	1.79
basal_intact	2.224
basal_intact	0.488
basal_intact	2.666
basal_intact	2.738
basal_intact	1.803
basal_intact	0.738
basal_intact	4.339
basal_intact	4.718
basal_intact	4.219
basal_intact	2.876
basal_intact	3.007
basal_intact	3.91
basal_intact	2.995
basal_intact	1.789
basal_intact	0.996
basal_intact	1.117
basal_intact	2.572
basal_intact	1.879
basal_intact	1.098
basal_intact	5.099
basal_intact	2.779
basal_intact	4.361
basal_intact	3.585
basal_intact	1.191
basal_intact	5.145
basal_intact	4.031
basal_intact	1.258
basal_intact	1.868
basal_intact	1.414
basal_intact	2.355
basal_intact	1.736
basal_intact	2.425
basal_intact	0.542
basal_intact	0.467
basal_intact	0.364
basal_intact	2.317
basal_intact	1.193
basal_intact	1.164
basal_intact	2.741
basal_intact	1.564
basal_intact	2.175
basal_intact	1.681
basal_intact	1.053
basal_intact	0.922
basal_intact	1.2
basal_intact	1.294
basal_intact	0.801
basal_intact	1.389
basal_intact	0.876
basal_intact	1.746
basal_intact	1.106
basal_intact	0.738
basal_intact	4.561
basal_intact	1.085
basal_intact	3.972
basal_intact	3.337
basal_intact	0.924
basal_intact	1.822
basal_intact	1.653
basal_intact	1.689
basal_intact	0.898
basal_intact	1.009
basal_intact	0.576
basal_intact	1.847
basal_intact	1.513
basal_intact	0.883
basal_intact	1.074
basal_intact	0.978
basal_intact	0.655
basal_intact	1.149
basal_intact	0.909
basal_intact	1.407
basal_intact	2.341
basal_intact	2.611
basal_intact	1.458
basal_intact	2.119
basal_intact	1.975
basal_intact	3.06
basal_intact	0.706
basal_intact	1.087
basal_intact	1.799
basal_intact	0.843
basal_intact	2.698
basal_intact	3.076
basal_intact	2.554
basal_intact	1.706
basal_intact	2.337
basal_intact	3.045
basal_intact	1.483
basal_intact	0.899
basal_intact	0.802
basal_intact	1.492
basal_intact	1.221
basal_intact	2.838
basal_intact	3.012
basal_intact	2.357
basal_intact	2.004
basal_intact	1.192
basal_intact	1.358
basal_intact	1.685
basal_intact	0.687
basal_intact	1.087
basal_intact	1.268
basal_intact	1.537
basal_intact	0.924
basal_intact	1.867
basal_intact	2.44
basal_intact	1.65
basal_intact	2.24
basal_intact	2.406
basal_intact	2.238
basal_intact	2.23
basal_intact	1.413
basal_intact	1.167
basal_intact	1.854
basal_intact	1.478
basal_intact	2.144
basal_intact	4.983
basal_intact	3.337
basal_intact	5.84
basal_intact	2.98
basal_intact	2.616
basal_intact	2.54
basal_intact	5.087
basal_intact	4.049
basal_intact	2.585
basal_intact	2.883
basal_intact	2.731
basal_intact	3.752
basal_intact	3.259
basal_intact	1.445
basal_intact	1.699
basal_intact	1.227
basal_intact	0.792
basal_intact	1.034
basal_intact	3.051
basal_intact	2.693
basal_intact	2.024
basal_intact	2.496
basal_intact	2.557
basal_intact	2.863
basal_intact	2.27
basal_intact	1.121
basal_intact	2.071
basal_intact	0.726
basal_intact	0.877
basal_intact	2.85
basal_intact	3.515
basal_intact	2.337
basal_intact	4.186
basal_intact	2.233
basal_intact	2.236
basal_intact	1.617
basal_intact	2.852
basal_intact	2.119
basal_intact	2.384
basal_intact	2.328
basal_intact	2.72
basal_intact	3.752
basal_intact	2.155
basal_intact	2.791
basal_intact	2.505
basal_intact	2.448
basal_intact	2.808
basal_intact	2.687
basal_intact	1.718
basal_intact	1.252
basal_intact	1.828
basal_intact	0.926
basal_intact	3.586
basal_intact	2.467
basal_intact	6.004
basal_intact	2.625
basal_intact	2.924
basal_intact	4.578
basal_intact	2.185
basal_intact	1.808
basal_intact	1.98
basal_intact	2.496
basal_intact	2.238
basal_intact	2.308
basal_intact	1.923
basal_intact	1.601
basal_intact	2.093
basal_intact	1.992
basal_intact	2.243
basal_intact	2.486
basal_intact	1.98
basal_intact	1.088
basal_intact	0.513
basal_intact	0.365
basal_intact	1.686
basal_intact	2.079
basal_intact	3.605
basal_intact	1.7
basal_intact	1.645
basal_intact	1.385
basal_intact	2.278
basal_intact	3.272
basal_intact	2.273
basal_intact	0.981
basal_intact	1.233
basal_intact	2.883
basal_intact	1.796
basal_intact	2.254
basal_intact	3.788
basal_intact	1.617
basal_intact	1.942
basal_intact	1.069
basal_intact	3.116
basal_intact	2.291
basal_intact	1.541
basal_intact	1.771
basal_intact	2.731
basal_intact	4.491
basal_intact	1.325
basal_intact	1.216
basal_intact	1.039
basal_intact	1.204
basal_intact	1.501
basal_intact	1.617
basal_intact	3.085
basal_intact	3.476
basal_intact	1.904
basal_intact	2.254
basal_intact	1.853
basal_intact	1.512
basal_intact	2.166
basal_intact	3.309
basal_intact	3.586
basal_intact	2.193
basal_intact	1.916
basal_intact	1.654
basal_intact	2.174
basal_intact	1.754
basal_intact	2.547
basal_intact	1.808
basal_intact	1.888
basal_intact	2.944
basal_intact	1.473
basal_intact	1.566
basal_intact	1.093
basal_intact	0.95
basal_intact	2.962
basal_intact	2.649
basal_intact	3.106
basal_intact	3.67
basal_intact	2.042
basal_intact	0.989
basal_intact	1.113
basal_intact	1.236
basal_intact	1.311
basal_intact	0.761
basal_intact	1.806
basal_intact	1.032
basal_intact	1.198
basal_intact	2.14
basal_intact	0.534
basal_intact	1.639
basal_intact	1.904
basal_intact	3.423
basal_intact	1.382
basal_intact	2.82
basal_intact	3.814
basal_intact	1.87
basal_intact	6.06
basal_intact	2.876
basal_intact	2.106
basal_intact	1.899
basal_intact	1.46
basal_intact	2.727
basal_intact	1.28
basal_intact	1.882
basal_intact	2.121
basal_intact	0.753
basal_intact	2.963
basal_intact	1.866
basal_intact	3.647
basal_intact	1.907
basal_intact	3.036
basal_intact	1.519
basal_intact	1.873
basal_intact	2.332
basal_intact	0.813
basal_intact	3.308
basal_intact	1.674
basal_intact	2.812
basal_intact	1.736
basal_intact	0.883
basal_intact	2.007
basal_intact	0.898
basal_intact	0.584
basal_intact	1.653
basal_intact	1.319
basal_intact	4.346
basal_intact	1.218
basal_intact	1.311
basal_intact	0.566
basal_intact	2.041
basal_intact	1.198
basal_intact	0.976
basal_intact	1.543
basal_intact	0.982
basal_intact	1.218
basal_intact	1.917
basal_intact	1.504
basal_intact	1.293
basal_intact	1.695
basal_intact	1.606
basal_intact	2.223
basal_intact	2.339
basal_intact	0.599
basal_intact	0.705
basal_intact	0.5
basal_intact	2.623
basal_intact	1.519
basal_intact	0.947
basal_intact	1.433
basal_intact	0.771
basal_intact	1
basal_intact	1.553
basal_intact	0.847
basal_intact	1.596
basal_intact	1.971
basal_intact	0.694
basal_intact	1.964
basal_intact	1.764
basal_intact	2.795
basal_intact	2.264
basal_intact	2.447
basal_intact	2.182
basal_intact	2.729
basal_intact	1.627
basal_intact	2.554
basal_intact	3.614
basal_intact	2.061
basal_intact	2.117
basal_intact	2.186
basal_intact	0.976
basal_intact	0.485
basal_intact	0.653
basal_intact	2.65
basal_intact	3.084
basal_intact	2.713
basal_intact	0.857
basal_intact	3.041
basal_intact	3.235
basal_intact	2.26
basal_intact	1.419
basal_intact	2.17
basal_intact	0.761
basal_intact	0.5
basal_intact	0.815
basal_intact	0.828
basal_intact	2.013
basal_intact	3.785
basal_intact	2.45
basal_intact	1.14
basal_intact	1.086
basal_intact	3.006
basal_intact	2.223
basal_intact	2.635
basal_intact	1.689
basal_intact	1.118
basal_intact	3.014
basal_intact	0.707
basal_intact	1.989
basal_intact	3.138
basal_intact	3.041
basal_intact	1.974
basal_intact	2.894
basal_intact	1.32
basal_intact	1.036
basal_intact	1.289
basal_intact	3.837
basal_intact	5.706
basal_intact	2.723
basal_intact	0.723
basal_intact	1.41
basal_intact	1.128
basal_intact	0.889
basal_intact	2.247
basal_intact	1.746
basal_intact	1.882
basal_intact	1.293
basal_intact	1.411
basal_intact	1.41
basal_intact	0.959
basal_intact	1.944
basal_intact	3.403
basal_intact	1.595
basal_intact	2.229
basal_intact	0.922
basal_intact	3.777
basal_intact	3.329
basal_intact	2.332
basal_intact	0.761
basal_intact	1.113
basal_intact	5.817
basal_intact	5.211
basal_intact	3.575
basal_intact	3.62
basal_intact	3.211
basal_intact	0.813
basal_intact	2.948
basal_intact	1.097
basal_intact	1.319
basal_intact	1.907
basal_intact	0.713
basal_intact	1.324
basal_intact	1.459
basal_intact	1.892
basal_intact	1.684
basal_intact	2.386
basal_intact	2.236
basal_intact	1.738
basal_intact	3.312
basal_intact	2.469
basal_intact	3.152
basal_intact	1.342
basal_intact	2.617
basal_intact	2.791
basal_intact	2.065
basal_intact	2.418
basal_intact	1.952
basal_intact	0.679
basal_intact	5.606
basal_intact	2.041
basal_intact	0.534
basal_intact	1.339
basal_intact	1.106
basal_intact	0.928
basal_intact	2.329
basal_intact	1.695
basal_intact	1.39
basal_intact	2.488
basal_intact	0.868
basal_intact	2.54
basal_intact	1.819
basal_intact	1.431
basal_intact	1.655
basal_intact	0.694
basal_intact	0.889
basal_intact	1.16
basal_intact	1.27
basal_intact	1.009
basal_intact	0.923
basal_intact	4.662
basal_intact	1.212
basal_intact	1.189
basal_intact	1.2
basal_intact	2.605
basal_intact	1.612
basal_intact	1.759
basal_intact	1.173
basal_intact	1.736
basal_intact	1.628
basal_intact	1.248
basal_intact	1.938
basal_intact	1.971
basal_intact	1.043
basal_intact	1.113
basal_intact	2.459
basal_intact	0.69
basal_intact	1.655
basal_intact	1.173
basal_intact	2.013
basal_intact	2.841
basal_intact	1.712
basal_intact	1.627
basal_intact	2.083
basal_intact	3.228
basal_intact	4.371
basal_intact	0.707
basal_intact	0.776
basal_intact	2.679
basal_intact	2.45
basal_intact	2.906
basal_intact	0.753
basal_intact	3.752
basal_intact	1.823
basal_intact	2.396
basal_intact	1.043
basal_intact	0.97
basal_intact	2.041
basal_intact	3.581
basal_intact	0.66
