# Supplementary material for: Zebrafish Posterior Lateral Line primordium migration requires interactions between a superficial sheath of motile cells and the skin
Source: eLife. 2020 Nov 25;9:e58251. doi: 10.7554/eLife.58251 (PMC7688310; doi:10.7554/eLife.58251)
Supplement: Source data 1. [file elife-58251-data1.zip › dallenogare2019-master/basal_matrigel_angle.csv]

embryo	angle
1	282.7
2	277.1
3	259.9
4	266.9
5	248.5
6	242.2
7	203.9
8	193
9	180
10	24.6
11	35
12	30.1
13	356.9
14	307.3
15	112.8
16	100
17	187.6
18	222.5
19	254.7
20	191.3
21	304.2
22	278.5
23	279.5
24	270
25	288.4
26	281.8
27	45
28	114.3
29	240.3
30	265.8
31	162.5
32	233.7
33	123.7
34	208.1
35	188.4
36	140.2
37	150
38	235.3
39	96.7
40	273.1
41	239.9
42	253.4
43	246.6
44	281.3
45	278.5
46	262.2
47	190.7
48	196.7
49	227.1
50	128.7
51	146.5
52	120.3
53	142.6
54	249.7
55	328
56	51.5
57	113.2
58	92.2
59	229.1
60	240.1
61	280.2
62	120.3
63	64.1
64	33.2
65	128.2
66	194.9
67	254.7
68	260.5
69	228.4
70	210.3
71	206.6
72	282.5
73	272.7
74	275
75	69.4
76	100.9
77	41.2
78	70.2
79	100.6
80	97.1
81	321.1
82	270
83	287.4
84	188.4
85	270
86	274.8
87	281.3
88	73.7
89	25.2
90	239.7
91	238.7
92	351.9
93	266.1
94	149
95	171.4
96	225
97	222.5
98	22.6
99	63.4
100	272.8
101	267.1
102	3.8
103	270
104	257
105	222
106	230.2
107	239.9
108	51.1
109	343
110	17.2
111	276.3
112	265.5
113	264.6
114	49.6
115	292.9
116	2.2
117	33.2
118	110.9
119	248.7
120	171.6
121	180
122	245.2
123	4.5
124	240.6
125	294.4
126	300.1
127	111.5
128	147
129	354.9
130	47.5
131	170.4
132	238.7
133	243.4
134	165.5
135	190.6
136	63.4
137	95.7
138	138.8
139	217.4
140	201
141	201.4
142	160.8
143	216.9
144	249
145	253
146	264.6
147	135
148	69
149	99
150	15.5
151	90
152	227.1
153	66
154	202.6
155	146.9
156	156.6
157	162.4
158	155.4
159	167.5
160	150.6
161	197.1
162	213.1
163	206.6
164	213.7
165	268.1
166	189.1
167	195.3
168	61.2
169	241.6
170	167.9
171	178.2
172	205.1
173	228.4
174	267.3
175	93.1
176	173.2
177	168.4
178	285.5
179	299.4
180	186.9
181	160.6
182	212.3
183	161.1
184	222.3
185	211.2
186	241.1
187	345.5
188	177.4
189	192
190	218.9
191	258.7
192	194
193	196.5
194	81.6
195	183.7
196	168.1
197	166.5
198	160.3
199	135
200	109.3
201	162.3
202	154.9
203	97.1
204	175.6
205	198.9
206	122.6
207	160.1
208	228.8
209	252.3
210	121.8
211	209.7
212	165.6
213	166
214	199.7
215	342.6
216	296.6
217	276.1
218	327
219	185.7
220	223.2
221	357.1
222	272.1
223	274.8
224	114.5
225	203.7
226	209.4
227	243.8
228	260.5
229	258.2
230	42.5
231	189.1
232	163.7
233	236.3
234	156.4
235	6.7
236	34.2
237	19.3
238	43.7
239	297.4
240	6.3
241	353.7
242	163.8
243	194
244	209.2
245	88.6
246	192.5
247	240.5
248	161.2
249	6.9
250	14.3
251	2.4
252	315
253	270
254	47.4
255	52.4
256	76
257	69.9
258	163.7
259	145.5
260	145
261	350.5
262	355.4
263	321.1
264	330.3
265	59.3
266	44.3
267	68.2
268	355
269	174.1
270	185
271	180
272	212.2
273	222.1
274	208.3
275	219.5
276	206.6
277	192.3
278	220.1
279	171.2
280	188.7
281	195.8
282	251.6
283	226.7
284	187.7
285	152.7
286	143.5
287	214.1
288	205.1
289	164.6
290	172.9
291	152
292	186.5
293	236.3
294	186.6
295	311.8
296	342.3
297	133.5
298	160.3
299	134.2
300	332.5
301	318
302	66
303	350.9
304	40
305	344.9
306	42.1
307	257
308	194
309	241.7
310	11.6
311	227.9
312	243.4
313	74.1
314	68.2
315	260.1
316	283.1
317	253.4
318	264.3
319	255.3
320	258.2
321	241.5
322	253.6
323	273.8
324	318.8
325	256.5
326	268.6
327	244.1
328	219.8
329	244.7
330	187.7
331	193.2
332	213.7
333	209.7
334	206.6
335	243.4
336	241.7
337	222.8
338	287.7
339	273.2
340	248.6
341	257.9
342	235
343	176.5
344	230.5
345	175.9
346	122
347	142.4
348	205.9
349	242.1
350	255.3
351	231.3
352	218.7
353	236.9
354	83.1
355	129.2
356	221.2
357	107.8
358	320.8
359	32
360	337.1
361	110.6
362	187.9
363	227.5
364	78.2
365	328.4
366	96.3
367	87.1
368	318.8
369	345.4
370	268.3
371	156.4
372	143.1
373	168.1
374	151.6
375	99.5
376	173.5
377	165.2
378	162.9
379	208.6
380	285.9
381	325.5
382	357.6
383	261.3
384	356.6
385	191
386	163.7
387	116.6
388	155.1
389	68.7
390	104.6
391	73.3
392	67.8
393	151.9
394	62.8
395	228.5
396	180
397	68.6
398	94.4
