# Supplementary material for: Zebrafish Posterior Lateral Line primordium migration requires interactions between a superficial sheath of motile cells and the skin
Source: eLife. 2020 Nov 25;9:e58251. doi: 10.7554/eLife.58251 (PMC7688310; doi:10.7554/eLife.58251)
Supplement: Source data 1. [file elife-58251-data1.zip › dallenogare2019-master/basal_skinned_angle.csv]

condition	Angle
skinned_basal_6-9-19_skinned_1_	66.975
skinned_basal_6-9-19_skinned_1_	256.759
skinned_basal_6-9-19_skinned_1_	261.87
skinned_basal_6-9-19_skinned_1_	263.29
skinned_basal_6-9-19_skinned_1_	70.017
skinned_basal_6-9-19_skinned_1_	75.256
skinned_basal_6-9-19_skinned_1_	104.036
skinned_basal_6-9-19_skinned_1_	104.036
skinned_basal_6-9-19_skinned_1_	59.744
skinned_basal_6-9-19_skinned_1_	93.814
skinned_basal_6-9-19_skinned_1_	26.565
skinned_basal_6-9-19_skinned_1_	260.538
skinned_basal_6-9-19_skinned_1_	255.964
skinned_basal_6-9-19_skinned_1_	265.601
skinned_basal_6-9-19_skinned_1_	187.853
skinned_basal_6-9-19_skinned_1_	152.526
skinned_basal_6-9-19_skinned_1_	96.843
skinned_basal_6-9-19_skinned_1_	255.964
skinned_basal_6-9-19_skinned_1_	360
skinned_basal_6-9-19_skinned_1_	36.87
skinned_basal_6-9-19_skinned_1_	110.556
skinned_basal_6-9-19_skinned_1_	100.62
skinned_basal_6-9-19_skinned_1_	231.71
skinned_basal_6-9-19_skinned_1_	216.87
skinned_basal_6-9-19_skinned_1_	266.186
skinned_basal_6-9-19_skinned_1_	348.111
skinned_basal_6-9-19_skinned_1_	57.529
skinned_basal_6-9-19_skinned_1_	74.358
skinned_basal_6-9-19_skinned_1_	53.746
skinned_basal_6-9-19_skinned_1_	270
skinned_basal_6-9-19_skinned_1_	26.565
skinned_basal_6-9-19_skinned_1_	82.569
skinned_basal_6-9-19_skinned_1_	71.565
skinned_basal_6-9-19_skinned_2_	2.49
skinned_basal_6-9-19_skinned_2_	315
skinned_basal_6-9-19_skinned_2_	149.534
skinned_basal_6-9-19_skinned_2_	333.435
skinned_basal_6-9-19_skinned_2_	356.186
skinned_basal_6-9-19_skinned_2_	9.462
skinned_basal_6-9-19_skinned_2_	297.646
skinned_basal_6-9-19_skinned_2_	270
skinned_basal_6-9-19_skinned_2_	335.556
skinned_basal_6-9-19_skinned_2_	293.199
skinned_basal_6-9-19_skinned_2_	307.304
skinned_basal_6-9-19_skinned_2_	23.629
skinned_basal_6-9-19_skinned_2_	65.225
skinned_basal_6-9-19_skinned_2_	84.289
skinned_basal_6-9-19_skinned_2_	11.889
skinned_basal_6-9-19_skinned_2_	336.038
skinned_basal_6-9-19_skinned_3_	51.34
skinned_basal_6-9-19_skinned_3_	357.337
skinned_basal_6-9-19_skinned_3_	6.843
skinned_basal_6-9-19_skinned_3_	323.13
skinned_basal_6-9-19_skinned_3_	350.538
skinned_basal_6-9-19_skinned_3_	141.843
skinned_basal_6-9-19_skinned_3_	283.496
skinned_basal_6-9-19_skinned_3_	78.232
skinned_basal_6-9-19_skinned_3_	336.038
skinned_basal_6-9-19_skinned_3_	257.661
skinned_basal_6-9-19_skinned_3_	307.185
skinned_basal_6-9-19_skinned_3_	330.945
skinned_basal_6-9-19_skinned_3_	296.565
skinned_basal_6-9-19_skinned_3_	19.44
skinned_basal_6-9-19_skinned_3_	121.43
skinned_basal_6-9-19_skinned_3_	309.094
skinned_basal_6-9-19_skinned_3_	286.699
skinned_basal_6-9-19_skinned_3_	352.875
skinned_basal_6-9-19_skinned_3_	296.565
skinned_basal_6-9-19_skinned_3_	329.744
skinned_basal_6-9-19_skinned_3_	291.801
skinned_basal_6-9-19_skinned_3_	360
skinned_basal_6-9-19_skinned_3_	328.57
skinned_basal_6-9-19_skinned_3_	78.69
skinned_basal_6-9-19_skinned_3_	345.964
skinned_basal_6-9-19_skinned_3_	329.931
skinned_basal_6-9-19_skinned_4_	284.349
skinned_basal_6-9-19_skinned_4_	277.125
skinned_basal_6-9-19_skinned_4_	294.444
skinned_basal_6-9-19_skinned_4_	261.87
skinned_basal_6-9-19_skinned_4_	245.225
skinned_basal_6-9-19_skinned_4_	286.39
skinned_basal_6-9-19_skinned_4_	260.538
skinned_basal_6-9-19_skinned_4_	70.821
skinned_basal	148.392
skinned_basal	193.392
skinned_basal	64.799
skinned_basal	208.301
skinned_basal	164.055
skinned_basal	225
skinned_basal	196.699
skinned_basal	135
skinned_basal	163.301
skinned_basal	139.764
skinned_basal	182.726
skinned_basal	274.764
skinned_basal	345.964
skinned_basal	329.931
skinned_basal	4.399
skinned_basal	63.435
skinned_basal	66.371
skinned_basal	309.289
skinned_basal	36.254
skinned_basal	289.983
skinned_basal	285.255
skinned_basal	83.157
skinned_basal	248.552
skinned_basal	212.196
skinned_basal	253.61
skinned_basal	231.34
skinned_basal	345.069
skinned_basal	358.21
skinned_basal	38.884
skinned_basal	215.395
skinned_basal	228.991
skinned_basal	240.068
skinned_basal	242.784
skinned_basal	274.764
skinned_basal	287.103
skinned_basal	270
skinned_basal	289.983
skinned_basal	333.435
skinned_basal	138.991
skinned_basal	190.125
skinned_basal	316.469
skinned_basal	343.74
skinned_basal	357.709
skinned_basal	104.036
skinned_basal	212.735
skinned_basal	165.964
skinned_basal	257.471
skinned_basal	90
skinned_basal	244.537
skinned_basal	265.601
skinned_basal	106.699
skinned_basal	96.911
skinned_basal	143.13
skinned_basal	221.634
skinned_basal	213.69
skinned_basal	143.746
skinned_basal	191.31
skinned_basal	162.897
skinned_basal	170.538
skinned_basal	69.444
skinned_basal	300.256
skinned_basal	166.608
skinned_basal	144.162
skinned_basal	328.815
skinned_basal	298.443
skinned_basal	288.435
skinned_basal	105.461
skinned_basal	279.819
skinned_basal	264.094
skinned_basal	191.31
skinned_basal	158.199
skinned_basal	19.654
skinned_basal	311.634
skinned_basal	83.991
skinned_basal	90
skinned_basal	98.13
skinned_basal	69.775
skinned_basal	123.69
skinned_basal	122.471
skinned_basal	260.538
skinned_basal	90
skinned_basal	75.069
skinned_basal	119.358
skinned_basal	166.759
skinned_basal	148.392
skinned_basal	306.384
skinned_basal	280.305
skinned_basal	306.87
skinned_basal	190.886
skinned_basal	180
skinned_basal	174.806
skinned_basal	141.911
skinned_basal	343.496
skinned_basal	347.005
skinned_basal	283.496
skinned_basal	287.526
skinned_basal	155.225
skinned_basal	155.556
skinned_basal	298.072
skinned_basal	339.677
skinned_basal	293.962
skinned_basal	34.38
skinned_basal	266.186
skinned_basal	257.005
skinned_basal	274.764
skinned_basal	340.821
skinned_basal	322.431
skinned_basal	236.31
skinned_basal	313.531
skinned_basal	228.366
skinned_basal	253.301
skinned_basal	333.435
skinned_basal	196.39
skinned_basal	176.424
skinned_basal	227.49
skinned_basal	188.746
skinned_basal	126.87
skinned_basal	221.468
skinned_basal	308.66
skinned_basal	135
skinned_basal	106.39
skinned_basal	221.634
skinned_basal	261.634
skinned_basal	326.31
skinned_basal	299.745
skinned_basal	309.806
skinned_basal	270
skinned_basal	354.806
skinned_basal	63.435
skinned_basal	296.565
skinned_basal	7.125
skinned_basal	112.249
skinned_basal	45
skinned_basal	282.529
skinned_basal	250.017
skinned_basal	270
skinned_basal	279.462
skinned_basal	282.995
skinned_basal	45
skinned_basal	30.256
skinned_basal	230.194
skinned_basal	222.274
skinned_basal	271.469
skinned_basal	262.235
skinned_basal	280.305
skinned_basal	272.49
skinned_basal	277.431
skinned_basal	273.18
skinned_basal	253.61
skinned_basal	248.199
skinned_basal	293.962
skinned_basal	270
skinned_basal	257.905
skinned_basal	90
skinned_basal	94.97
skinned_basal	68.199
skinned_basal	64.654
skinned_basal	93.468
skinned_basal	67.834
skinned_basal	76.504
skinned_basal	68.962
skinned_basal	108.435
skinned_basal	31.759
skinned_basal	57.995
skinned_basal	123.69
skinned_basal	10.204
skinned_basal	16.189
skinned_basal	90
skinned_basal	130.601
skinned_basal	227.603
skinned_basal	131.186
skinned_basal	146.31
skinned_basal	281.768
skinned_basal	273.27
skinned_basal	305.218
skinned_basal	160.017
skinned_basal	198.435
skinned_basal	262.875
skinned_basal	275.44
skinned_basal	93.366
skinned_basal	288.435
skinned_basal	2.045
skinned_basal	180
skinned_basal	340.346
skinned_basal	84.806
skinned_basal	81.87
skinned_basal	143.13
skinned_basal	90
skinned_basal	90
skinned_basal	180
skinned_basal	144.462
skinned_basal	81.87
skinned_basal	90
skinned_basal	108.853
skinned_basal	141.546
skinned_basal	161.996
skinned_basal	152.526
skinned_basal	196.587
skinned_basal	109.026
skinned_basal	109.026
skinned_basal	90
skinned_basal	48.652
skinned_basal	33.69
skinned_basal	58.392
skinned_basal	214.992
skinned_basal	4.236
skinned_basal	18.435
skinned_basal	323.13
skinned_basal	360
skinned_basal	4.086
skinned_basal	48.27
skinned_basal	81.469
skinned_basal	102.995
skinned_basal	114.567
skinned_basal	194.036
skinned_basal	119.932
skinned_basal	143.973
skinned_basal	180
skinned_basal	200.323
skinned_basal	180
skinned_basal	135
skinned_basal	127.304
skinned_basal	99.462
skinned_basal	93.366
skinned_basal	81.87
skinned_basal	39.523
skinned_basal	22.036
skinned_basal	67.38
skinned_basal	7.595
skinned_basal	360
skinned_basal	290.376
skinned_basal	271.591
skinned_basal	261.87
skinned_basal	288.435
skinned_basal	214.287
skinned_basal	187.125
skinned_basal	180
skinned_basal	191.31
skinned_basal	143.13
skinned_basal	84.289
skinned_basal	77.005
skinned_basal	93.366
skinned_basal	81.87
skinned_basal	122.005
skinned_basal	186.34
skinned_basal	161.565
skinned_basal	144.162
skinned_basal	92.726
skinned_basal	109.026
skinned_basal	122.276
skinned_basal	128.333
skinned_basal	124.509
skinned_basal	155.225
skinned_basal	186.116
skinned_basal	77.471
skinned_basal	84.611
skinned_basal	228.094
skinned_basal	263.66
skinned_basal	277.431
skinned_basal	202.166
skinned_basal	168.69
skinned_basal	210.964
skinned_basal	104.036
skinned_basal	122.471
skinned_basal	153.435
skinned_basal	58.392
skinned_basal	80.538
skinned_basal	293.199
skinned_basal	342.646
skinned_basal	276.34
skinned_basal	29.745
skinned_basal	340.71
skinned_basal	166.675
skinned_basal	194.534
skinned_basal	163.61
skinned_basal	157.068
skinned_basal	107.241
skinned_basal	201.038
skinned_basal	187.595
skinned_basal	174.289
skinned_basal	149.744
skinned_basal	127.999
skinned_basal	198.435
skinned_basal	225
skinned_basal	215.538
skinned_basal	127.875
skinned_basal	87.614
skinned_basal	95.856
skinned_basal	107.241
skinned_basal	79.509
skinned_basal	309.806
skinned_basal	239.036
skinned_basal	258.69
skinned_basal	270
skinned_basal	149.931
skinned_basal	160.821
skinned_basal	90
skinned_basal	79.611
skinned_basal	92.337
skinned_basal	101.31
skinned_basal	11.31
skinned_basal	331.39
skinned_basal	3.013
skinned_basal	20.556
skinned_basal	64.29
skinned_basal	24.775
skinned_basal	177.51
skinned_basal	180
skinned_basal	169.114
skinned_basal	136.975
skinned_basal	198.435
skinned_basal	71.565
skinned_basal	58.57
skinned_basal	118.61
skinned_basal	209.358
skinned_basal	185.572
skinned_basal	185.194
skinned_basal	129.56
skinned_basal	312.51
skinned_basal	22.62
skinned_basal	34.38
skinned_basal	52.595
skinned_basal	246.501
skinned_basal	243.435
skinned_basal	263.29
skinned_basal	311.186
skinned_basal	286.39
skinned_basal	270
skinned_basal	97.765
skinned_basal	90
skinned_basal	196.39
skinned_basal	166.43
skinned_basal	147.529
skinned_basal	209.745
skinned_basal	239.036
skinned_basal	259.992
skinned_basal	270
skinned_basal	270
skinned_basal	341.565
skinned_basal	346.759
skinned_basal	308.29
skinned_basal	258.69
skinned_basal	270
skinned_basal	323.366
skinned_basal	339.444
skinned_basal	270
skinned_basal	295.769
skinned_basal	299.745
skinned_basal	285.255
skinned_basal	258.111
skinned_basal	254.055
skinned_basal	261.573
skinned_basal	42.274
skinned_basal	232.98
skinned_basal	276.953
skinned_basal	342.646
skinned_basal	292.62
skinned_basal	295.115
skinned_basal	313.727
skinned_basal	270
skinned_basal	2.291
skinned_basal	341.565
skinned_basal	332.447
skinned_basal	6.116
skinned_basal	256.504
skinned_basal	321.34
skinned_basal	106.821
skinned_basal	98.746
skinned_basal	76.504
skinned_basal	46.848
skinned_basal	270
skinned_basal	320.711
skinned_basal	358.152
skinned_basal	110.854
skinned_basal	322.125
skinned_basal	284.036
skinned_basal	252.474
skinned_basal	312.51
skinned_basal	226.685
skinned_basal	223.958
skinned_basal	128.66
skinned_basal	153.435
skinned_basal	110.854
skinned_basal	33.69
skinned_basal	17.241
skinned_basal	311.186
skinned_basal	3.18
skinned_basal	19.983
skinned_basal	201.371
skinned_basal	158.499
skinned_basal	182.49
skinned_basal	51.633
skinned_basal	173.853
skinned_basal	25.56
skinned_basal	80.538
skinned_basal	146.31
skinned_basal	181.146
skinned_basal	5.194
skinned_basal	270
skinned_basal	284.036
skinned_basal	291.038
skinned_basal	250.346
skinned_basal	248.199
skinned_basal	172.235
skinned_basal	289.44
skinned_basal	251.966
skinned_basal	251.996
skinned_basal	176.987
skinned_basal	235.491
skinned_basal	251.565
skinned_basal	337.38
skinned_basal	173.29
skinned_basal	242.103
