# Supplementary material for: Zebrafish Posterior Lateral Line primordium migration requires interactions between a superficial sheath of motile cells and the skin
Source: eLife. 2020 Nov 25;9:e58251. doi: 10.7554/eLife.58251 (PMC7688310; doi:10.7554/eLife.58251)
Supplement: Source data 1. [file elife-58251-data1.zip › dallenogare2019-master/basal_skinned_length.csv]

condition	length
basal_skinned_length	2.357
basal_skinned_length	1.894
basal_skinned_length	1.15
basal_skinned_length	0.928
basal_skinned_length	1.269
basal_skinned_length	1.065
basal_skinned_length	1.341
basal_skinned_length	1.118
basal_skinned_length	0.753
basal_skinned_length	0.815
basal_skinned_length	0.849
basal_skinned_length	0.989
basal_skinned_length	1.341
basal_skinned_length	0.707
basal_skinned_length	3.196
basal_skinned_length	1.495
basal_skinned_length	1.349
basal_skinned_length	1.611
basal_skinned_length	1.115
basal_skinned_length	1.079
basal_skinned_length	0.944
basal_skinned_length	0.909
basal_skinned_length	1.302
basal_skinned_length	1.114
basal_skinned_length	0.804
basal_skinned_length	1.041
basal_skinned_length	1.385
basal_skinned_length	1.427
basal_skinned_length	0.99
basal_skinned_length	0.579
basal_skinned_length	1.096
basal_skinned_length	1.255
basal_skinned_length	1.367
basal_skinned_length	1.251
basal_skinned_length	0.307
basal_skinned_length	1.072
basal_skinned_length	0.85
basal_skinned_length	1.634
basal_skinned_length	1.322
basal_skinned_length	1.288
basal_skinned_length	0.761
basal_skinned_length	1.313
basal_skinned_length	0.828
basal_skinned_length	2.869
basal_skinned_length	0.949
basal_skinned_length	0.778
basal_skinned_length	1.092
basal_skinned_length	1.055
basal_skinned_length	0.535
basal_skinned_length	1.392
basal_skinned_length	2.339
basal_skinned_length	1.368
basal_skinned_length	0.815
basal_skinned_length	0.991
basal_skinned_length	0.967
basal_skinned_length	1.397
basal_skinned_length	1.332
basal_skinned_length	1.07
basal_skinned_length	1.78
basal_skinned_length	1.978
basal_skinned_length	1.119
basal_skinned_length	1.093
basal_skinned_length	0.979
basal_skinned_length	1.146
basal_skinned_length	1.12
basal_skinned_length	1.134
basal_skinned_length	0.438
basal_skinned_length	1.093
basal_skinned_length	0.755
basal_skinned_length	1.17
basal_skinned_length	1.087
basal_skinned_length	1.146
basal_skinned_length	0.554
basal_skinned_length	1.12
basal_skinned_length	1.193
basal_skinned_length	2.412
basal_skinned_length	1.752
basal_skinned_length	0.656
basal_skinned_length	0.768
basal_skinned_length	1.556
basal_skinned_length	0.963
basal_skinned_length	0.661
basal_skinned_length	1.323
basal_skinned_length	0.989
basal_skinned_length	1.447
basal_skinned_length	1.074
basal_skinned_length	1.507
basal_skinned_length	0.847
basal_skinned_length	0.806
basal_skinned_length	2.115
basal_skinned_length	1.204
basal_skinned_length	1.212
basal_skinned_length	1.248
basal_skinned_length	1.258
basal_skinned_length	0.977
basal_skinned_length	1.922
basal_skinned_length	1.752
basal_skinned_length	1.602
basal_skinned_length	1.681
basal_skinned_length	1.553
basal_skinned_length	0.813
basal_skinned_length	1.252
basal_skinned_length	2.336
basal_skinned_length	1.14
basal_skinned_length	1.793
basal_skinned_length	1.581
basal_skinned_length	1.394
basal_skinned_length	0.755
basal_skinned_length	0.857
basal_skinned_length	1.339
basal_skinned_length	1.535
basal_skinned_length	2.346
basal_skinned_length	2.755
basal_skinned_length	1.75
basal_skinned_length	0.596
basal_skinned_length	1.5
basal_skinned_length	1.689
basal_skinned_length	0.576
basal_skinned_length	0.586
basal_skinned_length	1.329
basal_skinned_length	1.901
basal_skinned_length	1.128
basal_skinned_length	0.635
basal_skinned_length	1.2
basal_skinned_length	0.874
basal_skinned_length	1.144
basal_skinned_length	0.923
basal_skinned_length	0.514
basal_skinned_length	1.519
basal_skinned_length	0.542
basal_skinned_length	0.806
basal_skinned_length	1.797
basal_skinned_length	0.383
basal_skinned_length	0.542
basal_skinned_length	0.488
basal_skinned_length	0.38
basal_skinned_length	0.868
basal_skinned_length	0.466
basal_skinned_length	0.383
basal_skinned_length	0.217
basal_skinned_length	4.698
basal_skinned_length	2.354
basal_skinned_length	2.281
basal_skinned_length	1.528
basal_skinned_length	2.659
basal_skinned_length	1.663
basal_skinned_length	1.663
basal_skinned_length	2.386
basal_skinned_length	1.806
basal_skinned_length	0.586
basal_skinned_length	0.828
basal_skinned_length	0.662
basal_skinned_length	1.468
basal_skinned_length	1.886
basal_skinned_length	1.356
basal_skinned_length	1.518
basal_skinned_length	1.522
basal_skinned_length	2.688
basal_skinned_length	2.193
basal_skinned_length	2.17
basal_skinned_length	2.087
basal_skinned_length	3.13
basal_skinned_length	2.065
basal_skinned_length	0.737
basal_skinned_length	2.115
basal_skinned_length	1.561
basal_skinned_length	1.03
basal_skinned_length	0.997
basal_skinned_length	1.431
basal_skinned_length	2.968
basal_skinned_length	0.923
basal_skinned_length	2.3
basal_skinned_length	2.812
basal_skinned_length	2.457
basal_skinned_length	0.705
basal_skinned_length	0.821
basal_skinned_length	0.651
basal_skinned_length	2.024
basal_skinned_length	1.953
basal_skinned_length	1.534
basal_skinned_length	0.343
basal_skinned_length	1.444
basal_skinned_length	0.874
basal_skinned_length	1.464
basal_skinned_length	0.553
basal_skinned_length	0.542
basal_skinned_length	0.545
basal_skinned_length	0.723
basal_skinned_length	0.923
basal_skinned_length	0.767
basal_skinned_length	1.023
basal_skinned_length	0.491
basal_skinned_length	1.2
basal_skinned_length	1.204
basal_skinned_length	1.14
basal_skinned_length	3.327
basal_skinned_length	1.218
basal_skinned_length	2.972
basal_skinned_length	1.053
basal_skinned_length	1.553
basal_skinned_length	1.527
basal_skinned_length	2
basal_skinned_length	2.886
basal_skinned_length	2.841
basal_skinned_length	1.964
basal_skinned_length	1.258
basal_skinned_length	1.581
basal_skinned_length	2.212
basal_skinned_length	0.632
basal_skinned_length	1.341
basal_skinned_length	0.707
basal_skinned_length	1.212
basal_skinned_length	0.828
basal_skinned_length	0.66
basal_skinned_length	1.239
basal_skinned_length	0.909
basal_skinned_length	1.473
basal_skinned_length	0.437
basal_skinned_length	1.149
basal_skinned_length	2.117
basal_skinned_length	1.512
basal_skinned_length	1.922
basal_skinned_length	1.531
basal_skinned_length	1.646
basal_skinned_length	0.755
basal_skinned_length	0.821
basal_skinned_length	1.09
basal_skinned_length	0.753
basal_skinned_length	2.202
basal_skinned_length	1.029
basal_skinned_length	1.15
basal_skinned_length	0.933
basal_skinned_length	1.236
basal_skinned_length	2.605
basal_skinned_length	2.126
basal_skinned_length	1.646
basal_skinned_length	1.489
basal_skinned_length	1.27
basal_skinned_length	1.265
basal_skinned_length	0.276
basal_skinned_length	1.193
basal_skinned_length	1.19
basal_skinned_length	1.32
basal_skinned_length	1.084
basal_skinned_length	3.308
basal_skinned_length	2.659
basal_skinned_length	1.935
basal_skinned_length	1.659
basal_skinned_length	1.359
basal_skinned_length	1.032
basal_skinned_length	0.927
basal_skinned_length	1.625
basal_skinned_length	0.776
basal_skinned_length	1.248
basal_skinned_length	1.139
basal_skinned_length	1.436
basal_skinned_length	1.113
basal_skinned_length	1.543
basal_skinned_length	1.886
basal_skinned_length	2.288
basal_skinned_length	0.679
basal_skinned_length	0.995
basal_skinned_length	2.234
basal_skinned_length	1.797
basal_skinned_length	1.618
basal_skinned_length	0.883
basal_skinned_length	0.705
basal_skinned_length	2.497
basal_skinned_length	2.321
basal_skinned_length	5.439
basal_skinned_length	1.455
basal_skinned_length	1.856
basal_skinned_length	1.153
basal_skinned_length	0.961
basal_skinned_length	0.759
basal_skinned_length	1.204
basal_skinned_length	0.759
basal_skinned_length	0.961
basal_skinned_length	1.618
basal_skinned_length	1.414
basal_skinned_length	0.437
basal_skinned_length	1.265
basal_skinned_length	0.936
basal_skinned_length	1.084
basal_skinned_length	0.542
basal_skinned_length	1.372
basal_skinned_length	1.894
basal_skinned_length	1.313
basal_skinned_length	0.829
basal_skinned_length	1.03
basal_skinned_length	2.635
basal_skinned_length	1.39
basal_skinned_length	1.572
basal_skinned_length	1.746
basal_skinned_length	1.311
basal_skinned_length	1.236
basal_skinned_length	1.053
basal_skinned_length	0.789
basal_skinned_length	1.48
basal_skinned_length	1.612
basal_skinned_length	4.143
basal_skinned_length	2.24
basal_skinned_length	0.909
basal_skinned_length	1.41
basal_skinned_length	1.916
basal_skinned_length	1.726
basal_skinned_length	0.813
basal_skinned_length	1.357
basal_skinned_length	1.2
basal_skinned_length	1.407
basal_skinned_length	1.527
basal_skinned_length	1.394
basal_skinned_length	0.694
basal_skinned_length	2.436
basal_skinned_length	1.426
basal_skinned_length	1.394
basal_skinned_length	1.189
basal_skinned_length	2.332
basal_skinned_length	2.312
basal_skinned_length	1.682
basal_skinned_length	1.218
basal_skinned_length	1.236
basal_skinned_length	1.341
basal_skinned_length	1.08
basal_skinned_length	0.883
basal_skinned_length	2.608
basal_skinned_length	2.109
basal_skinned_length	2.083
basal_skinned_length	0.727
basal_skinned_length	1.218
basal_skinned_length	0.586
basal_skinned_length	1.646
basal_skinned_length	0.576
basal_skinned_length	0.977
basal_skinned_length	0.635
basal_skinned_length	1.339
basal_skinned_length	1.923
basal_skinned_length	1.248
basal_skinned_length	1.66
basal_skinned_length	3.545
basal_skinned_length	1.382
basal_skinned_length	0.66
basal_skinned_length	0.782
basal_skinned_length	2.712
basal_skinned_length	1.198
basal_skinned_length	1.464
basal_skinned_length	1.788
basal_skinned_length	0.755
basal_skinned_length	0.806
basal_skinned_length	0.584
basal_skinned_length	1.204
basal_skinned_length	0.977
basal_skinned_length	2.452
basal_skinned_length	2.281
basal_skinned_length	1.032
basal_skinned_length	2.106
basal_skinned_length	2.058
basal_skinned_length	1.41
basal_skinned_length	0.928
basal_skinned_length	1.043
basal_skinned_length	2.483
basal_skinned_length	1.17
basal_skinned_length	1.019
basal_skinned_length	0.801
basal_skinned_length	0.789
basal_skinned_length	0.767
basal_skinned_length	0.566
basal_skinned_length	0.69
basal_skinned_length	1.132
basal_skinned_length	0.923
basal_skinned_length	1.14
basal_skinned_length	1.306
basal_skinned_length	0.894
basal_skinned_length	1.19
basal_skinned_length	1.414
basal_skinned_length	2.061
basal_skinned_length	0.947
basal_skinned_length	1.541
basal_skinned_length	2.017
basal_skinned_length	0.635
basal_skinned_length	0.618
basal_skinned_length	1.365
basal_skinned_length	1.631
basal_skinned_length	1.73
basal_skinned_length	1.922
basal_skinned_length	1.389
basal_skinned_length	1.683
basal_skinned_length	1.736
basal_skinned_length	2.159
basal_skinned_length	2.528
basal_skinned_length	1.653
basal_skinned_length	2.065
basal_skinned_length	2.134
basal_skinned_length	0.653
basal_skinned_length	0.737
basal_skinned_length	0.651
basal_skinned_length	0.635
basal_skinned_length	0.242
basal_skinned_length	1.653
basal_skinned_length	1.542
basal_skinned_length	1.496
basal_skinned_length	1.356
basal_skinned_length	1.357
basal_skinned_length	1.118
basal_skinned_length	0.902
basal_skinned_length	0.894
basal_skinned_length	0.5
basal_skinned_length	0.868
basal_skinned_length	1.261
basal_skinned_length	0.707
basal_skinned_length	1.698
basal_skinned_length	1.802
basal_skinned_length	0.813
basal_skinned_length	0.653
basal_skinned_length	0.391
basal_skinned_length	1.009
basal_skinned_length	1.382
basal_skinned_length	0.737
basal_skinned_length	0.66
basal_skinned_length	1.39
basal_skinned_length	0.753
basal_skinned_length	1.17
basal_skinned_length	1.204
basal_skinned_length	2.408
basal_skinned_length	1.48
basal_skinned_length	0.857
basal_skinned_length	2.644
basal_skinned_length	2.861
basal_skinned_length	3.162
basal_skinned_length	0.553
basal_skinned_length	1.168
basal_skinned_length	1.612
basal_skinned_length	0.653
basal_skinned_length	1.036
basal_skinned_length	0.868
basal_skinned_length	0.767
basal_skinned_length	1.098
basal_skinned_length	0.977
basal_skinned_length	0.707
basal_skinned_length	0.66
basal_skinned_length	0.434
basal_skinned_length	0.842
basal_skinned_length	0.995
basal_skinned_length	0.947
basal_skinned_length	1.655
basal_skinned_length	1.28
basal_skinned_length	1.212
basal_skinned_length	0.813
basal_skinned_length	1.436
basal_skinned_length	0.813
basal_skinned_length	1.797
basal_skinned_length	2.549
basal_skinned_length	1.527
basal_skinned_length	0.723
basal_skinned_length	1.394
basal_skinned_length	1.08
basal_skinned_length	0.776
basal_skinned_length	0.655
basal_skinned_length	0.922
basal_skinned_length	1.561
basal_skinned_length	0.534
basal_skinned_length	1.248
basal_skinned_length	0.815
basal_skinned_length	0.723
basal_skinned_length	0.653
basal_skinned_length	1.32
basal_skinned_length	0.889
basal_skinned_length	0.391
basal_skinned_length	1.496
basal_skinned_length	0.653
basal_skinned_length	0.566
basal_skinned_length	0.727
basal_skinned_length	0.961
basal_skinned_length	0.869
basal_skinned_length	0.883
basal_skinned_length	0.713
basal_skinned_length	0.813
basal_skinned_length	3.111
basal_skinned_length	1.389
basal_skinned_length	0.46
basal_skinned_length	0.961
basal_skinned_length	0.653
basal_skinned_length	1.863
basal_skinned_length	0.782
basal_skinned_length	0.874
basal_skinned_length	0.423
basal_skinned_length	0.976
basal_skinned_length	1.198
basal_skinned_length	0.485
basal_skinned_length	0.485
basal_skinned_length	0.437
basal_skinned_length	1.289
basal_skinned_length	0.46
basal_skinned_length	1.5
basal_skinned_length	0.635
basal_skinned_length	0.868
