# Supplementary material for: Zebrafish Posterior Lateral Line primordium migration requires interactions between a superficial sheath of motile cells and the skin
Source: eLife. 2020 Nov 25;9:e58251. doi: 10.7554/eLife.58251 (PMC7688310; doi:10.7554/eLife.58251)
Supplement: Source data 1. [file elife-58251-data1.zip › dallenogare2019-master/blebb_data.csv]

bleb	timepoint	lifeact	membrane	ratio
1	0	1	1	1
1	5	1.119110441	1.037995595	1.078145656
1	10	1.330569167	0.947687225	1.404017204
1	15	1.482095741	1.010462555	1.46674979
1	20	1.57105164	0.987334802	1.591204561
1	25	1.499434602	1.049008811	1.429382277
1	30	1.441764041	1.137665198	1.267300822
2	0	1	1	1
2	5	1.142020089	1.082725061	1.054764622
2	10	1.407645089	0.979927007	1.436479532
2	15	1.279575893	0.750608273	1.704718613
2	20	1.304129464	0.824817518	1.581112713
2	25	1.413225446	0.821167883	1.720994544
2	30	1.361328125	0.743917275	1.829945574
3	0	1	1	1
3	5	0.974576271	0.957538168	1.017793654
3	10	1.149011299	1.073473282	1.070367859
3	15	1.23269774	1.116889313	1.103688365
3	20	1.438559322	1.102576336	1.304725374
3	25	1.438206215	1.152194656	1.248231978
3	30	1.873940678	1.20610687	1.553710309
3	35	1.930084746	1.283874046	1.503328735
3	40	1.920903955	1.119274809	1.716204045
4	0	1	1	1
4	5	1.323863636	1.081378299	1.224237288
4	10	1.587357955	1.143695015	1.387920673
4	15	1.646661932	0.980938416	1.678659847
4	20	1.662286932	0.98313783	1.690797446
4	25	1.700284091	0.957478006	1.77579441
4	30	1.7109375	0.934750733	1.830367647
5	0	1	1	1
5	5	1.534729879	1.05186722	1.459052863
5	10	1.588202867	0.923928077	1.718968073
5	15	1.867144432	0.870677732	2.144472477
5	20	1.927232635	0.819502075	2.351711722
5	25	1.915656009	0.736514523	2.600975201
5	30	1.55567806	0.704702628	2.207566707
6	0	1	1	1
6	5	1.253115682	0.977523737	1.281928647
6	10	1.284943654	0.90741486	1.416048722
6	15	1.338068158	0.867712976	1.542063096
6	20	1.500174756	0.883974891	1.69707847
6	25	1.266006454	0.915220479	1.383280295
6	30	1.14290181	0.818742328	1.395923688
7	0	1	1	1
7	5	1.293474096	0.99926025	1.294431652
7	10	1.442374079	0.951433805	1.516000453
7	15	1.566468912	0.943595436	1.660106495
7	20	1.545110449	0.790686838	1.954137056
7	25	1.804013727	0.609088805	2.961823811
7	30	1.896448092	0.709038207	2.674676868
8	0	1	1	1
8	5	1.314422563	1.01357755	1.296814993
8	10	1.321855385	1.047107829	1.26238707
8	15	1.46703205	0.865125022	1.695745716
8	20	1.568635635	0.821644312	1.909141965
8	25	1.821707912	0.703359645	2.590009143
