# Supplementary material for: Zebrafish Posterior Lateral Line primordium migration requires interactions between a superficial sheath of motile cells and the skin
Source: eLife. 2020 Nov 25;9:e58251. doi: 10.7554/eLife.58251 (PMC7688310; doi:10.7554/eLife.58251)
Supplement: Source data 1. [file elife-58251-data1.zip › dallenogare2019-master/cell_positions.csv]

type	subtype	x	y
cell	image_13_cell	38.4	-2.2
cell	image_13_cell	37.2	4.9
cell	image_13_cell	33.7	1.7
cell	image_13_cell	32.8	-3.8
cell	image_13_cell	32.9	-8.6
cell	image_13_cell	27.6	-5
cell	image_13_cell	28.1	2.2
cell	image_13_cell	28.8	7.9
cell	image_13_cell	22.3	6.4
cell	image_13_cell	23	10.4
cell	image_13_cell	23.3	1.4
cell	image_13_cell	21.6	-3.7
cell	image_13_cell	23.2	-7.6
cell	image_13_cell	21.3	-11.9
cell	image_13_cell	17.8	-9.1
cell	image_13_cell	17.7	-1.7
cell	image_13_cell	16	4.2
cell	image_13_cell	16.2	8.7
cell	image_13_cell	16.2	12.1
cell	image_13_cell	7.9	10.9
cell	image_13_cell	10.6	4.2
cell	image_13_cell	6.2	4.2
cell	image_13_cell	9.2	-2.9
cell	image_13_cell	5.3	-2
cell	image_13_cell	5.2	-8.2
cell	image_13_cell	10.6	-8
cell	image_13_cell	13.8	-6.2
cell	image_13_cell	7.8	-12.4
cell	image_13_cell	12.5	-11.5
cell	image_13_cell	12.7	-0.6
cell	image_13_cell	3.7	7.5
cell	image_13_cell	2.2	11.1
cell	image_13_cell	-2.2	8.4
cell	image_13_cell	-4.3	11.2
cell	image_13_cell	-1.6	4.8
cell	image_13_cell	2.9	1.4
cell	image_13_cell	0	-3.5
cell	image_13_cell	0.4	-10.7
cell	image_13_cell	-3.3	-11.2
cell	image_13_cell	-3.3	-5.6
cell	image_13_cell	-4.7	-0.6
cell	image_13_cell	-9.6	-3.4
cell	image_13_cell	-8.8	-9.2
cell	image_13_cell	-11	-11.7
cell	image_13_cell	-13.8	-7.8
cell	image_13_cell	-16.9	-3.8
cell	image_13_cell	-17.8	-9.7
cell	image_13_cell	-13	0.7
cell	image_13_cell	-9.9	2.1
cell	image_13_cell	-8.7	8.5
cell	image_13_cell	-6.6	5.7
cell	image_13_cell	-10.7	11.6
cell	image_13_cell	-17.1	9.4
cell	image_13_cell	-13.5	5.7
cell	image_13_cell	-18.5	5.4
cell	image_13_cell	-20.6	1.7
cell	image_13_cell	-25.2	-0.6
cell	image_13_cell	-22	-6.5
cell	image_13_cell	-25.8	-6.7
cell	image_13_cell	-24.3	-11.6
cell	image_13_cell	-30.1	-9
cell	image_13_cell	-37.1	-10.8
cell	image_13_cell	-33.5	-6.2
cell	image_13_cell	-32.7	-1.5
cell	image_13_cell	-36.1	3
cell	image_13_cell	-42.7	0.2
cell	image_13_cell	-44	5.4
cell	image_13_cell	-38.5	6.9
cell	image_13_cell	-32.1	6.4
cell	image_13_cell	-27.9	7.1
cell	image_13_cell	-24.8	5
cell	image_13_cell	-22.1	9.1
cell	image_13_cell	-29.3	3.7
cell	image_13_cell	-28.4	-1.8
cell	image_13_cell	-28	10.2
cell	image_13_cell	-32.9	10.9
cell	image_13_cell	-26.4	13
cell	image_13_cell	-34.6	13.2
cell	image_13_cell	-40.1	12.9
cell	image_13_cell	-42.4	8.9
cell	image_13_cell	-45.4	10.2
cell	image_13_cell	-48.9	7.2
cell	image_13_cell	-48.6	2.5
cell	image_13_cell	-38.7	-5
cell	image_13_cell	-43.6	-7.4
cell	image_13_cell	-48	-11.3
cell	image_13_cell	-48.6	-7.8
cell	image_13_cell	-46.8	-4.6
cell	image_13_cell	-51	-3.2
cell	image_13_cell	-52.1	-9.2
cell	image_13_cell	-58	-11.2
cell	image_13_cell	-57.2	-8.6
cell	image_13_cell	-56.8	-2.8
cell	image_13_cell	-69.1	-8.7
cell	image_13_cell	-63.3	-7.9
cell	image_13_cell	-64.6	-4.5
cell	image_13_cell	-66.2	-0.9
cell	image_13_cell	-72.9	-0.3
cell	image_13_cell	-74.1	-5
cell	image_13_cell	-79.3	-5.1
cell	image_13_cell	-77.1	0.9
cell	image_13_cell	-80	4.6
cell	image_13_cell	-69	7.1
cell	image_13_cell	-76.2	6.7
cell	image_13_cell	-68.8	3.4
cell	image_13_cell	-63.4	5.1
cell	image_13_cell	-58.4	2.8
cell	image_13_cell	-60.5	-2.2
cell	image_13_cell	-75.4	-8.7
cell	image_13_cell	-62.8	9.6
cell	image_13_cell	-54.4	8
cell	image_13_cell	-49.5	10.7
cell	image_13_cell	-54.4	2.6
cell	image_13_cell	-20.8	12.8
cell	image_13_cell	-10.8	14.3
cell	image_13_cell	-30.7	-12.9
cell	image_13_cell	-36.1	-11.4
cell	image_13_cell	-52.1	-12.4
cell	image_13_cell	-44.8	-12
cell	image_13_cell	7.5	-14.2
cell	image_13_cell	0.8	-14.1
cell	image_13_cell	-4.3	14
cell	image_13_cell	-19.6	-12.4
cell	image_13_cell	-25.8	-12.2
cell	image_13_cell	-5.6	-13.9
cell	image_13_cell	-9	-12.5
cell	image_13_cell	-15.6	-12.6
cell	image_13_cell	-18.8	-12.9
cell	image_15_cell	62.8	2.2
cell	image_15_cell	59.7	-2.9
cell	image_15_cell	56.7	0.5
cell	image_15_cell	47.7	-5.1
cell	image_15_cell	50.2	4.8
cell	image_15_cell	42.7	3.5
cell	image_15_cell	40.8	-2.4
cell	image_15_cell	37.9	8.5
cell	image_15_cell	35.5	5.4
cell	image_15_cell	35.8	-0.3
cell	image_15_cell	34.4	-5.2
cell	image_15_cell	29.4	-5.1
cell	image_15_cell	24.7	-3.8
cell	image_15_cell	31.8	4.1
cell	image_15_cell	28.3	1.1
cell	image_15_cell	26.4	6.7
cell	image_15_cell	29.9	10.4
cell	image_15_cell	23.8	4.5
cell	image_15_cell	19.7	9.2
cell	image_15_cell	17.9	5.5
cell	image_15_cell	18.9	-0.7
cell	image_15_cell	25.5	-4.8
cell	image_15_cell	14.5	-5.2
cell	image_15_cell	12.9	-9
cell	image_15_cell	11.2	-1.5
cell	image_15_cell	6.9	-2.6
cell	image_15_cell	4.5	3.6
cell	image_15_cell	9.5	5.6
cell	image_15_cell	12.6	11.3
cell	image_15_cell	3	11
cell	image_15_cell	5	6.5
cell	image_15_cell	0.4	7.4
cell	image_15_cell	-4.6	9.9
cell	image_15_cell	-4.7	13.9
cell	image_15_cell	-4.2	4.9
cell	image_15_cell	-1.2	1
cell	image_15_cell	0.1	-4
cell	image_15_cell	6.2	-6.9
cell	image_15_cell	1.3	-9.4
cell	image_15_cell	3.9	-12.6
cell	image_15_cell	-3.7	-11.4
cell	image_15_cell	-3.1	-6.2
cell	image_15_cell	-7.1	-5.2
cell	image_15_cell	-8.1	-9.7
cell	image_15_cell	-12.4	-6.5
cell	image_15_cell	-12	-1.1
cell	image_15_cell	-8.9	3.1
cell	image_15_cell	-16.1	-1.9
cell	image_15_cell	-18.5	-5
cell	image_15_cell	-21.4	0.3
cell	image_15_cell	-24	-3.3
cell	image_15_cell	-24.2	-8.3
cell	image_15_cell	-28.8	-5
cell	image_15_cell	-30.7	0.2
cell	image_15_cell	-21.9	7.6
cell	image_15_cell	-17.6	3.8
cell	image_15_cell	-27.5	7.6
cell	image_15_cell	-30.9	4.8
cell	image_15_cell	-35.9	3.2
cell	image_15_cell	-40.3	-1.8
cell	image_15_cell	-44.7	1.3
cell	image_15_cell	-46.4	6
cell	image_15_cell	-50.7	8.4
cell	image_15_cell	-43.7	-4.8
cell	image_15_cell	-48.3	-6.7
cell	image_15_cell	-38.2	6.5
cell	image_15_cell	-23.8	3.3
cell	image_15_cell	-11.5	7.8
cell	image_15_cell	-12.4	8.6
cell	image_15_cell	-5.5	8.2
cell	image_15_cell	12.3	-0.5
cell	image_15_cell	-8.6	0.8
cell	image_15_cell	-14.8	1.7
cell	image_15_cell	-18.7	5.6
cell	image_15_cell	-22	8.1
cell	image_15_cell	-31.1	6.7
cell	image_15_cell	-33.9	8.1
cell	image_15_cell	-14.1	-6.6
cell	image_15_cell	-15.9	-9.8
cell	image_15_cell	-22.3	-7.2
cell	image_15_cell	-25	-9.6
cell	image_15_cell	-30.8	-9.3
cell	image_15_cell	-33.6	-7.2
cell	image_15_cell	-48.1	0.8
cell	image_15_cell	-46.7	2.6
cell	image_15_cell	-45.9	-2.7
cell	image_15_cell	-52.6	3.2
cell	image_15_cell	-51.8	-3.4
cell	image_15_cell	-53.6	-0.1
cell	image_15_cell	-47.7	-6.6
cell	image_15_cell	-57.2	-6
cell	image_15_cell	-61.5	1.2
cell	image_15_cell	-65.5	-3.6
cell	image_15_cell	-67.7	1.8
cell	image_15_cell	-69.4	7.4
cell	image_15_cell	-74	-0.1
cell	image_15_cell	-78.1	3.3
cell	image_15_cell	-63.3	7.8
cell	image_15_cell	-57.2	5.4
cell	image_15_cell	-77.1	7.1
cell	image_15_cell	-71.7	-4.3
cell	image_15_cell	-76.9	-2.7
cell	image_15_cell	-84.8	-2.2
cell	image_15_cell	-60.6	-3.4
cell	image_15_cell	-63.7	5
cell	image_15_cell	-52.2	7.6
cell	image_15_cell	-42.6	6.5
cell	image_15_cell	-44.7	-6.7
cell	image_15_cell	-41.4	7.9
cell	image_15_cell	-25.2	9.6
cell	image_15_cell	-18.4	9.4
cell	image_15_cell	-10.2	-11
cell	image_15_cell	-1.7	-13.2
cell	image_15_cell	0.6	10.6
cell	image_15_cell	6.8	8
cell	image_15_cell	13.3	9.9
cell	image_15_cell	-4.9	-6.9
cell	image_15_cell	3.6	-1.8
cell	image_15_cell	-5.5	-0.3
cell	image_15_cell	-18.9	4
cell	image_15_cell	-19.9	-0.9
cell	image_15_cell	-32.9	-3.3
cell	image_15_cell	-26	-5.1
cell	image_16_cell	40.8	-0.2
cell	image_16_cell	36.3	-2.5
cell	image_16_cell	33.2	-8.1
cell	image_16_cell	32.4	-0.4
cell	image_16_cell	35.6	5.3
cell	image_16_cell	36.3	-7
cell	image_16_cell	23.2	5.9
cell	image_16_cell	28.3	5.7
cell	image_16_cell	26.7	1.2
cell	image_16_cell	26.7	-5.8
cell	image_16_cell	21.6	-7.8
cell	image_16_cell	22.1	1.5
cell	image_16_cell	18.3	-1.6
cell	image_16_cell	16.4	5.5
cell	image_16_cell	13.3	0.6
cell	image_16_cell	15.5	-6.9
cell	image_16_cell	13.7	-11
cell	image_16_cell	11.8	-7.7
cell	image_16_cell	7.8	-2.6
cell	image_16_cell	2.9	1.2
cell	image_16_cell	5.9	6.2
cell	image_16_cell	10.5	9
cell	image_16_cell	1.3	9.1
cell	image_16_cell	-2.8	4
cell	image_16_cell	-3.1	-2.7
cell	image_16_cell	3.8	-6.4
cell	image_16_cell	6.6	-10.8
cell	image_16_cell	-0.3	-11.7
cell	image_16_cell	-1.5	-8.3
cell	image_16_cell	-9.3	-5.5
cell	image_16_cell	-9.7	-0.1
cell	image_16_cell	-9.4	4.1
cell	image_16_cell	-6	9.6
cell	image_16_cell	-14.1	7.2
cell	image_16_cell	25.8	-7.8
cell	image_16_cell	14.3	-8.1
cell	image_16_cell	15.1	6.7
cell	image_16_cell	7.3	9
cell	image_16_cell	9.5	2.9
cell	image_16_cell	1.1	-12
cell	image_16_cell	-6.9	-11.6
cell	image_16_cell	-7.6	-9.6
cell	image_16_cell	-4.5	-2.2
cell	image_16_cell	-10.2	5.6
cell	image_16_cell	-11.9	-6.3
cell	image_16_cell	-16.6	-7.2
cell	image_16_cell	-13.1	-11.3
cell	image_16_cell	-20.6	0.3
cell	image_16_cell	-27.2	-1
cell	image_16_cell	-19.4	-0.9
cell	image_16_cell	-12.8	-8
cell	image_16_cell	-18.6	-6.7
cell	image_16_cell	-21.8	-9.6
cell	image_16_cell	-25	-7
cell	image_16_cell	-27.8	-1.4
cell	image_16_cell	-31.9	-6.6
cell	image_16_cell	-35.1	2
cell	image_16_cell	-34.7	7.2
cell	image_16_cell	-31.2	4.6
cell	image_16_cell	-28.2	7.4
cell	image_16_cell	-29.5	10.5
cell	image_16_cell	-21.1	7.1
cell	image_16_cell	-27.9	8
cell	image_16_cell	-17.1	3.2
cell	image_16_cell	-33.6	-9.8
cell	image_16_cell	-33	-3.3
cell	image_16_cell	-42	-1.3
cell	image_16_cell	-42.2	7.7
cell	image_16_cell	-38.4	3.4
cell	image_16_cell	-33.5	8.2
cell	image_16_cell	-37.5	-10.1
cell	image_16_cell	-40.5	-7.7
cell	image_16_cell	-47.6	-8.9
cell	image_16_cell	-52.7	-6.7
cell	image_16_cell	-48.6	7.5
cell	image_16_cell	-39.5	2.8
cell	image_16_cell	-39.5	8.5
cell	image_16_cell	-39.4	11.7
cell	image_16_cell	-40.8	-3.7
cell	image_16_cell	-43.1	-9.6
cell	image_16_cell	-45.8	-1.9
cell	image_16_cell	-53.4	-2.5
cell	image_16_cell	-39.5	1.6
cell	image_16_cell	-45.5	6.6
cell	image_16_cell	-45.4	9.8
cell	image_16_cell	-49.2	7.1
cell	image_16_cell	-52.6	8.4
cell	image_16_cell	-54.4	3.2
cell	image_16_cell	-56.4	4.5
cell	image_16_cell	-58.6	7.3
cell	image_16_cell	-65.6	7.4
cell	image_16_cell	-64.3	3.4
cell	image_16_cell	-66.3	-1.6
cell	image_16_cell	-69.6	-4.3
cell	image_16_cell	-75.6	-0.1
cell	image_16_cell	-70.5	6.5
cell	image_16_cell	-72.3	3.2
cell	image_16_cell	-77.3	5
cell	image_16_cell	-82.1	4.3
cell	image_16_cell	-80.1	9.8
cell	image_16_cell	-86.8	7.5
cell	image_16_cell	-92.7	4
cell	image_16_cell	-100.3	7.3
cell	image_16_cell	-98.2	2.2
cell	image_16_cell	-103.2	-0.1
cell	image_16_cell	-99.8	-6
cell	image_16_cell	-95.5	-3.5
cell	image_16_cell	-84.8	-5.2
cell	image_16_cell	-87.7	-7.8
cell	image_16_cell	-77.7	-6.4
cell	image_16_cell	-66.9	-10.7
cell	image_16_cell	-77.1	-8.3
cell	image_16_cell	-96.8	-6
cell	image_16_cell	-79.1	-9.1
cell	image_16_cell	-78.1	-5.4
cell	image_16_cell	-69.7	1.6
cell	image_16_cell	-61.8	1.6
cell	image_16_cell	-63.8	-5.7
cell	image_16_cell	-59	-6.5
cell	image_16_cell	-49.3	-7.2
cell	image_16_cell	-51.5	-9.5
cell	image_16_cell	-62.5	-9.6
cell	image_16_cell	-67.7	-8.4
cell	image_16_cell	-68.5	-9.8
cell	image_16_cell	-70.7	-3.7
cell	image_16_cell	-38.8	-2.5
cell	image_16_cell	-22.1	-12.5
cell	image_17_cell	43.05	-2.55
cell	image_17_cell	38.75	-7.35
cell	image_17_cell	38.25	0.95
cell	image_17_cell	34.45	-3.05
cell	image_17_cell	32.05	-8.35
cell	image_17_cell	28.65	-0.55
cell	image_17_cell	24.85	-4.45
cell	image_17_cell	22.85	-8.85
cell	image_17_cell	18.95	-3.25
cell	image_17_cell	14.95	-7.25
cell	image_17_cell	11.85	-10.25
cell	image_17_cell	14.05	0.15
cell	image_17_cell	18.35	1.95
cell	image_17_cell	20.45	8.25
cell	image_17_cell	12.75	6.45
cell	image_17_cell	7.35	7.75
cell	image_17_cell	10.25	2.95
cell	image_17_cell	7.25	-0.65
cell	image_17_cell	5.05	2.95
cell	image_17_cell	4.25	-5.75
cell	image_17_cell	7.15	-7.75
cell	image_17_cell	-3.05	-6.95
cell	image_17_cell	-2.95	-1.55
cell	image_17_cell	-2.15	1.85
cell	image_17_cell	-0.85	6.15
cell	image_17_cell	-8.15	8.35
cell	image_17_cell	-9.35	1.25
cell	image_17_cell	-8.25	-4.35
cell	image_17_cell	-13.25	-5.05
cell	image_17_cell	-14.65	-0.45
cell	image_17_cell	-13.65	4.45
cell	image_17_cell	-13.15	7.75
cell	image_17_cell	-17.75	7.85
cell	image_17_cell	-18.45	2.65
cell	image_17_cell	-21.25	-1.25
cell	image_17_cell	-24.65	-1.85
cell	image_17_cell	-25.05	-4.25
cell	image_17_cell	-24.25	7.05
cell	image_17_cell	-23.65	11.05
cell	image_17_cell	-31.15	8.95
cell	image_17_cell	-29.05	4.55
cell	image_17_cell	-35.15	6.75
cell	image_17_cell	-37.75	3.25
cell	image_17_cell	-39.35	9.35
cell	image_17_cell	-45.25	6.65
cell	image_17_cell	-42.75	1.65
cell	image_17_cell	-40.95	-2.85
cell	image_17_cell	-50.45	-3.05
cell	image_17_cell	-49.45	3.35
cell	image_17_cell	-58.95	1.65
cell	image_17_cell	-56.25	6.45
cell	image_17_cell	-63.95	1.25
cell	image_17_cell	-55.95	-4.15
cell	image_17_cell	-30.05	-6.05
cell	image_17_cell	-32.75	-7.95
cell	image_17_cell	-36.85	-2.95
cell	image_17_cell	-30.95	0.65
cell	image_17_cell	-35.65	1.95
cell	image_17_cell	26.15	5.25
cell	image_17_cell	25.85	0.05
cell	image_17_cell	21.15	-2.55
cell	image_17_cell	23.05	-11.45
cell	image_17_cell	33.05	-6.05
cell	image_17_cell	12.65	-6.35
cell	image_17_cell	14.75	-12.65
cell	image_17_cell	4.05	-8.35
cell	image_17_cell	-3.85	-6.65
cell	image_17_cell	-6.45	7.05
cell	image_17_cell	-12.55	8.15
cell	image_17_cell	-9.25	2.85
cell	image_17_cell	-10.35	-3.85
cell	image_17_cell	-15.25	-7.25
cell	image_17_cell	-19.65	-9.75
cell	image_17_cell	-24.05	-5.45
cell	image_17_cell	-22.25	10.95
cell	image_17_cell	-15.05	11.45
cell	image_17_cell	-21.45	13.65
cell	image_17_cell	-30.25	9.65
cell	image_17_cell	-15.75	-3.75
cell	image_17_cell	-15.55	3.65
cell	image_17_cell	-25.55	-4.05
cell	image_17_cell	-26.45	5.15
cell	image_17_cell	-34.15	4.55
cell	image_17_cell	-31.25	-4.65
cell	image_17_cell	-26.55	11.05
cell	image_17_cell	-36.25	-5.15
cell	image_17_cell	-39.85	-1.35
cell	image_17_cell	-41.05	-6.95
cell	image_17_cell	-51.05	-6.65
cell	image_17_cell	-43.05	6.75
cell	image_17_cell	-45.35	10.95
cell	image_17_cell	-53.25	8.45
cell	image_17_cell	-56.35	0.45
cell	image_17_cell	-47.35	-2.95
cell	image_17_cell	-56.75	-3.95
cell	image_17_cell	-42.65	2.55
cell	image_17_cell	-61.85	-5.45
cell	image_17_cell	-61.75	-7.15
cell	image_17_cell	-68.05	-4.95
cell	image_17_cell	-72.05	-0.75
cell	image_17_cell	-76.45	-6.45
cell	image_17_cell	-78.55	-1.85
cell	image_17_cell	-62.75	6.65
cell	image_17_cell	-68.85	3.35
cell	image_17_cell	-66.95	6.85
cell	image_17_cell	-69.15	0.45
cell	image_17_cell	-78.35	0.85
cell	image_17_cell	-74.95	4.75
cell	image_17_cell	-79.45	-4.75
cell	image_17_cell	-67.35	-3.65
cell	image_17_cell	-61.05	-6.65
cell	image_17_cell	-52.85	-6.35
cell	image_17_cell	-46.35	-9.05
cell	image_17_cell	-45.45	-4.05
cell	image_17_cell	-49.35	-1.25
cell	image_17_cell	-40.85	-2.75
cell	image_17_cell	-39.85	-8.25
cell	image_17_cell	-35.15	11.65
cell	image_17_cell	-34.85	11.15
cell	image_17_cell	-39.85	8.45
cell	image_19_cell	46.9	-10.35
cell	image_19_cell	44.8	-5.25
cell	image_19_cell	44.6	0.45
cell	image_19_cell	37.5	0.55
cell	image_19_cell	32.7	-5.45
cell	image_19_cell	33.2	3.05
cell	image_19_cell	28.1	0.75
cell	image_19_cell	28.2	-3.45
cell	image_19_cell	26.7	-7.35
cell	image_19_cell	28.8	6.45
cell	image_19_cell	22.5	1.95
cell	image_19_cell	17.6	-8.75
cell	image_19_cell	21.1	-4.55
cell	image_19_cell	19.3	5.05
cell	image_19_cell	20.3	8.75
cell	image_19_cell	16.3	10.55
cell	image_19_cell	12	6.55
cell	image_19_cell	14	0.95
cell	image_19_cell	12.2	-5.85
cell	image_19_cell	10.2	-9.85
cell	image_19_cell	8.5	-6.55
cell	image_19_cell	6.6	-3.65
cell	image_19_cell	10.9	-0.45
cell	image_19_cell	8.4	4.15
cell	image_19_cell	4.8	9.15
cell	image_19_cell	0.6	5.75
cell	image_19_cell	2.5	-0.85
cell	image_19_cell	-0.2	-6.15
cell	image_19_cell	2.9	-9.35
cell	image_19_cell	-4.5	-3.35
cell	image_19_cell	-3.8	1.25
cell	image_19_cell	-9.4	1.25
cell	image_19_cell	-8.9	5.95
cell	image_19_cell	-21.1	2.55
cell	image_19_cell	-15.6	4.75
cell	image_19_cell	-17.8	-0.55
cell	image_19_cell	-17.1	-6.05
cell	image_19_cell	-10.3	10.05
cell	image_19_cell	-20.7	6.05
cell	image_19_cell	-2.3	10.45
cell	image_19_cell	1.5	10.65
cell	image_19_cell	7.5	10.45
cell	image_19_cell	22.8	-11.05
cell	image_19_cell	16.3	-10.05
cell	image_19_cell	9.6	-10.35
cell	image_19_cell	2.6	-8.75
cell	image_19_cell	-6.6	-9.15
cell	image_19_cell	-5.3	-5.05
cell	image_19_cell	-8.4	3.85
cell	image_19_cell	-11.9	-6.55
cell	image_19_cell	-9.6	4.55
cell	image_19_cell	-24.7	-9.75
cell	image_19_cell	-21.9	-6.65
cell	image_19_cell	-23.6	-4.15
cell	image_19_cell	-19.9	8.45
cell	image_19_cell	-14	8.05
cell	image_19_cell	-26.2	4.05
cell	image_19_cell	-29.2	-4.25
cell	image_19_cell	-32.2	-6.65
cell	image_19_cell	-30	1.65
cell	image_19_cell	-28.9	7.15
cell	image_19_cell	-33.8	10.75
cell	image_19_cell	-36.9	6.85
cell	image_19_cell	-35.4	0.95
cell	image_19_cell	-29.3	6.35
cell	image_19_cell	-31.6	-4.95
cell	image_19_cell	-32.7	-4.15
cell	image_19_cell	-37.1	-8.65
cell	image_19_cell	-46.5	-9.05
cell	image_19_cell	-36.6	-0.95
cell	image_19_cell	-39.2	7.55
cell	image_19_cell	-47.6	7.55
cell	image_19_cell	-45.9	-5.85
cell	image_19_cell	-53.2	-5.35
cell	image_19_cell	-51.1	10.15
cell	image_19_cell	-57.5	12.05
cell	image_19_cell	-61.1	7.25
cell	image_19_cell	-55.7	4.25
cell	image_19_cell	-63.5	-2.25
cell	image_19_cell	-61.8	3.55
cell	image_19_cell	-59.1	-1.25
cell	image_19_cell	-52.4	-0.85
cell	image_19_cell	-52.9	-4.75
cell	image_19_cell	-47.8	-6.75
cell	image_19_cell	-54.6	-8.55
cell	image_19_cell	-60.3	-4.65
cell	image_19_cell	-64.3	-6.25
cell	image_19_cell	-41.5	-5.65
cell	image_19_cell	-39.4	0.65
cell	image_19_cell	-42.2	5.95
cell	image_19_cell	-47.1	1.95
cell	image_19_cell	-42.1	0.05
cell	image_19_cell	-45.9	-4.15
cell	image_19_cell	-56.3	3.35
cell	image_19_cell	-47.1	8.25
cell	image_19_cell	-42.3	10.25
cell	image_19_cell	-45.7	12.85
cell	image_19_cell	-51.7	10.95
cell	image_19_cell	-66.7	10.15
cell	image_19_cell	-67.2	5.95
cell	image_19_cell	-65.8	-1.45
cell	image_19_cell	-70.9	-0.85
cell	image_19_cell	-72.2	4.45
cell	image_19_cell	-75.4	7.65
cell	image_19_cell	-76	11.25
cell	image_19_cell	-83.3	9.65
cell	image_19_cell	-81	6.45
cell	image_19_cell	-89.4	8.35
cell	image_19_cell	-90	10.95
cell	image_19_cell	-97.2	10.65
cell	image_19_cell	-97.5	5.75
cell	image_19_cell	-91.3	3.95
cell	image_19_cell	-102.1	0.95
cell	image_19_cell	-103.2	5.65
cell	image_19_cell	-106.9	8.45
cell	image_19_cell	-110.3	5.05
cell	image_19_cell	-109	1.65
cell	image_19_cell	-114.6	1.55
cell	image_19_cell	-108.7	-4.55
cell	image_19_cell	-104.6	-3.75
cell	image_19_cell	-98.1	-6.45
cell	image_19_cell	-90.7	-7.95
cell	image_19_cell	-88	-5.55
cell	image_19_cell	-82	-5.55
cell	image_19_cell	-74	-7.75
cell	image_19_cell	-76.2	-4.25
cell	image_19_cell	-77.6	-0.55
cell	image_19_cell	-72.6	1.45
cell	image_19_cell	-70	7.45
cell	image_19_cell	-89.5	-0.35
cell	image_19_cell	-87.8	-2.55
cell	image_19_cell	-78.9	-3.45
cell	image_19_cell	-82.4	2.65
cell	image_19_cell	-73.7	-1.25
cell	image_19_cell	-67.9	2.45
sheath	image_13_sheath	-3.3	-0.85
sheath	image_13_sheath	-14.6	0.05
sheath	image_13_sheath	-22.8	-3.95
sheath	image_13_sheath	-8	2
sheath	image_13_sheath	-27.3	3.5
sheath	image_13_sheath	-12.3	9.35
sheath	image_13_sheath	8.35	-0.05
sheath	image_13_sheath	5	-9.75
sheath	image_13_sheath	-54.15	-1.55
sheath	image_13_sheath	-34.85	6.3
sheath	image_13_sheath	-21	8.85
sheath	image_13_sheath	-30.6	-2.9
sheath	image_13_sheath	-10.6	-8.5
sheath	image_13_sheath	-17.55	-8.85
sheath	image_13_sheath	-27.5	-9.45
sheath	image_13_sheath	-5.45	-10.6
sheath	image_13_sheath	13.95	-4.2
sheath	image_13_sheath	6.75	7.8
sheath	image_13_sheath	-67.65	-6.7
sheath	image_15_sheath	-5.95	-0.9
sheath	image_15_sheath	3.45	-0.7
sheath	image_15_sheath	-5	7.6
sheath	image_15_sheath	-18.15	3.5
sheath	image_15_sheath	-31.25	5.75
sheath	image_15_sheath	-23.45	6.95
sheath	image_15_sheath	12.25	-0.65
sheath	image_15_sheath	-9.5	1
sheath	image_15_sheath	-20.75	-1.15
sheath	image_15_sheath	-25.18245	-4.59475
sheath	image_15_sheath	-33.23005	-2.9964
sheath	image_15_sheath	-48.0973	1.0082
sheath	image_15_sheath	-62.84535	4.4566
sheath	image_15_sheath	-59.8961	-3.39245
sheath	image_15_sheath	-50.78965	7.4574
sheath	image_15_sheath	-4.63215	-7.42405
sheath	image_15_sheath	6.61345	8.6084
sheath	image_15_sheath	23.9087	-2.8292
sheath	image_16_sheath	-33.5303	-3.1635
sheath	image_16_sheath	-27.5409	-0.89745
sheath	image_16_sheath	-46.86455	-4.66405
sheath	image_16_sheath	-20.73615	0.6
sheath	image_16_sheath	-33.88355	-9.2245
sheath	image_16_sheath	-52.78205	-6.3787
sheath	image_16_sheath	-40.82535	-7.44175
sheath	image_16_sheath	-42.4021	-1.28505
sheath	image_16_sheath	-4.2149	-2.17505
sheath	image_16_sheath	-78.0936	-6.17095
sheath	image_16_sheath	-71.22255	-2.6788
sheath	image_16_sheath	-81.06325	6.8401
sheath	image_16_sheath	-87.79905	-6.63605
sheath	image_16_sheath	-96.87875	-5.67925
sheath	image_16_sheath	-68.7179	-7.8256
sheath	image_16_sheath	-69.51655	1.85825
sheath	image_16_sheath	-61.72395	-8.09375
sheath	image_16_sheath	-48.8567	7.18055
sheath	image_16_sheath	-38.2219	-2.5406
sheath	image_16_sheath	-7.68365	-9.60375
sheath	image_17_sheath	-71.96565	-3.29475
sheath	image_17_sheath	-80.5346	-4.39285
sheath	image_17_sheath	-66.82715	2.254
sheath	image_17_sheath	-58.1705	4.94375
sheath	image_17_sheath	-39.69475	2.3762
sheath	image_17_sheath	-39.58315	-4.0102
sheath	image_17_sheath	-80.9479	6.89055
sheath	image_17_sheath	-85.66385	-7.4597
sheath	image_17_sheath	-92.42845	-4.30205
sheath	image_17_sheath	-66.8798	7.8407
sheath	image_17_sheath	-66.1261	-5.76855
sheath	image_17_sheath	-50.6165	4.2654
sheath	image_17_sheath	-49.30375	-4.71125
sheath	image_17_sheath	-55.3658	-2.79375
sheath	image_17_sheath	-51.02095	11.04995
sheath	image_17_sheath	-20.75445	-6.88865
sheath	image_19_sheath	-10.04025	4.25885
sheath	image_19_sheath	-15.6115	-5.7944
sheath	image_19_sheath	-27.7468	4.44445
sheath	image_19_sheath	-24.35305	-7.3642
sheath	image_19_sheath	-46.6379	8.20145
sheath	image_19_sheath	-67.76295	2.81725
sheath	image_19_sheath	-93.197	7.30455
sheath	image_19_sheath	-64.1342	-3.04795
sheath	image_19_sheath	-73.6998	-2.0465
sheath	image_19_sheath	-53.79415	-5.8441
sheath	image_19_sheath	-44.8506	-6.45875
sheath	image_19_sheath	-36.27875	-1.2252
sheath	image_19_sheath	-38.60705	8.3931
sheath	image_19_sheath	-60.9787	7.07255
sheath	image_19_sheath	-59.1502	10.9881
nm	image_13_nm	0	0
nm	image_13_nm	-17.6	1.2
nm	image_13_nm	-41.6	0.8
nm	image_13_nm	-61.6	0.1
nm	image_15_nm	0	0
nm	image_15_nm	-28.9	1
nm	image_15_nm	-57.9	1.4
nm	image_16_nm	0	0
nm	image_16_nm	-30.95	1.05
nm	image_16_nm	-50.3	0.4
nm	image_16_nm	-85.25	0.45
nm	image_17_nm	0	0
nm	image_17_nm	-23.35	3.9
nm	image_17_nm	-51.25	2.35
nm	image_19_nm	0	0
nm	image_19_nm	-18.05	0.55
nm	image_19_nm	-49.85	1.85
nm	image_19_nm	-96.1	1.15
sheath	DMSO_1_sheath	-11.046024	-4.573044
sheath	DMSO_1_sheath	-22.024008	-6.343704
sheath	DMSO_1_sheath	-18.909396	6.899688
sheath	DMSO_1_sheath	1.034316	2.692872
sheath	DMSO_1_sheath	3.059532	-8.62596
sheath	DMSO_1_sheath	-9.996912	6.921612
sheath	DMSO_1_sheath	-39.2175	4.781052
sheath	DMSO_1_sheath	-37.128888	-6.776244
sheath	DMSO_1_sheath	-44.594388	-0.639576
sheath	DMSO_1_sheath	-49.492404	0.115452
sheath	DMSO_1_sheath	-70.963992	-3.335688
sheath	DMSO_1_sheath	-67.064976	-3.330828
nm	DMSO_1_nm	0	0
nm	DMSO_1_nm	-31.752	0.756
nm	DMSO_1_nm	-74.196	5.4
cell	DMSO_1_cell	33.048	2.592
cell	DMSO_1_cell	30.564	-4.644
cell	DMSO_1_cell	27.54	5.508
cell	DMSO_1_cell	25.056	-0.972
cell	DMSO_1_cell	22.032	-10.692
cell	DMSO_1_cell	18.036	-7.452
cell	DMSO_1_cell	20.196	0.324
cell	DMSO_1_cell	19.224	4.32
cell	DMSO_1_cell	23.328	8.748
cell	DMSO_1_cell	18.684	9.828
cell	DMSO_1_cell	13.932	-9.396
cell	DMSO_1_cell	16.2	-1.62
cell	DMSO_1_cell	12.636	-1.62
cell	DMSO_1_cell	12.744	4.86
cell	DMSO_1_cell	12.528	11.124
cell	DMSO_1_cell	6.696	10.476
cell	DMSO_1_cell	9.18	0.648
cell	DMSO_1_cell	6.48	-4.104
cell	DMSO_1_cell	6.372	4.86
cell	DMSO_1_cell	8.1	-6.048
cell	DMSO_1_cell	3.348	-10.26
cell	DMSO_1_cell	1.512	1.836
cell	DMSO_1_cell	0.864	-5.076
cell	DMSO_1_cell	-2.052	9.072
cell	DMSO_1_cell	-2.808	3.564
cell	DMSO_1_cell	-5.832	-0.864
cell	DMSO_1_cell	-6.804	-6.264
cell	DMSO_1_cell	-3.456	-10.692
cell	DMSO_1_cell	-11.988	-6.264
cell	DMSO_1_cell	-13.392	-1.188
cell	DMSO_1_cell	-10.368	5.724
cell	DMSO_1_cell	-13.608	5.616
cell	DMSO_1_cell	-5.724	8.964
cell	DMSO_1_cell	-7.884	12.528
cell	DMSO_1_cell	-12.96	10.044
cell	DMSO_1_cell	-17.928	12.42
cell	DMSO_1_cell	-15.66	7.884
cell	DMSO_1_cell	-19.44	8.208
cell	DMSO_1_cell	-18.36	-0.216
cell	DMSO_1_cell	-18.036	-5.184
cell	DMSO_1_cell	-22.572	-6.696
cell	DMSO_1_cell	-25.488	-1.404
cell	DMSO_1_cell	-22.68	4.104
cell	DMSO_1_cell	-23.976	8.316
cell	DMSO_1_cell	-30.996	7.236
cell	DMSO_1_cell	-28.296	3.672
cell	DMSO_1_cell	-31.212	-0.324
cell	DMSO_1_cell	-29.7	-5.184
cell	DMSO_1_cell	-31.428	-9.072
cell	DMSO_1_cell	-36.612	-3.996
cell	DMSO_1_cell	-38.664	-5.832
cell	DMSO_1_cell	-43.2	-0.648
cell	DMSO_1_cell	-40.5	1.08
cell	DMSO_1_cell	-34.884	8.964
cell	DMSO_1_cell	-41.796	7.02
cell	DMSO_1_cell	-45.036	9.612
cell	DMSO_1_cell	-46.764	4.104
cell	DMSO_1_cell	-57.024	6.264
cell	DMSO_1_cell	-55.836	10.692
cell	DMSO_1_cell	-49.788	9.612
cell	DMSO_1_cell	-52.92	2.268
cell	DMSO_1_cell	-59.724	3.348
cell	DMSO_1_cell	-65.124	1.944
cell	DMSO_1_cell	-67.608	6.912
cell	DMSO_1_cell	-63.18	8.64
cell	DMSO_1_cell	-67.392	11.88
cell	DMSO_1_cell	-74.736	10.044
cell	DMSO_1_cell	-78.732	5.292
cell	DMSO_1_cell	-74.304	-1.188
cell	DMSO_1_cell	-82.728	-0.324
cell	DMSO_1_cell	-82.08	-3.672
cell	DMSO_1_cell	-88.128	2.7
cell	DMSO_1_cell	-95.04	3.996
cell	DMSO_1_cell	-98.496	0.648
cell	DMSO_1_cell	-102.924	0.324
cell	DMSO_1_cell	-108.432	2.808
cell	DMSO_1_cell	-105.948	8.1
cell	DMSO_1_cell	-102.384	11.772
cell	DMSO_1_cell	-114.912	10.152
cell	DMSO_1_cell	-93.744	10.476
cell	DMSO_1_cell	-86.076	10.692
cell	DMSO_1_cell	-83.808	8.208
cell	DMSO_1_cell	-54.756	12.528
cell	DMSO_1_cell	-44.172	12.42
cell	DMSO_1_cell	-35.748	12.096
cell	DMSO_1_cell	-45.36	-0.756
cell	DMSO_1_cell	-50.976	-2.808
cell	DMSO_1_cell	-52.272	0.54
cell	DMSO_1_cell	-48.384	-6.912
cell	DMSO_1_cell	-44.496	-8.64
cell	DMSO_1_cell	-30.888	-11.016
cell	DMSO_1_cell	-23.652	-7.776
cell	DMSO_1_cell	-18.036	-6.048
cell	DMSO_1_cell	-21.708	1.08
cell	DMSO_1_cell	-19.548	6.912
cell	DMSO_1_cell	-11.448	-4.536
cell	DMSO_1_cell	-21.168	-4.86
cell	DMSO_1_cell	-35.532	-5.724
cell	DMSO_1_cell	-39.312	6.156
cell	DMSO_1_cell	-50.436	0.54
cell	DMSO_1_cell	-70.74	-3.024
cell	DMSO_1_cell	-66.96	-0.108
cell	DMSO_1_cell	-84.024	-1.62
cell	DMSO_1_cell	-89.64	1.404
cell	DMSO_1_cell	-9.072	7.344
cell	DMSO_1_cell	3.456	2.376
cell	DMSO_1_cell	15.336	-2.16
cell	DMSO_1_cell	1.836	-9.504
cell	DMSO_1_cell	-8.532	-8.856
sheath	DMSO1_sheath	-23.008572	-6.496458
sheath	DMSO1_sheath	-16.656876	0.10866
sheath	DMSO1_sheath	-41.791716	-3.808662
sheath	DMSO1_sheath	6.291882	-1.336434
sheath	DMSO1_sheath	-80.212878	-9.877398
sheath	DMSO1_sheath	-68.155272	-9.9618
sheath	DMSO1_sheath	-93.788856	-12.255612
sheath	DMSO1_sheath	-62.902044	-6.281646
sheath	DMSO1_sheath	-1.918926	-10.376304
sheath	DMSO1_sheath	6.052392	-10.362264
sheath	DMSO1_sheath	-9.928692	-11.780412
sheath	DMSO1_sheath	8.296902	7.833954
nm	DMSO1_nm	0	0
nm	DMSO1_nm	-36.255	-1.731
nm	DMSO1_nm	-87.336	-4.437
cell	DMSO1_cell	56.6	-5.194
cell	DMSO1_cell	53.191	-3.246
cell	DMSO1_cell	50.756	0.974
cell	DMSO1_cell	45.074	3.896
cell	DMSO1_cell	43.288	-4.22
cell	DMSO1_cell	38.256	-4.545
cell	DMSO1_cell	37.769	4.221
cell	DMSO1_cell	32.737	11.201
cell	DMSO1_cell	28.841	8.442
cell	DMSO1_cell	28.841	4.383
cell	DMSO1_cell	30.302	-1.136
cell	DMSO1_cell	28.191	-7.305
cell	DMSO1_cell	24.782	-9.415
cell	DMSO1_cell	36.308	-9.253
cell	DMSO1_cell	21.86	-2.597
cell	DMSO1_cell	20.562	2.76
cell	DMSO1_cell	21.698	7.63
cell	DMSO1_cell	14.88	11.526
cell	DMSO1_cell	13.744	6.331
cell	DMSO1_cell	16.503	-1.948
cell	DMSO1_cell	9.198	-4.87
cell	DMSO1_cell	10.335	0.812
cell	DMSO1_cell	8.062	4.708
cell	DMSO1_cell	18.614	-7.954
cell	DMSO1_cell	17.802	-11.363
cell	DMSO1_cell	6.439	-7.792
cell	DMSO1_cell	10.172	-10.714
cell	DMSO1_cell	0.919	-10.227
cell	DMSO1_cell	2.218	-4.058
cell	DMSO1_cell	3.03	2.435
cell	DMSO1_cell	3.517	7.792
cell	DMSO1_cell	-0.866	7.468
cell	DMSO1_cell	0.595	10.714
cell	DMSO1_cell	-2.003	1.624
cell	DMSO1_cell	-5.249	-4.545
cell	DMSO1_cell	-5.899	-10.227
cell	DMSO1_cell	-8.658	1.137
cell	DMSO1_cell	-8.658	5.195
cell	DMSO1_cell	-5.087	8.442
cell	DMSO1_cell	-10.282	8.442
cell	DMSO1_cell	-14.502	2.273
cell	DMSO1_cell	-13.204	-3.733
cell	DMSO1_cell	-21.483	-4.545
cell	DMSO1_cell	-19.535	3.085
cell	DMSO1_cell	-17.749	7.143
cell	DMSO1_cell	-22.457	8.442
cell	DMSO1_cell	-23.918	2.598
cell	DMSO1_cell	-27.164	-2.272
cell	DMSO1_cell	-24.242	-7.629
cell	DMSO1_cell	-35.443	-5.519
cell	DMSO1_cell	-28.788	-10.064
cell	DMSO1_cell	-34.794	0.487
cell	DMSO1_cell	-32.034	5.195
cell	DMSO1_cell	-36.58	6.169
cell	DMSO1_cell	-42.586	2.111
cell	DMSO1_cell	-47.294	4.221
cell	DMSO1_cell	-40.476	-8.116
cell	DMSO1_cell	-34.145	-11.688
cell	DMSO1_cell	-38.69	-13.636
cell	DMSO1_cell	-44.372	-12.662
cell	DMSO1_cell	-50.865	-11.201
cell	DMSO1_cell	-52.488	0
cell	DMSO1_cell	-53.949	3.247
cell	DMSO1_cell	-58.332	-2.272
cell	DMSO1_cell	-70.994	-4.545
cell	DMSO1_cell	-67.91	-10.227
cell	DMSO1_cell	-73.754	-8.928
cell	DMSO1_cell	-76.513	-11.525
cell	DMSO1_cell	-82.52	-8.116
cell	DMSO1_cell	-87.065	-11.85
cell	DMSO1_cell	-95.831	-5.357
cell	DMSO1_cell	-95.344	-10.876
cell	DMSO1_cell	-101.675	-9.253
cell	DMSO1_cell	-108.655	-11.688
cell	DMSO1_cell	-110.766	-6.331
cell	DMSO1_cell	-113.363	-3.409
cell	DMSO1_cell	-104.435	-4.058
cell	DMSO1_cell	-105.246	0.974
cell	DMSO1_cell	-100.214	-1.948
cell	DMSO1_cell	-94.532	0.487
cell	DMSO1_cell	-88.364	1.299
cell	DMSO1_cell	-82.033	-0.649
cell	DMSO1_cell	-75.539	2.111
cell	DMSO1_cell	-76.189	-3.084
cell	DMSO1_cell	-65.475	0.325
cell	DMSO1_cell	-94.208	-14.772
cell	DMSO1_cell	-122.941	-4.707
cell	DMSO1_cell	-117.097	-10.064
cell	DMSO1_cell	-131.057	-4.22
cell	DMSO1_cell	-80.572	-9.902
cell	DMSO1_cell	-67.747	-9.74
cell	DMSO1_cell	-62.715	-7.142
cell	DMSO1_cell	-64.014	1.137
cell	DMSO1_cell	-56.547	-8.441
cell	DMSO1_cell	-43.398	-3.896
cell	DMSO1_cell	-28.95	3.409
cell	DMSO1_cell	-52.651	-13.636
cell	DMSO1_cell	-43.398	-13.96
cell	DMSO1_cell	-35.606	-11.85
cell	DMSO1_cell	-28.95	-13.798
cell	DMSO1_cell	-23.268	-10.876
cell	DMSO1_cell	-40.963	-3.409
cell	DMSO1_cell	-22.457	-6.168
cell	DMSO1_cell	-15.963	0.487
cell	DMSO1_cell	7.25	-0.649
cell	DMSO1_cell	-12.879	-4.87
cell	DMSO1_cell	-13.691	-9.577
cell	DMSO1_cell	-11.093	-12.012
cell	DMSO1_cell	-2.165	-10.876
cell	DMSO1_cell	5.789	-11.363
cell	DMSO1_cell	8.711	9.416
cell	DMSO1_cell	10.497	-5.844
cell	DMSO1_cell	14.88	-8.928
nm	DMSO4_nm	0	0
nm	DMSO4_nm	-18.36	-0.216
nm	DMSO4_nm	-44.82	6.372
nm	DMSO4_nm	-88.56	5.724
sheath	DMSO4_sheath	-31.36698	3.931146
sheath	DMSO4_sheath	-46.181178	6.804054
sheath	DMSO4_sheath	-28.58868	-5.735772
sheath	DMSO4_sheath	-19.52181	3.26052
sheath	DMSO4_sheath	-21.584124	-6.221016
sheath	DMSO4_sheath	-45.967176	14.63778
sheath	DMSO4_sheath	-36.91494	13.991886
sheath	DMSO4_sheath	-9.333144	2.038446
sheath	DMSO4_sheath	-8.507106	-6.976314
sheath	DMSO4_sheath	-102.393666	2.254068
sheath	DMSO4_sheath	1.680534	-4.960548
sheath	DMSO4_sheath	11.841336	-1.691928
sheath	DMSO4_sheath	-46.829394	-5.299506
cell	DMSO4_cell	33.121	2.859
cell	DMSO4_cell	27.926	6.268
cell	DMSO4_cell	24.68	-2.011
cell	DMSO4_cell	22.245	-6.231
cell	DMSO4_cell	16.563	-8.829
cell	DMSO4_cell	15.427	-4.608
cell	DMSO4_cell	19.16	2.21
cell	DMSO4_cell	21.595	8.866
cell	DMSO4_cell	24.355	13.411
cell	DMSO4_cell	17.537	11.788
cell	DMSO4_cell	14.453	16.008
cell	DMSO4_cell	11.855	8.541
cell	DMSO4_cell	14.128	1.561
cell	DMSO4_cell	5.362	-0.225
cell	DMSO4_cell	6.011	-5.257
cell	DMSO4_cell	11.693	-7.855
cell	DMSO4_cell	0.005	-6.718
cell	DMSO4_cell	4.063	5.132
cell	DMSO4_cell	4.226	10.327
cell	DMSO4_cell	-1.456	10.651
cell	DMSO4_cell	-5.839	5.781
cell	DMSO4_cell	-2.917	-0.712
cell	DMSO4_cell	-7.3	-2.011
cell	DMSO4_cell	7.148	16.495
cell	DMSO4_cell	1.791	17.956
cell	DMSO4_cell	8.609	13.086
cell	DMSO4_cell	0.492	16.008
cell	DMSO4_cell	-5.027	-5.42
cell	DMSO4_cell	-0.807	-8.991
cell	DMSO4_cell	-6.488	-10.127
cell	DMSO4_cell	-9.897	-7.043
cell	DMSO4_cell	-12.495	-11.264
cell	DMSO4_cell	-14.767	-8.342
cell	DMSO4_cell	-13.631	-3.472
cell	DMSO4_cell	-10.222	2.859
cell	DMSO4_cell	-14.28	3.184
cell	DMSO4_cell	-14.93	10.327
cell	DMSO4_cell	-17.04	6.106
cell	DMSO4_cell	-18.339	-2.822
cell	DMSO4_cell	-22.235	5.457
cell	DMSO4_cell	-24.67	10.327
cell	DMSO4_cell	-24.832	-1.361
cell	DMSO4_cell	-30.838	0.911
cell	DMSO4_cell	-38.306	1.398
cell	DMSO4_cell	-42.526	7.242
cell	DMSO4_cell	-42.364	11.463
cell	DMSO4_cell	-46.909	9.19
cell	DMSO4_cell	-9.573	11.788
cell	DMSO4_cell	-5.839	11.625
cell	DMSO4_cell	-8.436	19.255
cell	DMSO4_cell	-10.06	14.547
cell	DMSO4_cell	-14.118	17.307
cell	DMSO4_cell	-14.118	20.554
cell	DMSO4_cell	-19.637	19.255
cell	DMSO4_cell	-21.585	15.197
cell	DMSO4_cell	-23.858	18.119
cell	DMSO4_cell	-27.592	18.119
cell	DMSO4_cell	-28.89	11.138
cell	DMSO4_cell	-23.696	9.353
cell	DMSO4_cell	-27.916	4.97
cell	DMSO4_cell	-26.618	-0.225
cell	DMSO4_cell	-20.449	-3.472
cell	DMSO4_cell	-22.072	-6.718
cell	DMSO4_cell	-26.293	-5.42
cell	DMSO4_cell	-35.059	-5.095
cell	DMSO4_cell	-38.468	2.697
cell	DMSO4_cell	-36.845	9.84
cell	DMSO4_cell	-32.137	8.703
cell	DMSO4_cell	-31.975	12.924
cell	DMSO4_cell	-31.163	18.119
cell	DMSO4_cell	-36.845	18.119
cell	DMSO4_cell	-40.254	13.411
cell	DMSO4_cell	-44.312	17.307
cell	DMSO4_cell	-42.851	19.742
cell	DMSO4_cell	-52.916	18.119
cell	DMSO4_cell	-53.078	14.547
cell	DMSO4_cell	-52.266	11.301
cell	DMSO4_cell	-52.591	4.645
cell	DMSO4_cell	-52.266	-2.011
cell	DMSO4_cell	-53.727	-5.095
cell	DMSO4_cell	-60.87	-3.472
cell	DMSO4_cell	-63.143	1.074
cell	DMSO4_cell	-63.305	4.32
cell	DMSO4_cell	-58.273	10.651
cell	DMSO4_cell	-57.948	16.495
cell	DMSO4_cell	-63.792	13.086
cell	DMSO4_cell	-64.117	17.307
cell	DMSO4_cell	-68.013	12.924
cell	DMSO4_cell	-67.363	7.08
cell	DMSO4_cell	-69.149	3.184
cell	DMSO4_cell	-69.149	-1.524
cell	DMSO4_cell	-64.441	-6.231
cell	DMSO4_cell	-75.804	-3.634
cell	DMSO4_cell	-74.181	1.074
cell	DMSO4_cell	-74.993	5.294
cell	DMSO4_cell	-72.395	9.19
cell	DMSO4_cell	-73.694	11.788
cell	DMSO4_cell	-79.7	13.898
cell	DMSO4_cell	-81.486	9.84
cell	DMSO4_cell	-86.843	9.19
cell	DMSO4_cell	-84.408	2.535
cell	DMSO4_cell	-81.973	-1.037
cell	DMSO4_cell	-92.2	4.97
cell	DMSO4_cell	-91.388	-1.686
cell	DMSO4_cell	-99.343	-3.634
cell	DMSO4_cell	-101.453	8.866
cell	DMSO4_cell	-106.323	3.022
cell	DMSO4_cell	-110.381	4.32
cell	DMSO4_cell	-115.738	-0.387
cell	DMSO4_cell	-112.167	-5.744
cell	DMSO4_cell	-113.466	5.132
cell	DMSO4_cell	-120.121	0.262
cell	DMSO4_cell	-121.745	-4.121
cell	DMSO4_cell	-107.459	8.216
cell	DMSO4_cell	-108.433	-5.744
cell	DMSO4_cell	-101.778	-2.335
cell	DMSO4_cell	-101.128	-7.53
cell	DMSO4_cell	-94.797	-5.095
cell	DMSO4_cell	-85.057	-3.959
cell	DMSO4_cell	-89.765	-8.991
cell	DMSO4_cell	-77.752	-6.556
cell	DMSO4_cell	-71.097	-4.933
cell	DMSO4_cell	-100.641	7.405
cell	DMSO4_cell	-96.096	8.054
cell	DMSO4_cell	-90.901	10.489
cell	DMSO4_cell	-53.24	14.71
cell	DMSO4_cell	-55.188	5.781
cell	DMSO4_cell	-57.948	1.885
cell	DMSO4_cell	-50.805	-1.037
cell	DMSO4_cell	-47.559	-4.446
cell	DMSO4_cell	-42.202	-1.037
cell	DMSO4_cell	-45.286	15.359
cell	DMSO4_cell	-35.708	16.495
cell	DMSO4_cell	-31.812	9.84
cell	DMSO4_cell	-29.54	-3.959
cell	DMSO4_cell	-21.423	-3.147
cell	DMSO4_cell	-18.339	5.619
cell	DMSO4_cell	-30.514	-3.309
cell	DMSO4_cell	-31.488	-0.225
cell	DMSO4_cell	-34.734	-9.803
cell	DMSO4_cell	-28.566	-8.504
cell	DMSO4_cell	-15.741	-4.933
cell	DMSO4_cell	-7.787	-2.822
cell	DMSO4_cell	-8.923	6.431
cell	DMSO4_cell	1.953	0.424
cell	DMSO4_cell	11.368	4.158
cell	DMSO4_cell	27.602	7.567
nm	DMSO5_nm	0	0
nm	DMSO5_nm	-20.52	-1.08
nm	DMSO5_nm	-62.208	-1.836
sheath	DMSO5_sheath	-3.735234	-6.07932
sheath	DMSO5_sheath	-3.828168	5.501466
sheath	DMSO5_sheath	9.915804	1.699704
sheath	DMSO5_sheath	-10.93662	-7.812666
sheath	DMSO5_sheath	-11.94372	6.3288
sheath	DMSO5_sheath	29.058426	-2.33037
sheath	DMSO5_sheath	21.845376	6.030288
sheath	DMSO5_sheath	-25.553988	-7.349562
sheath	DMSO5_sheath	-40.159746	0.990846
sheath	DMSO5_sheath	13.678146	-7.590402
sheath	DMSO5_sheath	4.279014	-9.926172
cell	DMSO5_cell	50.987	-4.655
cell	DMSO5_cell	48.227	4.273
cell	DMSO5_cell	44.656	-1.895
cell	DMSO5_cell	43.519	-10.012
cell	DMSO5_cell	40.435	-7.902
cell	DMSO5_cell	39.299	-1.733
cell	DMSO5_cell	39.136	4.111
cell	DMSO5_cell	39.623	8.656
cell	DMSO5_cell	34.916	-12.447
cell	DMSO5_cell	32.643	-1.733
cell	DMSO5_cell	31.994	7.52
cell	DMSO5_cell	28.585	-11.798
cell	DMSO5_cell	28.747	-6.116
cell	DMSO5_cell	28.909	1.027
cell	DMSO5_cell	24.364	-8.551
cell	DMSO5_cell	20.955	-10.174
cell	DMSO5_cell	19.819	-5.304
cell	DMSO5_cell	22.254	3.462
cell	DMSO5_cell	21.117	-0.597
cell	DMSO5_cell	21.929	7.845
cell	DMSO5_cell	17.871	6.059
cell	DMSO5_cell	13.488	8.494
cell	DMSO5_cell	13.812	-1.571
cell	DMSO5_cell	12.027	-4.493
cell	DMSO5_cell	15.436	-6.765
cell	DMSO5_cell	15.76	-10.337
cell	DMSO5_cell	12.027	-10.337
cell	DMSO5_cell	5.696	-11.96
cell	DMSO5_cell	6.02	-5.304
cell	DMSO5_cell	9.429	3.299
cell	DMSO5_cell	5.858	-0.434
cell	DMSO5_cell	3.585	4.598
cell	DMSO5_cell	5.046	9.63
cell	DMSO5_cell	-2.746	8.819
cell	DMSO5_cell	-2.583	3.137
cell	DMSO5_cell	-5.992	-0.597
cell	DMSO5_cell	-4.531	-6.928
cell	DMSO5_cell	0.988	-4.655
cell	DMSO5_cell	0.663	-11.473
cell	DMSO5_cell	-10.051	-8.226
cell	DMSO5_cell	-11.349	-1.733
cell	DMSO5_cell	-14.596	-2.707
cell	DMSO5_cell	-15.083	-7.739
cell	DMSO5_cell	-21.576	-9.525
cell	DMSO5_cell	-21.576	-3.356
cell	DMSO5_cell	-20.278	0.54
cell	DMSO5_cell	-18.167	6.546
cell	DMSO5_cell	-22.875	6.708
cell	DMSO5_cell	-25.635	3.137
cell	DMSO5_cell	-25.959	-4.817
cell	DMSO5_cell	-30.342	-4.98
cell	DMSO5_cell	-30.505	2.488
cell	DMSO5_cell	-9.077	3.949
cell	DMSO5_cell	-14.434	3.786
cell	DMSO5_cell	-6.155	-7.739
cell	DMSO5_cell	-9.888	-10.337
cell	DMSO5_cell	-14.758	-11.311
cell	DMSO5_cell	-34.888	-9.85
cell	DMSO5_cell	-34.725	-5.629
cell	DMSO5_cell	-36.673	-1.084
cell	DMSO5_cell	-33.914	6.059
cell	DMSO5_cell	-39.433	3.299
cell	DMSO5_cell	-39.92	6.708
cell	DMSO5_cell	-42.193	-7.09
cell	DMSO5_cell	-47.225	-4.006
cell	DMSO5_cell	-45.926	-0.434
cell	DMSO5_cell	-48.848	3.624
cell	DMSO5_cell	-49.01	8.007
cell	DMSO5_cell	-58.588	5.572
cell	DMSO5_cell	-63.296	5.41
cell	DMSO5_cell	-69.627	7.52
cell	DMSO5_cell	-71.25	1.838
cell	DMSO5_cell	-66.542	-0.597
cell	DMSO5_cell	-67.192	-5.791
cell	DMSO5_cell	-63.133	-6.928
cell	DMSO5_cell	-69.627	-9.525
cell	DMSO5_cell	-61.672	-9.85
cell	DMSO5_cell	-53.88	-7.415
cell	DMSO5_cell	-49.335	-10.337
cell	DMSO5_cell	-75.146	-7.577
cell	DMSO5_cell	-73.198	-5.467
cell	DMSO5_cell	-74.172	-1.246
cell	DMSO5_cell	-78.717	-2.382
cell	DMSO5_cell	-78.555	3.137
cell	DMSO5_cell	-84.237	2.163
cell	DMSO5_cell	-84.724	-1.571
cell	DMSO5_cell	-88.133	-4.493
cell	DMSO5_cell	-93.814	0.053
cell	DMSO5_cell	-98.197	-2.707
cell	DMSO5_cell	-84.561	4.436
cell	DMSO5_cell	-84.724	-5.791
cell	DMSO5_cell	-54.205	-3.519
cell	DMSO5_cell	-60.698	1.189
cell	DMSO5_cell	-66.055	5.085
cell	DMSO5_cell	-58.75	2.488
cell	DMSO5_cell	-55.991	-3.194
cell	DMSO5_cell	-59.237	-5.142
cell	DMSO5_cell	-25.797	-7.739
cell	DMSO5_cell	-27.583	7.52
cell	DMSO5_cell	-17.518	8.494
cell	DMSO5_cell	-4.207	-6.441
cell	DMSO5_cell	-4.856	5.085
cell	DMSO5_cell	-12.486	5.085
cell	DMSO5_cell	10.079	1.514
cell	DMSO5_cell	21.28	5.897
cell	DMSO5_cell	30.37	-3.032
nm	DMSO6_nm	0	0
nm	DMSO6_nm	-26.028	-0.648
nm	DMSO6_nm	-47.52	-1.08
nm	DMSO6_nm	-72.9	-1.62
sheath	DMSO6_sheath	-56.842506	-5.137668
sheath	DMSO6_sheath	-20.774772	2.78397
sheath	DMSO6_sheath	-12.5739	-1.522908
sheath	DMSO6_sheath	-34.844742	-5.076918
sheath	DMSO6_sheath	-40.665942	2.020302
sheath	DMSO6_sheath	-31.229712	-6.69384
sheath	DMSO6_sheath	-38.764116	-6.726888
sheath	DMSO6_sheath	7.378506	-6.885162
sheath	DMSO6_sheath	0.515808	6.505218
sheath	DMSO6_sheath	-7.082208	-9.462258
cell	DMSO6_cell	37.928	-7.844
cell	DMSO6_cell	35.818	-1.675
cell	DMSO6_cell	31.272	-6.708
cell	DMSO6_cell	28.675	-1.026
cell	DMSO6_cell	28.675	4.169
cell	DMSO6_cell	19.909	5.143
cell	DMSO6_cell	18.123	-2.162
cell	DMSO6_cell	22.669	-5.084
cell	DMSO6_cell	23.967	-10.441
cell	DMSO6_cell	20.071	-11.902
cell	DMSO6_cell	13.416	-7.519
cell	DMSO6_cell	11.143	0.435
cell	DMSO6_cell	11.63	5.792
cell	DMSO6_cell	2.052	6.117
cell	DMSO6_cell	1.89	0.11
cell	DMSO6_cell	8.708	-3.948
cell	DMSO6_cell	10.656	-13.526
cell	DMSO6_cell	5.461	-9.305
cell	DMSO6_cell	2.702	-14.824
cell	DMSO6_cell	-3.792	-12.065
cell	DMSO6_cell	-2.331	-6.058
cell	DMSO6_cell	-2.493	2.221
cell	DMSO6_cell	-3.792	5.954
cell	DMSO6_cell	-8.662	3.195
cell	DMSO6_cell	-7.85	-1.675
cell	DMSO6_cell	-7.85	-6.545
cell	DMSO6_cell	-15.155	-3.786
cell	DMSO6_cell	-17.428	-12.389
cell	DMSO6_cell	-14.181	-7.844
cell	DMSO6_cell	-16.454	5.467
cell	DMSO6_cell	-19.7	9.526
cell	DMSO6_cell	-20.674	3.032
cell	DMSO6_cell	-21.486	-3.461
cell	DMSO6_cell	-25.707	-10.279
cell	DMSO6_cell	-25.869	-3.461
cell	DMSO6_cell	-25.869	3.032
cell	DMSO6_cell	-26.194	8.065
cell	DMSO6_cell	-30.252	3.032
cell	DMSO6_cell	-33.174	-6.221
cell	DMSO6_cell	-36.745	-1.026
cell	DMSO6_cell	-41.615	-1.188
cell	DMSO6_cell	-42.265	-6.545
cell	DMSO6_cell	-46.972	-1.188
cell	DMSO6_cell	-46.323	4.006
cell	DMSO6_cell	-50.706	-1.188
cell	DMSO6_cell	-49.57	-8.169
cell	DMSO6_cell	-58.66	-8.006
cell	DMSO6_cell	-55.251	-3.623
cell	DMSO6_cell	-57.199	1.247
cell	DMSO6_cell	-61.258	-3.299
cell	DMSO6_cell	-65.803	-5.896
cell	DMSO6_cell	-69.049	-8.006
cell	DMSO6_cell	-78.302	-5.571
cell	DMSO6_cell	-81.062	-1.838
cell	DMSO6_cell	-83.01	2.545
cell	DMSO6_cell	-77.166	3.357
cell	DMSO6_cell	-74.082	-1.838
cell	DMSO6_cell	-69.536	1.896
cell	DMSO6_cell	-64.991	3.519
cell	DMSO6_cell	-68.4	5.792
cell	DMSO6_cell	-57.199	5.792
cell	DMSO6_cell	-53.79	2.87
cell	DMSO6_cell	-50.706	5.305
cell	DMSO6_cell	-53.303	8.552
cell	DMSO6_cell	-44.7	7.74
cell	DMSO6_cell	-41.778	10.013
cell	DMSO6_cell	-49.732	-7.682
cell	DMSO6_cell	-42.914	-6.221
cell	DMSO6_cell	-42.752	-10.117
cell	DMSO6_cell	-48.596	-11.253
cell	DMSO6_cell	-58.985	-11.091
cell	DMSO6_cell	-76.517	-10.117
cell	DMSO6_cell	-83.335	-6.87
cell	DMSO6_cell	-88.205	-3.623
cell	DMSO6_cell	-90.477	2.708
cell	DMSO6_cell	-93.724	-9.143
cell	DMSO6_cell	-102.165	-5.571
cell	DMSO6_cell	-99.081	-0.701
cell	DMSO6_cell	-99.893	3.682
cell	DMSO6_cell	-105.412	1.409
cell	DMSO6_cell	-109.795	-4.273
cell	DMSO6_cell	-111.094	-0.052
cell	DMSO6_cell	-116.126	-4.273
cell	DMSO6_cell	-120.184	-1.188
cell	DMSO6_cell	-127.976	-3.623
cell	DMSO6_cell	-132.522	-1.026
cell	DMSO6_cell	-138.69	-5.084
cell	DMSO6_cell	-139.34	-1.351
cell	DMSO6_cell	-130.898	3.357
cell	DMSO6_cell	-118.886	4.006
cell	DMSO6_cell	-113.042	5.305
cell	DMSO6_cell	-93.886	-0.539
cell	DMSO6_cell	-75.218	-5.734
cell	DMSO6_cell	-79.601	5.143
cell	DMSO6_cell	-64.667	6.604
cell	DMSO6_cell	-54.115	5.305
cell	DMSO6_cell	-51.193	-6.87
cell	DMSO6_cell	-57.199	-5.409
cell	DMSO6_cell	-38.369	-6.87
cell	DMSO6_cell	-30.901	-8.656
cell	DMSO6_cell	-39.18	1.734
cell	DMSO6_cell	-34.96	6.766
cell	DMSO6_cell	-19.213	2.383
cell	DMSO6_cell	-11.097	-4.435
cell	DMSO6_cell	-24.083	-11.74
cell	DMSO6_cell	-7.688	-10.604
cell	DMSO6_cell	-10.447	3.519
cell	DMSO6_cell	0.591	4.493
cell	DMSO6_cell	6.435	-9.792
