# Supplementary material for: Zebrafish Posterior Lateral Line primordium migration requires interactions between a superficial sheath of motile cells and the skin
Source: eLife. 2020 Nov 25;9:e58251. doi: 10.7554/eLife.58251 (PMC7688310; doi:10.7554/eLife.58251)
Supplement: Source data 1. [file elife-58251-data1.zip › dallenogare2019-master/cell_surface_area.csv]

type	area
Neuromast_cell_external	47.95375000000001
Neuromast_cell_external	10.562500000000002
Neuromast_cell_external	30.208750000000002
Neuromast_cell_external	5.809375
Neuromast_cell_external	42.144375000000004
Neuromast_cell_external	33.905625
Neuromast_cell_external	34.961875000000006
Neuromast_cell_external	23.976875000000003
Neuromast_cell_external	21.019375000000004
Neuromast_cell_external	18.801250000000003
Neuromast_cell_external	33.060625
Neuromast_cell_external	12.358125000000001
Neuromast_cell_external	14.787500000000001
Neuromast_cell_external	24.716250000000002
Neuromast_cell_external	0.5281250000000001
Neuromast_cell_external	62.10750000000001
Neuromast_cell_external	17.005625000000002
Neuromast_cell_external	23.976875000000003
Neuromast_cell_external	21.547500000000003
Neuromast_cell_external	35.49
Neuromast_cell_external	11.830000000000002
Neuromast_cell_external	45.946875000000006
Neuromast_cell_external	31.476250000000004
Neuromast_cell_external	2.4293750000000003
Neuromast_cell_external	28.201875
Neuromast_cell_external	18.37875
Neuromast_cell_external	21.547500000000003
Neuromast_cell_external	13.097500000000002
Neuromast_cell_external	17.428125
Neuromast_cell_external	2.9575000000000005
Neuromast_cell_external	30.948125000000005
Neuromast_cell_external	31.265000000000004
Neuromast_cell_external	12.358125000000001
Neuromast_cell_external	25.983750000000004
Neuromast_cell_external	46.68625
Neuromast_cell_external	14.576250000000002
Neuromast_cell_external	6.2318750000000005
Neuromast_cell_external	15.526875000000002
Neuromast_cell_external	19.751875000000002
Neuromast_cell_external	25.455625
Neuromast_cell_external	8.766875
Neuromast_cell_external	14.893125000000001
Neuromast_cell_external	7.288125000000001
Neuromast_cell_external	1.1618750000000002
Neuromast_cell_external	21.758750000000003
Neuromast_cell_external	34.011250000000004
Neuromast_cell_external	15.843750000000002
Neuromast_cell_external	20.596875
Neuromast_cell_external	8.133125000000001
Neuromast_cell_external	37.813750000000006
Neuromast_cell_external	8.344375000000001
Neuromast_cell_external	27.356875000000002
Neuromast_cell_external	23.660000000000004
Neuromast_cell_external	10.14
Neuromast_cell_external	23.131875
Neuromast_cell_external	17.53375
Neuromast_cell_external	12.991875000000002
Neuromast_cell_external	3.6968750000000004
Neuromast_cell_external	12.358125000000001
Neuromast_cell_external	29.469375000000003
Neuromast_cell_external	2.6406250000000004
Neuromast_cell_external	29.469375000000003
Neuromast_cell_external	14.998750000000001
Neuromast_cell_external	15.421250000000002
Superficial_cell_external	53.657500000000006
Superficial_cell_external	66.12125
Superficial_cell_external	47.425625000000004
Superficial_cell_external	51.650625000000005
Superficial_cell_external	62.001875000000005
Superficial_cell_external	69.50125000000001
Superficial_cell_external	155.69125000000003
Superficial_cell_external	66.015625
Superficial_cell_external	39.186875
Superficial_cell_external	45.946875000000006
Superficial_cell_external	54.18562500000001
Superficial_cell_external	11.090625000000001
Superficial_cell_external	70.76875000000001
Superficial_cell_external	48.587500000000006
Superficial_cell_external	64.95937500000001
Superficial_cell_external	53.129375
Superficial_cell_external	27.568125000000002
Superficial_cell_external	61.368125000000006
Superficial_cell_external	49.74937500000001
Superficial_cell_external	49.96062500000001
Superficial_cell_external	44.151250000000005
Superficial_cell_external	48.693125
Superficial_cell_external	16.371875000000003
Superficial_cell_external	10.14
Superficial_cell_external	100.34375000000001
Superficial_cell_external	49.432500000000005
Superficial_cell_external	26.934375000000003
Superficial_cell_external	75.83875
Superficial_cell_external	64.11437500000001
Superficial_cell_external	75.52187500000001
Superficial_cell_external	39.503750000000004
Superficial_cell_external	99.604375
Superficial_cell_external	12.675
Superficial_cell_external	73.515
Superficial_cell_external	67.494375
Superficial_cell_external	40.56
Superficial_cell_external	70.66312500000001
Superficial_cell_external	83.02125000000001
Superficial_cell_external	19.012500000000003
Superficial_cell_external	0.8450000000000001
Superficial_cell_external	56.82625000000001
Superficial_cell_external	58.09375000000001
Superficial_cell_external	38.553125
Leading_cell_external	82.17625000000001
Leading_cell_external	102.13937500000002
Leading_cell_external	31.265000000000004
Leading_cell_external	63.903125
Leading_cell_external	17.639375
Leading_cell_external	42.355625
Leading_cell_external	57.988125000000004
Leading_cell_external	24.716250000000002
Leading_cell_external	59.361250000000005
Leading_cell_external	4.013750000000001
Leading_cell_external	70.24062500000001
Leading_cell_external	115.13125000000001
Leading_cell_external	75.09937500000001
Neuromast_cell_area	277.16
Neuromast_cell_area	251.91562500000003
Neuromast_cell_area	294.06
Neuromast_cell_area	151.6775
Neuromast_cell_area	183.04812500000003
Neuromast_cell_area	187.27312500000002
Neuromast_cell_area	290.68
Neuromast_cell_area	173.11937500000002
Neuromast_cell_area	224.55875000000003
Neuromast_cell_area	264.59062500000005
Neuromast_cell_area	183.470625
Neuromast_cell_area	242.93750000000003
Neuromast_cell_area	180.09062500000002
Neuromast_cell_area	222.974375
Neuromast_cell_area	145.445625
Neuromast_cell_area	242.409375
Neuromast_cell_area	274.94187500000004
Neuromast_cell_area	213.99625000000003
Neuromast_cell_area	232.691875
Neuromast_cell_area	218.96062500000002
Neuromast_cell_area	295.644375
Neuromast_cell_area	289.20125
Neuromast_cell_area	254.97875000000002
Neuromast_cell_area	274.73062500000003
Neuromast_cell_area	251.07062500000004
Neuromast_cell_area	240.93062500000002
Neuromast_cell_area	227.19937500000003
Neuromast_cell_area	262.055625
Neuromast_cell_area	236.70562500000003
Neuromast_cell_area	245.89500000000004
Neuromast_cell_area	263.11187500000005
Neuromast_cell_area	239.87437500000001
Neuromast_cell_area	232.691875
Neuromast_cell_area	289.09562500000004
Neuromast_cell_area	302.08750000000003
Neuromast_cell_area	224.34750000000003
Neuromast_cell_area	234.4875
Neuromast_cell_area	234.06500000000003
Neuromast_cell_area	227.09375000000003
Neuromast_cell_area	199.52562500000002
Neuromast_cell_area	235.75500000000002
Neuromast_cell_area	260.04875000000004
Neuromast_cell_area	229.73437500000003
Neuromast_cell_area	206.285625
Neuromast_cell_area	233.53687500000004
Neuromast_cell_area	225.50937500000003
Neuromast_cell_area	239.13500000000002
Neuromast_cell_area	214.73562500000003
Neuromast_cell_area	213.78500000000003
Neuromast_cell_area	221.17875
Neuromast_cell_area	227.83312500000002
Neuromast_cell_area	242.19812500000003
Neuromast_cell_area	244.205
Neuromast_cell_area	197.62437500000001
Neuromast_cell_area	207.76437500000003
Neuromast_cell_area	281.490625
Neuromast_cell_area	179.034375
Neuromast_cell_area	162.45125000000002
Neuromast_cell_area	210.51062500000003
Neuromast_cell_area	230.47375000000002
Neuromast_cell_area	173.753125
Neuromast_cell_area	232.05812500000002
Neuromast_cell_area	183.15375000000003
Neuromast_cell_area	183.68187500000002
Superficial_cell_area	158.86
Superficial_cell_area	308.8475
Superficial_cell_area	177.45000000000002
Superficial_cell_area	221.284375
Superficial_cell_area	192.55437500000002
Superficial_cell_area	166.04250000000002
Superficial_cell_area	320.360625
Superficial_cell_area	179.45687500000003
Superficial_cell_area	198.68062500000002
Superficial_cell_area	229.73437500000003
Superficial_cell_area	138.89687500000002
Superficial_cell_area	156.7475
Superficial_cell_area	149.45937500000002
Superficial_cell_area	184.21
Superficial_cell_area	176.288125
Superficial_cell_area	143.33312500000002
Superficial_cell_area	165.93687500000001
Superficial_cell_area	177.76687500000003
Superficial_cell_area	193.0825
Superficial_cell_area	149.1425
Superficial_cell_area	209.45437500000003
Superficial_cell_area	180.83
Superficial_cell_area	210.61625
Superficial_cell_area	159.81062500000002
Superficial_cell_area	158.33187500000003
Superficial_cell_area	289.83500000000004
Superficial_cell_area	176.288125
Superficial_cell_area	199.314375
Superficial_cell_area	206.91937500000003
Superficial_cell_area	179.56250000000003
Superficial_cell_area	207.55312500000002
Superficial_cell_area	220.75625000000002
Superficial_cell_area	289.62375000000003
Superficial_cell_area	200.159375
Superficial_cell_area	203.96187500000002
Superficial_cell_area	178.40062500000002
Superficial_cell_area	172.48562500000003
Superficial_cell_area	175.86562500000002
Superficial_cell_area	220.22812500000003
Superficial_cell_area	220.22812500000003
Superficial_cell_area	200.159375
Superficial_cell_area	201.21562500000002
Superficial_cell_area	169.84500000000003
Superficial_cell_area	165.40875000000003
Leading_cell_area	206.91937500000003
Leading_cell_area	235.01562500000003
Leading_cell_area	196.99062500000002
Leading_cell_area	161.60625000000002
Leading_cell_area	213.04562500000003
Leading_cell_area	159.388125
Leading_cell_area	188.43500000000003
Leading_cell_area	184.63250000000002
Leading_cell_area	240.61375
Leading_cell_area	218.96062500000002
Leading_cell_area	193.0825
Leading_cell_area	200.47625000000002
Leading_cell_area	197.30750000000003
