# Supplementary material for: Zebrafish Posterior Lateral Line primordium migration requires interactions between a superficial sheath of motile cells and the skin
Source: eLife. 2020 Nov 25;9:e58251. doi: 10.7554/eLife.58251 (PMC7688310; doi:10.7554/eLife.58251)
Supplement: Source data 1. [file elife-58251-data1.zip › dallenogare2019-master/df_neuromast_raw.csv]

cell	timepoint	z	x	neuromast_z	neuromast_x
8	0	14.401431502833693	42.216877564979484	25.35	47.775
8	1	14.228145409143297	42.37494957741068	25.426470588235293	47.79138655462185
8	2	14.755451646678088	41.91714258518942	25.50294117647059	47.807773109243705
8	3	14.482526246098553	41.947101106592264	25.57941176470588	47.824159663865544
8	4	14.830027713625867	42.30296073903003	25.655882352941177	47.8405462184874
8	5	14.827490996398561	43.13193277310924	25.73235294117647	47.85693277310925
8	6	15.108361378933965	43.3407335819538	25.808823529411764	47.873319327731096
8	7	15.079953670705631	43.6649545616536	25.885294117647057	47.88970588235294
8	8	15.128348314606743	43.9047393258427	25.961764705882352	47.90609243697479
8	9	15.193417874396136	43.4667270531401	26.03823529411765	47.92247899159664
8	10	15.545671460590214	43.2811496077699	26.114705882352943	47.938865546218494
8	11	15.780272478277295	42.99202398942199	26.19117647058824	47.95525210084033
8	12	15.547040302267003	43.17827455919395	26.26764705882353	47.971638655462186
8	13	15.626364956437563	42.72469506292352	26.344117647058827	47.98802521008404
8	14	15.88541910046729	42.68134005062306	26.42058823529412	48.004411764705885
8	15	16.253276402074974	42.43204707839875	26.497058823529414	48.02079831932773
8	16	16.19105065023956	42.687178546983475	26.573529411764707	48.03718487394958
8	17	16.3280212132847	42.69363841428298	26.650000000000002	48.05357142857143
8	18	16.135021266540644	42.649092627599245	26.726470588235294	48.069957983193284
8	19	16.56809232374988	42.779948287313786	26.80294117647059	48.08634453781512
8	20	16.3648135560303	42.650458826956694	26.879411764705882	48.102731092436976
8	21	16.300488519785052	42.549660478749395	26.955882352941178	48.11911764705883
8	22	17.088733113033335	42.33695937408884	27.03235294117647	48.135504201680675
8	23	17.53059235791091	42.56900921658986	27.108823529411765	48.15189075630252
8	24	17.508570813808934	42.728471358898354	27.185294117647057	48.16827731092437
8	25	17.340424435721296	42.910588812561336	27.261764705882353	48.18466386554622
8	26	16.280560762261793	43.0315161928564	27.33823529411765	48.20105042016807
8	27	16.52824409931542	42.8200367834883	27.414705882352944	48.21743697478991
8	28	16.512200329251982	42.818340364235006	27.491176470588236	48.233823529411765
8	29	16.36297094754132	43.1494636074325	27.567647058823532	48.25021008403362
8	30	16.7070948373191	43.26025864723391	27.644117647058824	48.266596638655464
8	31	16.98698367671942	43.37722952125013	27.72058823529412	48.28298319327731
8	32	17.01168133442489	43.42641219811707	27.79705882352941	48.299369747899156
8	33	17.22675913396482	43.55554803788904	27.873529411764707	48.31575630252101
8	34	17.549215054845526	43.58234628157392	27.95	48.33214285714286
8	35	17.87506367554859	43.8995150862069	28.026470588235295	48.3485294117647
8	36	18.02584509112287	44.0277557319224	28.102941176470587	48.364915966386555
8	37	18.168605654048875	44.20137038811692	28.179411764705883	48.38130252100841
8	38	18.978029361132364	44.315907134659525	28.255882352941175	48.397689075630254
8	39	19.620649432534677	44.49719419924338	28.33235294117647	48.41407563025211
8	40	19.773743609530243	44.19128484614643	28.408823529411762	48.430462184873946
8	41	19.773684210526316	44.306319126620906	28.485294117647058	48.4468487394958
8	42	19.870304175142884	43.99000774968518	28.56176470588235	48.46323529411765
8	43	20.171089955313775	43.76036283271809	28.63823529411765	48.479621848739505
8	44	20.09869929453263	43.393868802665104	28.714705882352945	48.496008403361344
8	45	19.926861042183624	43.718300248138966	28.791176470588237	48.5123949579832
8	46	19.949992759918914	43.862889757698625	28.867647058823533	48.52878151260504
8	47	19.985342283859545	43.79987951214714	28.944117647058825	48.545168067226896
8	48	20.171575079258332	43.489458641560184	29.02058823529412	48.561554621848735
8	49	20.471546194351365	43.31523456199139	29.097058823529412	48.57794117647059
8	50	20.735316135800115	43.747212950600805	29.173529411764708	48.59432773109244
8	51	20.901060720346972	43.53090939091081	29.25	48.610714285714295
8	52	20.761516355140188	43.448156542056076	29.326470588235296	48.627100840336134
8	53	20.96555787873028	43.5003944117088	29.402941176470588	48.64348739495799
8	54	21.028013895543843	43.33864877815046	29.479411764705883	48.65987394957983
8	55	20.961179117476295	43.576795045480935	29.555882352941175	48.676260504201686
8	56	21.063462110692324	43.53617089863123	29.63235294117647	48.692647058823525
8	57	21.263255163095927	43.48190745029917	29.708823529411763	48.70903361344538
8	58	21.425778748180498	43.419053857350804	29.78529411764706	48.72542016806723
8	59	21.817475797266518	42.97856634396355	29.86176470588235	48.741806722689084
8	60	22.317228455591177	42.020575617574956	29.93823529411765	48.75819327731092
8	61	22.10584034805637	41.8553461647593	30.014705882352946	48.774579831932776
8	62	21.980128992628995	41.829084766584764	30.091176470588238	48.79096638655462
8	63	22.302709798406003	41.83373183309893	30.167647058823533	48.807352941176475
8	64	22.556935212058796	41.664628780076775	30.244117647058825	48.823739495798314
8	65	22.83015461487697	41.537923069670974	30.32058823529412	48.84012605042017
8	66	22.407741755170488	41.73670346562325	30.397058823529413	48.85651260504202
8	67	22.17483168761221	42.31823833034111	30.47352941176471	48.87289915966387
8	68	22.21197870055486	42.731799266153565	30.55	48.88928571428571
8	69	22.098704835281612	43.31304241941198	30.626470588235296	48.905672268907566
8	70	22.133997805413316	43.77291742867593	30.70294117647059	48.92205882352941
8	71	22.179160136443258	43.719196552042035	30.779411764705884	48.938445378151265
8	72	22.34578649096941	43.537960744563215	30.855882352941176	48.954831932773104
8	73	22.23385176296843	43.598627007568766	30.93235294117647	48.97121848739496
8	74	22.0610909005008	43.6884082963243	31.008823529411764	48.98760504201681
8	75	22.116586921850082	43.676627732432685	31.085294117647063	49.00399159663866
8	76	21.975909661229615	43.61282936010038	31.16176470588235	49.0203781512605
8	77	22.076766009619924	44.31571017636518	31.23823529411765	49.036764705882355
8	78	21.951820399961726	44.33664242656205	31.31470588235294	49.0531512605042
8	79	22.398271425898205	44.225329809131736	31.39117647058824	49.069537815126054
8	80	22.684670664874368	44.79821373177541	31.46764705882353	49.08592436974789
8	81	23.570625745481237	43.818343426002386	31.544117647058826	49.102310924369746
8	82	23.533413394272923	43.725792836489134	31.620588235294118	49.1186974789916
8	83	23.968388410188428	43.2819311618218	31.697058823529414	49.13508403361345
8	84	23.889577848815343	43.37387175629936	31.773529411764706	49.1514705882353
8	85	23.81782623169108	43.1999001331558	31.85	49.167857142857144
8	86	23.898880344360613	43.57489843296575	31.926470588235293	49.18424369747899
8	87	23.945432574943855	43.433531881652186	32.002941176470586	49.200630252100844
8	88	24.054364285714282	43.65972619047619	32.07941176470588	49.2170168067227
8	89	23.881803419619832	43.54214585920336	32.15588235294118	49.233403361344536
8	90	24.178993580060425	43.650672677492445	32.23235294117647	49.24978991596639
8	91	24.59505590003758	43.4692996054115	32.30882352941176	49.26617647058824
8	92	24.743724338775902	43.45420366657119	32.385294117647064	49.28256302521009
8	93	24.95770844991606	43.0339465584779	32.46176470588235	49.298949579831934
8	94	25.296870040145645	43.17080804780132	32.53823529411765	49.31533613445378
8	95	25.016311762536873	43.506798488200594	32.614705882352936	49.33172268907563
8	96	25.05411902530459	43.67436504217432	32.69117647058824	49.348109243697486
8	97	24.809652751952395	44.20483451097062	32.767647058823535	49.364495798319325
8	98	24.271169298974787	44.427082756072785	32.84411764705882	49.38088235294118
8	99	24.493886502787166	44.62523531024399	32.92058823529412	49.39726890756303
8	100	24.413638051044085	44.60963573085847	32.997058823529414	49.41365546218488
8	101	24.505388505747128	44.911055172413796	33.07352941176471	49.43004201680672
8	102	24.933755254980806	45.20796929263389	33.15	49.44642857142857
8	103	24.965704738760632	44.705771567436216	33.226470588235294	49.46281512605042
8	104	25.086218668163113	44.380585952113734	33.30294117647059	49.479201680672276
8	105	24.985933888118353	44.56439667128988	33.379411764705885	49.495588235294115
8	106	24.973277251184836	44.75206872037915	33.455882352941174	49.51197478991597
8	107	24.71106973434535	45.0015536053131	33.53235294117647	49.52836134453782
8	108	24.611433358504815	45.33756135548424	33.608823529411765	49.54474789915967
8	109	24.881557027922383	46.03464268812115	33.68529411764706	49.56113445378151
8	110	24.72939882011424	45.9667595280457	33.76176470588235	49.57752100840336
8	111	24.679534606205248	45.9339200477327	33.83823529411765	49.59390756302521
8	112	24.563486268026086	45.62140856066869	33.91470588235294	49.610294117647065
8	113	24.60762870223302	45.476132859945814	33.991176470588236	49.626680672268904
8	114	24.39897698209719	45.32285805626599	34.06764705882353	49.64306722689076
8	115	24.920872338472837	45.900195025697506	34.14411764705883	49.65945378151261
8	116	25.23909995372513	46.348308653401205	34.22058823529412	49.675840336134456
8	117	25.188629107981225	46.3519882629108	34.29705882352941	49.6922268907563
14	0	16.05682255288997	42.98530468670918	25.35	47.775
14	1	15.949127642358654	43.606900475371695	25.426470588235293	47.79138655462185
14	2	16.07106405803024	43.78169697588885	25.50294117647059	47.807773109243705
14	3	15.904623409669211	43.95941730279899	25.57941176470588	47.824159663865544
14	4	15.72508487654321	44.264130658436216	25.655882352941177	47.8405462184874
14	5	15.692043941411452	44.289380825565914	25.73235294117647	47.85693277310925
14	6	15.660885400636094	44.127410998255876	25.808823529411764	47.873319327731096
14	7	15.727426986872903	43.876719751704485	25.885294117647057	47.88970588235294
14	8	15.865664987405543	44.002052896725445	25.961764705882352	47.90609243697479
14	9	16.059262836807324	44.00566090493137	26.03823529411765	47.92247899159664
14	10	16.239059934318554	44.085596264367815	26.114705882352943	47.938865546218494
14	11	16.092888774459322	43.4300411946447	26.19117647058824	47.95525210084033
14	12	16.41648047555601	43.378523111612175	26.26764705882353	47.971638655462186
14	13	16.30650264990128	42.91472513769095	26.344117647058827	47.98802521008404
14	14	16.35	42.95787716955942	26.42058823529412	48.004411764705885
14	15	16.948367802108677	43.175182481751825	26.497058823529414	48.02079831932773
14	16	17.09471017430077	43.37465545196596	26.573529411764707	48.03718487394958
14	17	17.625941789658377	43.21275673444112	26.650000000000002	48.05357142857143
14	18	17.65409626616604	42.89552565707134	26.726470588235294	48.069957983193284
14	19	17.547677595628414	42.705396174863395	26.80294117647059	48.08634453781512
14	20	17.498050088514006	42.99259606373009	26.879411764705882	48.102731092436976
14	21	17.527213772267945	42.874505156787166	26.955882352941178	48.11911764705883
14	22	17.80687983469323	42.97249390696196	27.03235294117647	48.135504201680675
14	23	18.11253969934364	43.472414249417746	27.108823529411765	48.15189075630252
14	24	17.822736116954147	43.78793910391249	27.185294117647057	48.16827731092437
14	25	17.70135763338616	43.49231378763867	27.261764705882353	48.18466386554622
14	26	17.377420018516613	43.70877224565375	27.33823529411765	48.20105042016807
14	27	17.77648048452221	43.740309555854644	27.414705882352944	48.21743697478991
14	28	17.643687338501294	43.267594315245475	27.491176470588236	48.233823529411765
14	29	17.1462244472257	43.10510794743429	27.567647058823532	48.25021008403362
14	30	17.51780868385346	43.31947082767979	27.644117647058824	48.266596638655464
14	31	17.958864438447165	43.86859040896824	27.72058823529412	48.28298319327731
14	32	17.999846113719354	44.06128586332812	27.79705882352941	48.299369747899156
14	33	18.196080266167602	43.65870503223124	27.873529411764707	48.31575630252101
14	34	18.394268445185492	43.84712640683618	27.95	48.33214285714286
14	35	18.537377360481063	43.78342124696698	28.026470588235295	48.3485294117647
14	36	18.370993505813345	43.72198072692993	28.102941176470587	48.364915966386555
14	37	18.362124474789915	43.93911239495799	28.179411764705883	48.38130252100841
14	38	18.683568409931326	43.87640781827787	28.255882352941175	48.397689075630254
14	39	18.964667199148032	43.36711395101172	28.33235294117647	48.41407563025211
14	40	18.693406503174952	43.22229581782352	28.408823529411762	48.430462184873946
14	41	19.236429950654365	43.53417185153401	28.485294117647058	48.4468487394958
14	42	19.11123616632642	43.6464139894703	28.56176470588235	48.46323529411765
14	43	19.411958573675932	43.85349239643419	28.63823529411765	48.479621848739505
14	44	19.76335558826622	44.21951161812638	28.714705882352945	48.496008403361344
14	45	19.914594780219783	44.58331043956044	28.791176470588237	48.5123949579832
14	46	19.89406677181914	44.59950052576235	28.867647058823533	48.52878151260504
14	47	19.948611693210395	44.058510582564956	28.944117647058825	48.545168067226896
14	48	19.983805248618783	43.75290055248619	29.02058823529412	48.561554621848735
14	49	20.353719677959013	43.47921633207863	29.097058823529412	48.57794117647059
14	50	20.636293274762053	43.26844210856605	29.173529411764708	48.59432773109244
14	51	20.82506567195545	42.719691079121574	29.25	48.610714285714295
14	52	20.923461418306783	42.10386337602832	29.326470588235296	48.627100840336134
14	53	21.42010375441224	41.76731468606268	29.402941176470588	48.64348739495799
14	54	21.46240163846071	41.61215640832165	29.479411764705883	48.65987394957983
14	55	21.504318360031363	41.59137168141593	29.555882352941175	48.676260504201686
14	56	21.846423611111113	42.20274305555556	29.63235294117647	48.692647058823525
14	57	22.08658588210393	42.25189173457509	29.708823529411763	48.70903361344538
14	58	22.089221415034746	42.33804221941462	29.78529411764706	48.72542016806723
14	59	21.802603499786603	42.44572129748186	29.86176470588235	48.741806722689084
14	60	21.82605959209688	42.14902007648183	29.93823529411765	48.75819327731092
14	61	22.03051224944321	42.06080443313183	30.014705882352946	48.774579831932776
14	62	21.844065922493684	42.232511057287276	30.091176470588238	48.79096638655462
14	63	21.796675614288663	42.18644951476358	30.167647058823533	48.807352941176475
14	64	21.86381289308176	41.75974056603774	30.244117647058825	48.823739495798314
14	65	22.256790630778713	41.7378929525375	30.32058823529412	48.84012605042017
14	66	22.437152084865033	41.53572366348073	30.397058823529413	48.85651260504202
14	67	22.21399605890894	41.73688290811035	30.47352941176471	48.87289915966387
14	68	22.728655720882504	41.47660338635198	30.55	48.88928571428571
14	69	22.660175710594316	41.32585788113695	30.626470588235296	48.905672268907566
14	70	22.247109218963523	41.50478555660675	30.70294117647059	48.92205882352941
14	71	22.317329221519643	40.999118897066445	30.779411764705884	48.938445378151265
14	72	22.398232507288633	40.72628331945023	30.855882352941176	48.954831932773104
14	73	22.39043774015994	40.91158998857618	30.93235294117647	48.97121848739496
14	74	22.184925132577728	41.18666164084434	31.008823529411764	48.98760504201681
14	75	22.124259757738898	41.29848586810229	31.085294117647063	49.00399159663866
14	76	22.63084698592733	41.26284919134636	31.16176470588235	49.0203781512605
14	77	22.74345407571444	41.32294632500264	31.23823529411765	49.036764705882355
14	78	22.925541487914614	41.409121586271844	31.31470588235294	49.0531512605042
14	79	22.908081364829396	41.80622572178478	31.39117647058824	49.069537815126054
14	80	22.6359824747743	42.021826872012745	31.46764705882353	49.08592436974789
14	81	22.69994495701405	42.29058240721325	31.544117647058826	49.102310924369746
14	82	22.386351719798657	42.50877988674497	31.620588235294118	49.1186974789916
14	83	22.68073496085703	42.65912906880923	31.697058823529414	49.13508403361345
14	84	22.961804247750575	42.59387162586316	31.773529411764706	49.1514705882353
14	85	23.043052675238492	42.962512961426796	31.85	49.167857142857144
14	86	23.74164005356959	43.41122128360977	31.926470588235293	49.18424369747899
14	87	24.004431664411367	42.72564276048715	32.002941176470586	49.200630252100844
14	88	23.753411367710644	42.445726563323845	32.07941176470588	49.2170168067227
14	89	23.814784519271495	42.18578462515884	32.15588235294118	49.233403361344536
14	90	23.95423043759431	41.773674283250706	32.23235294117647	49.24978991596639
14	91	24.399457818260686	41.678554001301244	32.30882352941176	49.26617647058824
14	92	24.56633120340788	41.733495740149095	32.385294117647064	49.28256302521009
14	93	24.804362691466086	41.563979759299784	32.46176470588235	49.298949579831934
14	94	24.761979502039065	41.69518405237176	32.53823529411765	49.31533613445378
14	95	24.891086678052943	41.998201323654996	32.614705882352936	49.33172268907563
14	96	24.714503257328992	42.079948425624316	32.69117647058824	49.348109243697486
14	97	24.955157493012255	42.097841861965165	32.767647058823535	49.364495798319325
14	98	25.014713639789	42.28124394445043	32.84411764705882	49.38088235294118
14	99	25.230843640976847	42.66467649857279	32.92058823529412	49.39726890756303
14	100	25.558536900941927	42.83477124521271	32.997058823529414	49.41365546218488
14	101	25.652548670713838	43.1371336612937	33.07352941176471	49.43004201680672
14	102	25.802280079307106	43.20007304601899	33.15	49.44642857142857
14	103	25.743221084212706	43.5364835505897	33.226470588235294	49.46281512605042
14	104	25.531673244702947	43.66922517656834	33.30294117647059	49.479201680672276
14	105	25.44507282305547	44.247167131494685	33.379411764705885	49.495588235294115
14	106	25.474892905652492	44.81414167798558	33.455882352941174	49.51197478991597
14	107	25.352616248278785	45.19947569113442	33.53235294117647	49.52836134453782
14	108	25.414649984162182	45.50233343891881	33.608823529411765	49.54474789915967
14	109	25.631569171201342	45.57080891586438	33.68529411764706	49.56113445378151
14	110	25.38740709280102	45.65687513272457	33.76176470588235	49.57752100840336
14	111	25.303576294277928	45.763828337874656	33.83823529411765	49.59390756302521
14	112	25.47579561892953	46.18116346352553	33.91470588235294	49.610294117647065
14	113	25.57059672266309	46.82542254972689	33.991176470588236	49.626680672268904
14	114	25.53700570835496	46.799190451478985	34.06764705882353	49.64306722689076
14	115	25.406978551445448	46.702038648844685	34.14411764705883	49.65945378151261
14	116	25.213646963398563	46.543637838385884	34.22058823529412	49.675840336134456
14	117	25.135374818803065	46.3525445226755	34.29705882352941	49.6922268907563
16	0	17.463975870326028	43.126314698839565	25.35	47.775
16	1	17.37126043865284	42.927080847939806	25.426470588235293	47.79138655462185
16	2	17.506478574067234	42.83228666420392	25.50294117647059	47.807773109243705
16	3	17.669491916859123	42.388886836027716	25.57941176470588	47.824159663865544
16	4	17.573522316043427	42.40759951749095	25.655882352941177	47.8405462184874
16	5	17.673301617944475	42.21444658944659	25.73235294117647	47.85693277310925
16	6	17.872739544248194	41.933357737713926	25.808823529411764	47.873319327731096
16	7	17.78720171094102	41.83011931562359	25.885294117647057	47.88970588235294
16	8	17.905449387199273	41.98356786200635	25.961764705882352	47.90609243697479
16	9	17.842401304037157	42.17969364058593	26.03823529411765	47.92247899159664
16	10	17.59535016716523	42.53940040471582	26.114705882352943	47.938865546218494
16	11	17.402898420674802	42.266331658291456	26.19117647058824	47.95525210084033
16	12	17.937488689829895	42.10205618892508	26.26764705882353	47.971638655462186
16	13	17.788571944394295	42.04185096587832	26.344117647058827	47.98802521008404
16	14	17.604305682859763	41.97385426214482	26.42058823529412	48.004411764705885
16	15	18.239628384517538	42.16581182991096	26.497058823529414	48.02079831932773
16	16	18.20931603773585	41.984345518867926	26.573529411764707	48.03718487394958
16	17	18.625266582324237	41.770429694559915	26.650000000000002	48.05357142857143
16	18	19.205522945570973	41.98116106367841	26.726470588235294	48.069957983193284
16	19	19.12367958539883	42.33887336638126	26.80294117647059	48.08634453781512
16	20	19.529387062187276	42.406430932809144	26.879411764705882	48.102731092436976
16	21	19.858397853246526	42.91761393630126	26.955882352941178	48.11911764705883
16	22	20.31072096128171	42.98895193591456	27.03235294117647	48.135504201680675
16	23	20.66277147841256	43.34941561273441	27.108823529411765	48.15189075630252
16	24	21.192476671850702	43.752851218247805	27.185294117647057	48.16827731092437
16	25	21.59161036036036	43.70059121621622	27.261764705882353	48.18466386554622
16	26	21.249642179686152	43.50309105018107	27.33823529411765	48.20105042016807
16	27	21.206635071090048	43.32278055179418	27.414705882352944	48.21743697478991
16	28	20.93884899638868	43.37121861090115	27.491176470588236	48.233823529411765
16	29	20.480045136252425	43.24021766641357	27.567647058823532	48.25021008403362
16	30	20.362097182385693	43.23572001012317	27.644117647058824	48.266596638655464
16	31	20.939605185868928	43.6458336829739	27.72058823529412	48.28298319327731
16	32	21.49425047912674	44.29686901091576	27.79705882352941	48.299369747899156
16	33	21.532994530165727	45.11262143848477	27.873529411764707	48.31575630252101
16	34	21.94959174644035	45.88301423859706	27.95	48.33214285714286
16	35	21.86625628752231	46.44380780464059	28.026470588235295	48.3485294117647
16	36	22.072273777282142	46.63164927513143	28.102941176470587	48.364915966386555
16	37	22.242504732607667	47.00387482252721	28.179411764705883	48.38130252100841
16	38	22.232555218882066	47.00091898572681	28.255882352941175	48.397689075630254
16	39	22.592371547722088	47.27659335903691	28.33235294117647	48.41407563025211
16	40	22.603223367964027	47.59115754380524	28.408823529411762	48.430462184873946
16	41	22.588834237025562	47.419161502711084	28.485294117647058	48.4468487394958
16	42	22.270716077447677	47.149329779728774	28.56176470588235	48.46323529411765
16	43	22.654833554221565	47.27033406096515	28.63823529411765	48.479621848739505
16	44	22.59475525842521	47.411347642505284	28.714705882352945	48.496008403361344
16	45	22.758730811403513	47.31135064223058	28.791176470588237	48.5123949579832
16	46	22.72214138858137	47.20890993199431	28.867647058823533	48.52878151260504
16	47	22.860995407669996	47.27294150821786	28.944117647058825	48.545168067226896
16	48	24.420939693682197	48.059297223994896	29.02058823529412	48.561554621848735
16	49	24.039176161262052	48.72641542506573	29.097058823529412	48.57794117647059
16	50	24.13528368794326	49.141901595744685	29.173529411764708	48.59432773109244
16	51	24.57128767355232	49.38013460887234	29.25	48.610714285714295
16	52	24.412828050443085	49.01407634628494	29.326470588235296	48.627100840336134
16	53	24.543013640238705	48.7329326513214	29.402941176470588	48.64348739495799
16	54	24.698959912413677	48.070165908708105	29.479411764705883	48.65987394957983
16	55	24.388633288227336	47.94591085926928	29.555882352941175	48.676260504201686
16	56	24.090686855016074	47.710120960920314	29.63235294117647	48.692647058823525
16	57	24.190582162802503	47.421179556608564	29.708823529411763	48.70903361344538
16	58	23.82413676941216	46.96258211217787	29.78529411764706	48.72542016806723
16	59	23.570446340662947	46.979405973088284	29.86176470588235	48.741806722689084
16	60	22.887404102735154	44.22173532354904	29.93823529411765	48.75819327731092
16	61	22.673029113509976	43.73541053320249	30.014705882352946	48.774579831932776
16	62	22.903239740820734	43.28309935205184	30.091176470588238	48.79096638655462
16	63	23.015726681127983	43.37283080260303	30.167647058823533	48.807352941176475
16	64	23.388159614442085	43.37382780591407	30.244117647058825	48.823739495798314
16	65	23.220023990734614	42.974528457974856	30.32058823529412	48.84012605042017
16	66	22.986034425411606	42.847625977049724	30.397058823529413	48.85651260504202
16	67	23.191730223483507	42.68123891450869	30.47352941176471	48.87289915966387
16	68	23.402808641975312	42.467985008818346	30.55	48.88928571428571
16	69	23.282675868210152	42.22354853072128	30.626470588235296	48.905672268907566
16	70	22.80199540879393	42.036681087762666	30.70294117647059	48.92205882352941
16	71	22.525349428208386	41.64595661644582	30.779411764705884	48.938445378151265
16	72	22.53437342091966	41.68769580596261	30.855882352941176	48.954831932773104
16	73	23.119263508512212	42.08112509252406	30.93235294117647	48.97121848739496
16	74	23.10676601258793	42.132201036653086	31.008823529411764	48.98760504201681
16	75	23.26370007328692	41.621793697325025	31.085294117647063	49.00399159663866
16	76	23.51502131998517	41.568126622172784	31.16176470588235	49.0203781512605
16	77	23.81388731596829	41.216845979614945	31.23823529411765	49.036764705882355
16	78	23.819837261503924	40.99802656191545	31.31470588235294	49.0531512605042
16	79	23.691558689024394	40.4447265625	31.39117647058824	49.069537815126054
16	80	23.938127832326284	40.78461574773414	31.46764705882353	49.08592436974789
16	81	23.914085308056872	41.2465355450237	31.544117647058826	49.102310924369746
16	82	23.54585482682388	41.7560934045689	31.620588235294118	49.1186974789916
16	83	23.488303668725028	42.536396658191066	31.697058823529414	49.13508403361345
16	84	23.243261987874334	42.544368914201726	31.773529411764706	49.1514705882353
16	85	23.414823529411763	42.868235294117646	31.85	49.167857142857144
16	86	23.050517672259907	42.77219296679757	31.926470588235293	49.18424369747899
16	87	23.56146534473349	42.99022193923959	32.002941176470586	49.200630252100844
16	88	22.781567992599445	43.205938945420904	32.07941176470588	49.2170168067227
16	89	22.872680068597564	43.38378429878049	32.15588235294118	49.233403361344536
16	90	23.03696041631121	43.43233236649036	32.23235294117647	49.24978991596639
16	91	22.85254704428816	43.80605873408098	32.30882352941176	49.26617647058824
16	92	22.876480928106876	44.00765072947794	32.385294117647064	49.28256302521009
16	93	22.77933372070502	44.44656691845827	32.46176470588235	49.298949579831934
16	94	23.204526603277362	45.008982399352625	32.53823529411765	49.31533613445378
16	95	23.15579626420181	44.93755536298863	32.614705882352936	49.33172268907563
16	96	23.106047584584765	44.59021168807672	32.69117647058824	49.348109243697486
16	97	23.251849912739967	44.3437260034904	32.767647058823535	49.364495798319325
16	98	23.73706425475787	44.51679385716978	32.84411764705882	49.38088235294118
16	99	24.05789382373352	43.889885496183204	32.92058823529412	49.39726890756303
16	100	24.490831032102175	43.94937866758716	32.997058823529414	49.41365546218488
16	101	24.637719984356668	44.066415721548694	33.07352941176471	49.43004201680672
16	102	24.4890590709583	43.334660753474765	33.15	49.44642857142857
16	103	24.212000819168544	43.47399139873029	33.226470588235294	49.46281512605042
16	104	24.577775058731405	43.83898786217698	33.30294117647059	49.479201680672276
16	105	24.64700604642091	44.287097717963725	33.379411764705885	49.495588235294115
16	106	25.153580246913577	44.696666666666665	33.455882352941174	49.51197478991597
16	107	25.705946579194002	45.373045923149014	33.53235294117647	49.52836134453782
16	108	26.605136012992286	46.38355663824605	33.608823529411765	49.54474789915967
16	109	26.739889486260456	46.59239346873756	33.68529411764706	49.56113445378151
16	110	25.715106646353078	45.77567130070464	33.76176470588235	49.57752100840336
16	111	25.75835540003783	45.68638169094004	33.83823529411765	49.59390756302521
16	112	26.115746691871454	45.51597353497165	33.91470588235294	49.610294117647065
16	113	25.400704425113467	44.72751040090772	33.991176470588236	49.626680672268904
16	114	25.495021166057345	44.357715989994226	34.06764705882353	49.64306722689076
16	115	25.31787644787645	43.95731660231661	34.14411764705883	49.65945378151261
16	116	24.67625125125125	43.3751051051051	34.22058823529412	49.675840336134456
16	117	24.40781971491668	42.86561433447099	34.29705882352941	49.6922268907563
17	12	16.834721825962912	39.55143366619116	26.26764705882353	47.971638655462186
17	13	17.210440751445088	39.71631502890173	26.344117647058827	47.98802521008404
17	14	17.30199942668769	40.10104987817114	26.42058823529412	48.004411764705885
17	15	17.41508267486099	40.45741147205151	26.497058823529414	48.02079831932773
17	16	17.463653136531367	40.48214391143912	26.573529411764707	48.03718487394958
17	17	17.648162867426514	40.034170665866824	26.650000000000002	48.05357142857143
17	18	17.775337144532397	39.947225886836705	26.726470588235294	48.069957983193284
17	19	18.02144796712168	40.19562600910025	26.80294117647059	48.08634453781512
17	20	18.471720525306186	40.66418031577395	26.879411764705882	48.102731092436976
17	21	18.291976589124314	40.97248851681731	26.955882352941178	48.11911764705883
17	22	18.520714713814804	40.95019478573569	27.03235294117647	48.135504201680675
17	23	19.048782542113322	41.06865237366003	27.108823529411765	48.15189075630252
17	24	19.278676135500532	41.38405742062889	27.185294117647057	48.16827731092437
17	25	19.306042884990255	41.463206627680314	27.261764705882353	48.18466386554622
17	26	19.46508827049671	41.99059320766009	27.33823529411765	48.20105042016807
17	27	19.8359001353587	41.96209956384419	27.414705882352944	48.21743697478991
17	28	19.742787524366474	42.22066276803119	27.491176470588236	48.233823529411765
17	29	19.597808056872037	42.8825273992891	27.567647058823532	48.25021008403362
17	30	19.95428550207962	42.94272504456328	27.644117647058824	48.266596638655464
17	31	19.72829363883027	42.23569490503467	27.72058823529412	48.28298319327731
17	32	19.884984205776174	42.148657490974735	27.79705882352941	48.299369747899156
17	33	19.459809459255915	41.721599638499775	27.873529411764707	48.31575630252101
17	34	19.39678751720973	41.72513767783387	27.95	48.33214285714286
17	35	19.286229946524067	41.82340336134454	28.026470588235295	48.3485294117647
17	36	18.88278312700596	42.028813235518875	28.102941176470587	48.364915966386555
17	37	19.15269656870288	42.468633635943995	28.179411764705883	48.38130252100841
17	38	19.282849776820072	42.59936124365092	28.255882352941175	48.397689075630254
17	39	19.609092324458977	42.69335201619181	28.33235294117647	48.41407563025211
17	40	19.308131328628413	42.67218088370666	28.408823529411762	48.430462184873946
17	41	19.25171630094044	42.43032915360502	28.485294117647058	48.4468487394958
17	42	19.18565656565657	42.315606060606065	28.56176470588235	48.46323529411765
17	43	19.047781000725163	42.54337200870196	28.63823529411765	48.479621848739505
17	44	18.461971235194586	43.35744500846024	28.714705882352945	48.496008403361344
17	45	18.287949814426337	42.32856220751977	28.791176470588237	48.5123949579832
17	46	18.965826914007234	42.24054786983179	28.867647058823533	48.52878151260504
17	47	18.949222651844693	41.899762365071695	28.944117647058825	48.545168067226896
17	48	18.98668857188652	41.36371213335471	29.02058823529412	48.561554621848735
17	49	19.472440592447917	40.68974609375	29.097058823529412	48.57794117647059
17	50	19.3570625107333	39.834015971148894	29.173529411764708	48.59432773109244
17	51	19.68395438483778	40.489122229360746	29.25	48.610714285714295
17	52	20.17699066874028	40.68297433903577	29.326470588235296	48.627100840336134
17	53	20.66464508283934	41.260180118559056	29.402941176470588	48.64348739495799
17	54	20.93455783832068	41.30335343159149	29.479411764705883	48.65987394957983
17	60	21.61267916207277	39.83622617735077	29.93823529411765	48.75819327731092
17	61	21.7698774968789	39.71020209113608	30.014705882352946	48.774579831932776
17	62	21.67612232977303	39.97754923230975	30.091176470588238	48.79096638655462
17	63	22.04828094302554	39.99128192534381	30.167647058823533	48.807352941176475
17	64	22.04327128471163	40.47549206591395	30.244117647058825	48.823739495798314
17	65	22.137488277586748	40.39453344795249	30.32058823529412	48.84012605042017
17	66	22.486644105147175	40.58965055879112	30.397058823529413	48.85651260504202
17	67	22.947407796829506	40.709798608864446	30.47352941176471	48.87289915966387
17	68	23.27163993147485	41.13869334994549	30.55	48.88928571428571
17	69	22.675669642857144	41.95446428571428	30.626470588235296	48.905672268907566
17	70	22.312862517635992	41.98323404922402	30.70294117647059	48.92205882352941
17	71	22.360934813193687	41.76999374706894	30.779411764705884	48.938445378151265
17	72	22.402354438434614	41.61850938593701	30.855882352941176	48.954831932773104
17	73	22.249619226989847	41.41237716999673	30.93235294117647	48.97121848739496
17	74	22.338592691762486	41.46061190738699	31.008823529411764	48.98760504201681
17	75	22.365786749482403	41.54487577639751	31.085294117647063	49.00399159663866
17	76	22.628364638311087	41.74761719962745	31.16176470588235	49.0203781512605
17	77	22.73825867052023	41.554861111111116	31.23823529411765	49.036764705882355
17	78	22.978355812459856	41.41406952472705	31.31470588235294	49.0531512605042
17	79	23.281304347826087	41.13923913043478	31.39117647058824	49.069537815126054
17	80	23.581572521569267	41.23516197297737	31.46764705882353	49.08592436974789
17	81	23.819850249584025	40.70979201331115	31.544117647058826	49.102310924369746
17	82	24.136634912880638	40.698192476795306	31.620588235294118	49.1186974789916
17	83	24.250535229269854	41.022435692602656	31.697058823529414	49.13508403361345
17	84	24.202971555696806	41.023180518035915	31.773529411764706	49.1514705882353
17	85	24.32129984051037	41.12395534290271	31.85	49.167857142857144
17	86	24.328003220611915	41.47811191626409	31.926470588235293	49.18424369747899
17	87	24.714765587240212	41.8332648622523	32.002941176470586	49.200630252100844
17	88	24.841438636736033	41.354665738161565	32.07941176470588	49.2170168067227
17	89	25.110791103144862	41.182271468144044	32.15588235294118	49.233403361344536
17	90	25.046753821399843	40.86847546259051	32.23235294117647	49.24978991596639
17	91	24.487959233000325	40.81101353528843	32.30882352941176	49.26617647058824
17	92	24.242247557003257	41.03045602605863	32.385294117647064	49.28256302521009
17	93	23.93299369238234	41.23331715995471	32.46176470588235	49.298949579831934
17	94	23.935600420780062	41.522366078653505	32.53823529411765	49.31533613445378
17	95	23.880643564356436	41.82811881188119	32.614705882352936	49.33172268907563
17	96	24.141287706533273	41.89401242989238	32.69117647058824	49.348109243697486
17	97	24.07949554668305	41.90284090909091	32.767647058823535	49.364495798319325
17	98	24.390181405895696	42.017513227513234	32.84411764705882	49.38088235294118
17	99	24.292355150214597	42.08774908031883	32.92058823529412	49.39726890756303
17	100	24.53541634481693	42.343689170400125	32.997058823529414	49.41365546218488
17	101	24.672826086956526	42.494720496894416	33.07352941176471	49.43004201680672
17	102	24.705181389295596	42.458471612168545	33.15	49.44642857142857
17	103	24.861522324255862	42.627074097530084	33.226470588235294	49.46281512605042
17	104	24.844792819863986	42.882215720385894	33.30294117647059	49.479201680672276
17	105	24.978966005665722	43.3441257475606	33.379411764705885	49.495588235294115
17	106	25.14495798319328	43.05441176470588	33.455882352941174	49.51197478991597
17	107	25.777299357945427	42.88012439807383	33.53235294117647	49.52836134453782
17	108	25.725105263157896	42.79726315789473	33.608823529411765	49.54474789915967
17	109	26.037217247879358	42.89081055607917	33.68529411764706	49.56113445378151
17	110	26.458628640776702	42.989033171521044	33.76176470588235	49.57752100840336
17	111	26.512746872942724	42.716906682027656	33.83823529411765	49.59390756302521
17	112	27.075139043381537	42.140668202764985	33.91470588235294	49.610294117647065
17	113	27.75964437889217	41.59637823664372	33.991176470588236	49.626680672268904
17	114	27.706660420400848	41.64522568029982	34.06764705882353	49.64306722689076
17	115	27.45904009936125	42.42334102200142	34.14411764705883	49.65945378151261
17	116	27.476696871260042	41.88182595315438	34.22058823529412	49.675840336134456
17	117	27.606205193563806	41.43224470288355	34.29705882352941	49.6922268907563
31	0	17.56693321855745	41.53471139905763	25.35	47.775
31	1	17.162866770584998	41.4834815697781	25.426470588235293	47.79138655462185
31	2	17.627829557616842	41.82714056368177	25.50294117647059	47.807773109243705
31	3	17.5148984952364	42.09231813729855	25.57941176470588	47.824159663865544
31	4	17.442739938080496	42.291110128261835	25.655882352941177	47.8405462184874
31	5	17.235822971915486	42.60416268150596	25.73235294117647	47.85693277310925
31	6	17.596582295024835	42.5785396880718	25.808823529411764	47.873319327731096
31	7	17.3976084538376	42.623248053392665	25.885294117647057	47.88970588235294
31	8	17.56667094126699	42.401205437291615	25.961764705882352	47.90609243697479
31	9	17.645576890471347	42.467410562902685	26.03823529411765	47.92247899159664
31	10	17.636380282875905	42.59226511197172	26.114705882352943	47.938865546218494
31	11	17.621667773259194	42.74652253299029	26.19117647058824	47.95525210084033
31	12	17.9965021691974	42.39373644251627	26.26764705882353	47.971638655462186
31	13	17.876300216702784	42.299597849641614	26.344117647058827	47.98802521008404
31	14	18.007771957108947	42.34286854383237	26.42058823529412	48.004411764705885
31	15	18.305898569023572	42.24299663299663	26.497058823529414	48.02079831932773
31	16	18.629577583305284	42.63439919219118	26.573529411764707	48.03718487394958
31	17	19.05475305477228	42.23342091771341	26.650000000000002	48.05357142857143
31	18	19.564721984602226	42.18105218135158	26.726470588235294	48.069957983193284
31	19	19.41954335016835	42.03078914141415	26.80294117647059	48.08634453781512
31	20	19.335911779835392	42.166715963648834	26.879411764705882	48.102731092436976
31	21	19.48798459563543	42.02434959349594	26.955882352941178	48.11911764705883
31	22	19.66533364986188	41.77058011049724	27.03235294117647	48.135504201680675
31	23	19.883538822525598	41.82566979522184	27.108823529411765	48.15189075630252
31	24	19.932529548787855	42.02647312570098	27.185294117647057	48.16827731092437
31	25	19.88657591854803	41.91866976538291	27.261764705882353	48.18466386554622
31	26	19.685446194225722	42.084372265966756	27.33823529411765	48.20105042016807
31	27	19.91431837979094	41.799133275261326	27.414705882352944	48.21743697478991
31	28	19.80342241077677	42.19672410776767	27.491176470588236	48.233823529411765
31	29	19.367133019525802	42.199714522315205	27.567647058823532	48.25021008403362
31	30	19.609911550468265	42.505953000346864	27.644117647058824	48.266596638655464
31	31	19.950365528511224	42.520325535391756	27.72058823529412	48.28298319327731
31	32	20.049427497407535	42.464316885585895	27.79705882352941	48.299369747899156
31	33	20.27970447082597	42.682348236086554	27.873529411764707	48.31575630252101
31	34	20.35314894333586	42.766163593500046	27.95	48.33214285714286
31	35	20.225333305206313	42.69338874356595	28.026470588235295	48.3485294117647
31	36	20.38977959697733	42.789811083123425	28.102941176470587	48.364915966386555
31	37	20.361537647158467	42.951281019734054	28.179411764705883	48.38130252100841
31	38	20.61578621983457	43.036712287882665	28.255882352941175	48.397689075630254
31	39	20.67716911764706	42.894995674740485	28.33235294117647	48.41407563025211
31	40	20.356855726872247	43.23127753303965	28.408823529411762	48.430462184873946
31	41	20.68261105092091	43.608071505958826	28.485294117647058	48.4468487394958
31	42	20.571756152125282	43.34977628635347	28.56176470588235	48.46323529411765
31	43	21.03907060825181	43.704274776690774	28.63823529411765	48.479621848739505
31	44	20.971744983931206	43.437592286979935	28.714705882352945	48.496008403361344
31	45	20.780611357509347	42.925634837811984	28.791176470588237	48.5123949579832
31	46	21.207206703910614	42.490558659217875	28.867647058823533	48.52878151260504
31	47	21.54431808465156	42.59434159897393	28.944117647058825	48.545168067226896
31	48	21.64707747090499	42.49164712523884	29.02058823529412	48.561554621848735
31	49	21.71264017660044	42.494790286975714	29.097058823529412	48.57794117647059
31	50	21.94316644707949	42.414883618796665	29.173529411764708	48.59432773109244
31	51	22.47075586977394	42.73887579645632	29.25	48.610714285714295
31	52	22.61782296650718	42.41836668116573	29.326470588235296	48.627100840336134
31	53	23.015402374670185	42.15430079155673	29.402941176470588	48.64348739495799
31	54	23.307179543459174	41.568755487269534	29.479411764705883	48.65987394957983
31	55	23.60326724439776	41.43835346638655	29.555882352941175	48.676260504201686
31	56	23.98088534749889	41.2218835768039	29.63235294117647	48.692647058823525
31	57	24.053350813261044	41.14784241400765	29.708823529411763	48.70903361344538
31	58	24.188487872549896	40.83725498970733	29.78529411764706	48.72542016806723
31	59	24.108035714285716	40.826930147058825	29.86176470588235	48.741806722689084
31	60	24.58682027449618	40.718643589298125	29.93823529411765	48.75819327731092
31	61	24.519706977568937	40.899055767355264	30.014705882352946	48.774579831932776
31	62	24.811243954862974	40.60776912054452	30.091176470588238	48.79096638655462
31	63	24.971701280100262	40.33968310804762	30.167647058823533	48.807352941176475
31	64	25.237787343163294	40.21127163659676	30.244117647058825	48.823739495798314
31	65	25.76404275092937	40.06842239776952	30.32058823529412	48.84012605042017
31	66	25.795573675014563	40.32325033973986	30.397058823529413	48.85651260504202
31	67	25.84645231762918	40.23109802431611	30.47352941176471	48.87289915966387
31	68	26.171808919646292	40.15474336793541	30.55	48.88928571428571
31	69	26.402306733167084	39.936221945137156	30.626470588235296	48.905672268907566
31	70	26.436962743993995	40.139909440690694	30.70294117647059	48.92205882352941
31	71	26.049194799270072	40.01325273722628	30.779411764705884	48.938445378151265
31	72	26.366841502956323	39.77933673469388	30.855882352941176	48.954831932773104
31	73	26.282545738932605	39.81208408379942	30.93235294117647	48.97121848739496
31	74	26.38092670401494	39.809131652661065	31.008823529411764	48.98760504201681
31	75	26.619625340599455	39.54128292461399	31.085294117647063	49.00399159663866
31	76	26.590530917613126	39.755667477915985	31.16176470588235	49.0203781512605
31	77	26.947644072325645	39.63850761556961	31.23823529411765	49.036764705882355
31	78	26.898610619469025	39.67102433628318	31.31470588235294	49.0531512605042
31	79	26.854924177149755	39.97561606065828	31.39117647058824	49.069537815126054
31	80	26.645049113460416	40.56274868892034	31.46764705882353	49.08592436974789
31	81	26.33980727360697	41.25062696556729	31.544117647058826	49.102310924369746
31	82	26.2646831778707	41.692017127693795	31.620588235294118	49.1186974789916
31	83	26.331195704633206	42.4489161036036	31.697058823529414	49.13508403361345
31	84	26.271649567168968	43.478909506252	31.773529411764706	49.1514705882353
31	85	26.560458143909706	44.199388618905786	31.85	49.167857142857144
31	86	26.38698561324546	44.61459572416011	31.926470588235293	49.18424369747899
31	87	27.130923379174856	44.60504322200393	32.002941176470586	49.200630252100844
31	88	26.8069255828558	44.90148363293822	32.07941176470588	49.2170168067227
31	89	26.83614621288472	45.42708349484456	32.15588235294118	49.233403361344536
31	90	26.74446278393461	45.31597893578558	32.23235294117647	49.24978991596639
31	91	26.828421743279787	45.560998886591385	32.30882352941176	49.26617647058824
31	92	26.537204540135736	46.059895467665186	32.385294117647064	49.28256302521009
31	93	26.542459287231534	45.91221383054047	32.46176470588235	49.298949579831934
31	94	26.442644291091593	46.159429893350065	32.53823529411765	49.31533613445378
31	95	26.408521834747095	45.93417569902608	32.614705882352936	49.33172268907563
31	96	26.5363442250431	46.07558768218148	32.69117647058824	49.348109243697486
31	97	26.689159670398013	45.924212919776124	32.767647058823535	49.364495798319325
31	98	26.65623967267291	45.92365843103313	32.84411764705882	49.38088235294118
31	99	26.91606412531831	46.00634694035034	32.92058823529412	49.39726890756303
31	100	25.945732493197767	44.54017256193613	32.997058823529414	49.41365546218488
31	101	25.637366463181994	43.32692674551698	33.07352941176471	49.43004201680672
31	102	25.790999828649763	43.439234921178894	33.15	49.44642857142857
31	103	25.65855102040816	43.20685306122449	33.226470588235294	49.46281512605042
31	104	25.409145622895622	43.12810185185185	33.30294117647059	49.479201680672276
31	105	25.09282893631323	42.80328096118299	33.379411764705885	49.495588235294115
31	106	24.621785160957135	42.89983215699776	33.455882352941174	49.51197478991597
31	107	24.8180179801714	43.184968912787774	33.53235294117647	49.52836134453782
31	108	24.880873392010834	43.381118821936354	33.608823529411765	49.54474789915967
31	109	24.444276901987664	43.24922464016449	33.68529411764706	49.56113445378151
31	110	24.791942294159043	42.40729679802956	33.76176470588235	49.57752100840336
31	111	24.74769181933612	41.80450299292581	33.83823529411765	49.59390756302521
31	112	24.910541951746488	41.475886748289525	33.91470588235294	49.610294117647065
31	113	25.08519606071558	41.61832309360319	33.991176470588236	49.626680672268904
31	114	25.14952656738371	41.72721548078692	34.06764705882353	49.64306722689076
31	115	25.24294187971308	41.58386058488137	34.14411764705883	49.65945378151261
31	116	25.102357965094686	41.91625046416635	34.22058823529412	49.675840336134456
31	117	24.623928369994363	42.15364260199286	34.29705882352941	49.6922268907563
35	23	20.2652344479731	38.83813749299458	27.108823529411765	48.15189075630252
35	24	20.148746095902997	38.87687855961786	27.185294117647057	48.16827731092437
35	25	20.39483255311487	38.94007922218221	27.261764705882353	48.18466386554622
35	28	20.4751723223754	39.131367090844826	27.491176470588236	48.233823529411765
35	29	20.32516527487822	39.38640396659708	27.567647058823532	48.25021008403362
35	30	20.516866089613035	39.97941276306857	27.644117647058824	48.266596638655464
35	31	20.46715325342466	40.12236301369863	27.72058823529412	48.28298319327731
35	33	20.483250979723973	40.97536207190322	27.873529411764707	48.31575630252101
35	34	20.46847171074657	41.150364077669906	27.95	48.33214285714286
35	35	20.464460658815497	41.31344086021506	28.026470588235295	48.3485294117647
35	36	20.29813381492948	41.27745958032336	28.102941176470587	48.364915966386555
35	37	20.598692398250925	41.05543642785066	28.179411764705883	48.38130252100841
35	38	20.6480454777721	40.97651592573668	28.255882352941175	48.397689075630254
35	39	20.802378318584072	40.776493362831864	28.33235294117647	48.41407563025211
35	40	20.880001707067258	40.94428559235234	28.408823529411762	48.430462184873946
35	41	20.976201470839747	40.56396870189841	28.485294117647058	48.4468487394958
35	42	21.443269230769232	40.62986425339366	28.56176470588235	48.46323529411765
35	67	25.918974447513815	42.559400897790056	30.47352941176471	48.87289915966387
35	68	26.171776743369048	42.391520288073075	30.55	48.88928571428571
35	69	25.768973810796368	41.95366114377338	30.626470588235296	48.905672268907566
35	70	25.02181719260065	41.980168661588685	30.70294117647059	48.92205882352941
35	71	24.93280786026201	41.602327510917036	30.779411764705884	48.938445378151265
35	72	25.033582348853372	41.584924426685205	30.855882352941176	48.954831932773104
35	91	26.930258682420334	40.20848102398855	32.30882352941176	49.26617647058824
35	92	26.68650893985913	40.09796821383421	32.385294117647064	49.28256302521009
35	93	26.283004948680354	39.973749083577715	32.46176470588235	49.298949579831934
35	94	26.443490783410137	40.48721198156682	32.53823529411765	49.31533613445378
35	95	26.342777165932453	40.85717694566814	32.614705882352936	49.33172268907563
42	0	19.395320680628274	41.76803010471205	25.35	47.775
42	1	19.11862615587847	41.72308454425364	25.426470588235293	47.79138655462185
42	2	19.287768611874938	41.93496282717181	25.50294117647059	47.807773109243705
42	3	19.040873015873018	42.573136200716846	25.57941176470588	47.824159663865544
42	4	19.1201974025974	42.51641558441558	25.655882352941177	47.8405462184874
42	5	19.03793112377007	42.985466079751426	25.73235294117647	47.85693277310925
42	6	19.260794334336413	43.333220919373254	25.808823529411764	47.873319327731096
42	7	19.271452702702703	43.571148648648645	25.885294117647057	47.88970588235294
42	8	19.356525132688105	43.53985326256635	25.961764705882352	47.90609243697479
42	9	19.841656375424517	43.39226613152208	26.03823529411765	47.92247899159664
42	10	19.963453971212594	43.65658330744538	26.114705882352943	47.938865546218494
42	11	20.128596419016258	43.23038433834122	26.19117647058824	47.95525210084033
42	12	20.37570077084793	42.81150265291821	26.26764705882353	47.971638655462186
42	13	20.384230245231606	42.65946866485014	26.344117647058827	47.98802521008404
42	14	20.956531146221195	42.5427845426185	26.42058823529412	48.004411764705885
42	15	21.316877496671108	42.910652463382156	26.497058823529414	48.02079831932773
42	16	21.02054041734198	43.01598207050243	26.573529411764707	48.03718487394958
42	17	21.035952213985173	42.73834652374274	26.650000000000002	48.05357142857143
42	18	20.784782059061488	42.88415756472492	26.726470588235294	48.069957983193284
42	19	21.16729249011858	43.451284584980236	26.80294117647059	48.08634453781512
42	20	21.189372459349595	43.59240853658537	26.879411764705882	48.102731092436976
42	21	21.524098910310144	43.00781119027662	26.955882352941178	48.11911764705883
42	22	22.031756756756756	42.69817567567568	27.03235294117647	48.135504201680675
42	23	22.360877843216898	42.686281478472786	27.108823529411765	48.15189075630252
42	24	22.378352864583334	42.93092447916667	27.185294117647057	48.16827731092437
42	25	22.51823431535676	43.132147401389844	27.261764705882353	48.18466386554622
42	26	22.74308646211156	43.38283256543477	27.33823529411765	48.20105042016807
42	27	22.861536362734398	43.36974898303403	27.414705882352944	48.21743697478991
42	28	23.222031466455572	43.04539135167227	27.491176470588236	48.233823529411765
42	29	23.427276275983218	43.066765882697375	27.567647058823532	48.25021008403362
42	30	23.453313606573413	42.792450846131274	27.644117647058824	48.266596638655464
42	31	23.52691780150877	42.70930488880181	27.72058823529412	48.28298319327731
42	32	23.610229202037353	42.76121042644562	27.79705882352941	48.299369747899156
42	33	24.01633400707428	43.08823395654371	27.873529411764707	48.31575630252101
42	34	24.192466205915238	43.28597672527697	27.95	48.33214285714286
42	35	24.808652900688298	42.97938053097345	28.026470588235295	48.3485294117647
42	36	24.85610210777491	42.941263173593164	28.102941176470587	48.364915966386555
42	37	24.669864341085272	43.244961240310076	28.179411764705883	48.38130252100841
42	38	25.217884615384616	43.56695512820512	28.255882352941175	48.397689075630254
42	39	25.123198045665635	43.206982875387	28.33235294117647	48.41407563025211
42	40	25.128648474003377	42.95143652450542	28.408823529411762	48.430462184873946
42	41	24.546163378856853	42.73810824481538	28.485294117647058	48.4468487394958
42	42	24.457603894800243	42.180510941578	28.56176470588235	48.46323529411765
42	43	24.84191116751269	41.73818274111675	28.63823529411765	48.479621848739505
42	44	25.572491157150075	41.69360788276907	28.714705882352945	48.496008403361344
42	45	25.702161287006582	41.852870579769736	28.791176470588237	48.5123949579832
42	46	25.684472128808725	42.17766738000612	28.867647058823533	48.52878151260504
42	47	25.624383644016838	42.004539987973544	28.944117647058825	48.545168067226896
42	48	25.83045629885291	42.134793421987624	29.02058823529412	48.561554621848735
42	49	25.989593277645188	42.12091785998409	29.097058823529412	48.57794117647059
42	50	26.18713761018609	42.42790646425074	29.173529411764708	48.59432773109244
42	51	26.23539303871725	42.56632528353539	29.25	48.610714285714295
42	52	26.404634914386932	42.6491340287345	29.326470588235296	48.627100840336134
42	53	26.750085823909533	42.9813484450727	29.402941176470588	48.64348739495799
42	54	26.76906451612903	43.02564516129032	29.479411764705883	48.65987394957983
42	55	26.711294724075195	43.13496310895492	29.555882352941175	48.676260504201686
42	56	26.95694622594968	43.113855451406025	29.63235294117647	48.692647058823525
42	57	27.02658076773188	43.463272116134064	29.708823529411763	48.70903361344538
42	58	27.07740917782027	43.71184751434034	29.78529411764706	48.72542016806723
42	59	27.07042842215256	43.39152892561984	29.86176470588235	48.741806722689084
42	60	26.851910798556492	43.11216572591838	29.93823529411765	48.75819327731092
42	61	26.43520531400966	43.27451690821256	30.014705882352946	48.774579831932776
42	62	26.92061485789326	43.563321921020545	30.091176470588238	48.79096638655462
42	63	26.653863657471906	44.413557629794745	30.167647058823533	48.807352941176475
42	64	26.89516904828617	44.132098160082194	30.244117647058825	48.823739495798314
42	65	27.168177112742327	44.145741577263315	30.32058823529412	48.84012605042017
42	66	26.953616396856955	44.40091356622172	30.397058823529413	48.85651260504202
42	67	26.666665858860025	44.36539841023653	30.47352941176471	48.87289915966387
42	68	26.64645454545455	44.392285012285015	30.55	48.88928571428571
42	69	26.5813084562723	44.48181708610549	30.626470588235296	48.905672268907566
42	70	26.19575301791277	44.58812061915888	30.70294117647059	48.92205882352941
42	71	26.44661372052231	44.345714772948746	30.779411764705884	48.938445378151265
42	72	26.628517527939636	44.526024453147386	30.855882352941176	48.954831932773104
42	73	26.783527613223775	44.65694391362507	30.93235294117647	48.97121848739496
42	74	27.17905481774513	44.81292973533014	31.008823529411764	48.98760504201681
42	75	27.245643094447082	44.97037494067395	31.085294117647063	49.00399159663866
42	76	27.4235193731372	44.56758965484088	31.16176470588235	49.0203781512605
42	77	27.393823860438943	44.43382808103546	31.23823529411765	49.036764705882355
42	78	27.39245265151515	44.191505681818185	31.31470588235294	49.0531512605042
42	79	27.720024794161677	44.12100018712575	31.39117647058824	49.069537815126054
42	80	27.77682481751825	43.701450249711876	31.46764705882353	49.08592436974789
42	81	28.18976241584545	43.53490584447264	31.544117647058826	49.102310924369746
42	82	28.25713450292398	42.931518031189086	31.620588235294118	49.1186974789916
42	83	28.504115497076025	42.93088450292398	31.697058823529414	49.13508403361345
42	84	28.670280649926145	42.67667651403249	31.773529411764706	49.1514705882353
42	85	28.770199901283316	42.50643879565647	31.85	49.167857142857144
42	86	28.822939373297004	42.87558388478007	31.926470588235293	49.18424369747899
42	87	28.452452229299364	43.24493630573249	32.002941176470586	49.200630252100844
42	88	28.583693445475642	43.46196345707657	32.07941176470588	49.2170168067227
42	89	28.412149937445864	43.74319844095852	32.15588235294118	49.233403361344536
42	90	28.49228773351784	44.18130374616981	32.23235294117647	49.24978991596639
42	91	28.676598344304807	44.37559595052863	32.30882352941176	49.26617647058824
42	92	28.92751962708538	44.70826300294407	32.385294117647064	49.28256302521009
42	93	29.233061175337188	45.246355973025054	32.46176470588235	49.298949579831934
42	94	29.439313926272675	45.443297737468306	32.53823529411765	49.31533613445378
42	95	29.700274434280214	45.78293933558017	32.614705882352936	49.33172268907563
42	96	29.663091617563204	45.6922757080403	32.69117647058824	49.348109243697486
42	97	29.497459905660378	45.54546933962265	32.767647058823535	49.364495798319325
42	98	29.265948478854668	45.680606574361875	32.84411764705882	49.38088235294118
42	99	29.322301762114538	45.965308370044056	32.92058823529412	49.39726890756303
42	100	29.68667682926829	46.35082317073171	32.997058823529414	49.41365546218488
42	101	30.052286585365856	46.10673780487805	33.07352941176471	49.43004201680672
42	102	29.928214948932222	46.24152506963789	33.15	49.44642857142857
42	103	29.97503022974607	46.39298669891173	33.226470588235294	49.46281512605042
42	104	30.204275977966578	46.163927271029785	33.30294117647059	49.479201680672276
42	105	30.272213353366514	46.52782890412246	33.379411764705885	49.495588235294115
42	106	30.61427764174044	46.378644754191	33.455882352941174	49.51197478991597
42	107	30.088213457076566	46.265733178654294	33.53235294117647	49.52836134453782
42	108	29.986273826127384	46.21962343096234	33.608823529411765	49.54474789915967
42	109	30.12800093414293	45.30503035964503	33.68529411764706	49.56113445378151
42	110	29.585267351942665	44.68477225575255	33.76176470588235	49.57752100840336
42	111	29.946490476190476	44.24745	33.83823529411765	49.59390756302521
42	112	30.21790419725202	44.36149068322981	33.91470588235294	49.610294117647065
42	113	30.27544939612396	44.48121430577661	33.991176470588236	49.626680672268904
42	114	30.629097481343283	44.488437499999996	34.06764705882353	49.64306722689076
42	115	30.938396792647474	44.39421363593736	34.14411764705883	49.65945378151261
42	116	31.04653805998481	44.13701119969628	34.22058823529412	49.675840336134456
42	117	31.18932231800766	44.23878831417625	34.29705882352941	49.6922268907563
43	0	19.868847595252966	38.14984384759526	25.35	47.775
43	1	19.712853551225646	38.35760920804526	25.426470588235293	47.79138655462185
43	2	20.03072980887793	38.880429254007396	25.50294117647059	47.807773109243705
43	3	19.85551785992825	38.811468569645925	25.57941176470588	47.824159663865544
43	4	20.118392035538633	39.05130493415834	25.655882352941177	47.8405462184874
43	5	19.83198438466296	39.05280998763141	25.73235294117647	47.85693277310925
43	6	19.80046980899569	38.99449322242761	25.808823529411764	47.873319327731096
43	7	19.452727272727273	38.785833992094865	25.885294117647057	47.88970588235294
43	8	19.517007316685227	38.58045172578336	25.961764705882352	47.90609243697479
43	9	19.72108214849921	38.19227488151659	26.03823529411765	47.92247899159664
43	10	19.738865281712307	38.11358986465219	26.114705882352943	47.938865546218494
43	11	20.01805669008332	38.32403610521157	26.19117647058824	47.95525210084033
43	12	19.712362637362638	38.691373626373625	26.26764705882353	47.971638655462186
43	13	19.852463295269168	39.505420065252856	26.344117647058827	47.98802521008404
43	14	19.631982886904762	39.816514136904765	26.42058823529412	48.004411764705885
43	15	20.20428838951311	40.17311610486892	26.497058823529414	48.02079831932773
43	16	20.39913104744011	41.0165570690465	26.573529411764707	48.03718487394958
43	17	20.646623910939013	41.111136656986126	26.650000000000002	48.05357142857143
43	18	20.90136062470421	41.285971762107586	26.726470588235294	48.069957983193284
43	19	21.352204449496593	40.72870656057162	26.80294117647059	48.08634453781512
43	20	21.8535765379113	40.03890478461294	26.879411764705882	48.102731092436976
43	21	22.502861815208504	39.01408421913328	26.955882352941178	48.11911764705883
43	22	22.785662751677854	38.546254194630876	27.03235294117647	48.135504201680675
43	23	23.455555555555556	38.223444444444446	27.108823529411765	48.15189075630252
43	24	23.324537671232875	38.104246575342465	27.185294117647057	48.16827731092437
43	25	23.225698013018157	38.04331534772182	27.261764705882353	48.18466386554622
43	26	23.445140425531918	38.19820425531915	27.33823529411765	48.20105042016807
43	27	23.70004931777084	38.081846950517836	27.414705882352944	48.21743697478991
43	28	23.81665968849439	38.30765365935355	27.491176470588236	48.233823529411765
43	29	24.03469103494851	38.148459395576566	27.567647058823532	48.25021008403362
43	30	24.385235353877412	38.013664070436846	27.644117647058824	48.266596638655464
43	31	24.14716607714334	38.71364746504969	27.72058823529412	48.28298319327731
43	32	23.80153172866521	39.22680525164114	27.79705882352941	48.299369747899156
43	33	24.00256931761581	39.36633322264652	27.873529411764707	48.31575630252101
43	34	23.95287979966611	39.67512103505843	27.95	48.33214285714286
43	35	24.22487914652442	39.376791965327556	28.026470588235295	48.3485294117647
43	36	24.658944536423842	39.047673841059606	28.102941176470587	48.364915966386555
43	37	24.559166666666666	38.92026666666667	28.179411764705883	48.38130252100841
43	38	24.528289158550216	39.360442280057484	28.255882352941175	48.397689075630254
43	39	24.806475680131907	39.64565952184667	28.33235294117647	48.41407563025211
43	40	24.996736771824406	39.42286346185946	28.408823529411762	48.430462184873946
43	41	25.041487912836228	39.170799284984675	28.485294117647058	48.4468487394958
43	42	24.89821550838754	39.12455922629237	28.56176470588235	48.46323529411765
43	43	25.212279650864282	39.091887728906386	28.63823529411765	48.479621848739505
43	44	25.51178824123989	39.23493514150943	28.714705882352945	48.496008403361344
43	45	25.437779259753253	39.239659053017675	28.791176470588237	48.5123949579832
43	46	25.551739203495213	39.76840026886238	28.867647058823533	48.52878151260504
43	47	25.331064735945485	39.90518313458262	28.944117647058825	48.545168067226896
43	48	25.46903627549315	39.94924774322969	29.02058823529412	48.561554621848735
43	49	26.05567990575564	39.9178433187479	29.097058823529412	48.57794117647059
43	50	26.262487244897958	39.90839710884354	29.173529411764708	48.59432773109244
43	51	26.366603657464392	39.959855811499914	29.25	48.610714285714295
43	52	26.559035476718403	39.7889689578714	29.326470588235296	48.627100840336134
43	53	26.61175820438701	39.901721645978576	29.402941176470588	48.64348739495799
43	54	26.571533089457933	39.950033255736614	29.479411764705883	48.65987394957983
43	55	26.700145324696894	39.808694569008466	29.555882352941175	48.676260504201686
43	56	26.90654209479616	39.82133327809082	29.63235294117647	48.692647058823525
43	57	26.9066906715793	39.911589348517836	29.708823529411763	48.70903361344538
43	58	26.850271149674622	39.67044468546638	29.78529411764706	48.72542016806723
43	59	27.18485805710535	39.6793321299639	29.86176470588235	48.741806722689084
43	60	27.44016844563042	38.937124749833224	29.93823529411765	48.75819327731092
43	61	27.067327659574467	38.90396595744681	30.014705882352946	48.774579831932776
43	62	27.170915800067093	38.65477608185173	30.091176470588238	48.79096638655462
43	63	26.93480392156863	38.765468409586056	30.167647058823533	48.807352941176475
43	64	27.210793768545997	38.841893339927466	30.244117647058825	48.823739495798314
43	65	27.561148372321284	38.48450842466874	30.32058823529412	48.84012605042017
43	66	27.262099125364433	38.61783284742469	30.397058823529413	48.85651260504202
43	67	27.203788125917466	38.83816261621269	30.47352941176471	48.87289915966387
43	68	27.25453041794417	38.962554461836376	30.55	48.88928571428571
43	69	27.096661745406823	39.126086778215225	30.626470588235296	48.905672268907566
43	70	27.237800331400166	39.176743993372	30.70294117647059	48.92205882352941
43	71	27.314995759117895	39.42407124681934	30.779411764705884	48.938445378151265
43	72	27.337474713418747	39.71169082939986	30.855882352941176	48.954831932773104
43	73	27.04819282136895	39.97543405676127	30.93235294117647	48.97121848739496
43	74	26.84730782113549	40.16800787137833	31.008823529411764	48.98760504201681
43	75	26.659806274644268	40.38847934167667	31.085294117647063	49.00399159663866
43	76	26.72995045201669	40.03427068845619	31.16176470588235	49.0203781512605
43	77	26.609609826589594	39.89665079904795	31.23823529411765	49.036764705882355
43	78	26.484932773109247	40.26171008403361	31.31470588235294	49.0531512605042
43	79	26.58531187954997	40.29553689609531	31.39117647058824	49.069537815126054
43	80	26.789177615167137	40.246004490271076	31.46764705882353	49.08592436974789
43	81	27.3636638452237	39.874058559336675	31.544117647058826	49.102310924369746
43	82	27.486619105620324	39.76004872107187	31.620588235294118	49.1186974789916
43	83	27.858456197497	39.68604920281159	31.697058823529414	49.13508403361345
43	84	28.07947773685973	39.44419568128557	31.773529411764706	49.1514705882353
43	85	28.35056710775047	38.999553187832966	31.85	49.167857142857144
43	86	28.386122328790176	38.72509254585226	31.926470588235293	49.18424369747899
43	87	28.338744015047883	39.14793946648427	32.002941176470586	49.200630252100844
43	88	28.236477003719987	39.40435407507609	32.07941176470588	49.2170168067227
43	89	28.03897317686505	39.522124895222134	32.15588235294118	49.233403361344536
43	90	28.276928292931007	39.92486438379387	32.23235294117647	49.24978991596639
43	91	28.83143606224628	40.26619164411367	32.30882352941176	49.26617647058824
43	92	28.905019620667105	40.69971386527142	32.385294117647064	49.28256302521009
43	93	29.066353802099904	40.77400572701241	32.46176470588235	49.298949579831934
43	94	29.21390627507623	40.960640346653825	32.53823529411765	49.31533613445378
43	95	28.800970593094334	41.4580910292417	32.614705882352936	49.33172268907563
43	96	28.837287664708683	41.83424353071916	32.69117647058824	49.348109243697486
43	97	28.603337408312957	42.11671556642217	32.767647058823535	49.364495798319325
43	98	28.17462534614758	42.775643427268285	32.84411764705882	49.38088235294118
43	99	28.040483555845	42.78655161185282	32.92058823529412	49.39726890756303
43	100	28.22221812520485	42.812065716158635	32.997058823529414	49.41365546218488
43	101	28.273837965220217	42.62565415244596	33.07352941176471	49.43004201680672
43	102	28.394456289978677	42.59605543710021	33.15	49.44642857142857
43	103	28.576267416484807	42.41918331374853	33.226470588235294	49.46281512605042
43	104	29.0477302631579	42.271221217105264	33.30294117647059	49.479201680672276
43	105	28.926200032107886	42.464492695456734	33.379411764705885	49.495588235294115
43	106	28.90358048162231	42.634058143219264	33.455882352941174	49.51197478991597
43	107	28.691540738432778	42.5257867269045	33.53235294117647	49.52836134453782
43	108	28.523728146164753	42.33533233580091	33.608823529411765	49.54474789915967
43	109	28.25957505518764	41.84526174708294	33.68529411764706	49.56113445378151
43	110	28.087382357632798	41.60248843515713	33.76176470588235	49.57752100840336
43	111	28.163303655846203	41.123664513079106	33.83823529411765	49.59390756302521
43	112	28.3644897635296	41.18210601491827	33.91470588235294	49.610294117647065
43	113	28.66611852685751	41.042827275651334	33.991176470588236	49.626680672268904
43	114	28.908374759461193	41.144134862091086	34.06764705882353	49.64306722689076
43	115	29.091865831547715	41.113919564859074	34.14411764705883	49.65945378151261
43	116	29.14143318965517	41.35377155172414	34.22058823529412	49.675840336134456
43	117	29.409439986900278	41.45088423121008	34.29705882352941	49.6922268907563
44	0	19.641188783954824	41.874245448349726	25.35	47.775
44	1	19.44723259011885	41.997335723406344	25.426470588235293	47.79138655462185
44	2	19.7272504131428	42.16400311072228	25.50294117647059	47.807773109243705
44	3	19.811749786669196	42.316189437754815	25.57941176470588	47.824159663865544
44	4	19.811680327868853	42.16221264367816	25.655882352941177	47.8405462184874
44	5	19.95894894466629	42.3698279140521	25.73235294117647	47.85693277310925
44	6	20.1910646478071	42.45168264666793	25.808823529411764	47.873319327731096
44	7	20.06512220939184	42.40440001924557	25.885294117647057	47.88970588235294
44	8	20.13663913168764	42.559297858034775	25.961764705882352	47.90609243697479
44	9	20.323266175900812	42.71370108485083	26.03823529411765	47.92247899159664
44	10	20.620881736812038	42.35512521424491	26.114705882352943	47.938865546218494
44	11	20.678074145402025	42.37467982667309	26.19117647058824	47.95525210084033
44	12	20.710020133569042	42.363312708701635	26.26764705882353	47.971638655462186
44	13	20.729172503502102	41.595479787872726	26.344117647058827	47.98802521008404
44	14	20.817327698309494	40.89079973992198	26.42058823529412	48.004411764705885
44	15	21.245755672609402	40.65354284846029	26.497058823529414	48.02079831932773
44	16	21.155460472697637	40.59407599837001	26.573529411764707	48.03718487394958
44	17	21.52232240166452	40.3833027841078	26.650000000000002	48.05357142857143
44	18	21.389300121016543	40.50658279548205	26.726470588235294	48.069957983193284
44	19	21.795201920221714	40.94868108482629	26.80294117647059	48.08634453781512
44	20	21.79756268105085	41.144785735690746	26.879411764705882	48.102731092436976
44	21	21.95409981722177	41.4589180544273	26.955882352941178	48.11911764705883
44	22	22.397821043074753	41.92306567134066	27.03235294117647	48.135504201680675
44	23	22.519142362827488	42.33482451804251	27.108823529411765	48.15189075630252
44	24	22.252064803049556	42.7034625158831	27.185294117647057	48.16827731092437
44	25	22.043380809595206	42.559375312343825	27.261764705882353	48.18466386554622
44	26	21.534314508082222	42.91459289562962	27.33823529411765	48.20105042016807
44	27	22.123678571428574	42.74632142857143	27.414705882352944	48.21743697478991
44	28	22.29095861655338	42.87414034386246	27.491176470588236	48.233823529411765
44	29	22.287001567551684	42.939610071519546	27.567647058823532	48.25021008403362
44	30	22.655669908412804	43.0872486073081	27.644117647058824	48.266596638655464
44	31	23.091010633108965	43.082616330114135	27.72058823529412	48.28298319327731
44	32	23.225728826959188	43.0877606482854	27.79705882352941	48.299369747899156
44	33	23.553000601624387	43.05687857214479	27.873529411764707	48.31575630252101
44	34	23.5490672767498	42.89114290024135	27.95	48.33214285714286
44	35	23.662042561654737	42.61465542959427	28.026470588235295	48.3485294117647
44	36	23.62146814404432	42.09071527502968	28.102941176470587	48.364915966386555
44	37	23.78734865025804	41.958125744343	28.179411764705883	48.38130252100841
44	38	24.465093592156087	41.13788006338516	28.255882352941175	48.397689075630254
44	39	24.771343051798414	40.62288347860936	28.33235294117647	48.41407563025211
44	40	24.813891133104423	40.18440214098162	28.408823529411762	48.430462184873946
44	41	25.02467237903226	40.120267137096775	28.485294117647058	48.4468487394958
44	42	25.177060286207247	40.025499847762106	28.56176470588235	48.46323529411765
44	43	25.418403727337182	40.25974121341031	28.63823529411765	48.479621848739505
44	44	25.75850252499227	39.86584046171288	28.714705882352945	48.496008403361344
44	45	25.711844847348132	39.63299989580077	28.791176470588237	48.5123949579832
44	46	25.55549839727019	39.77605469961741	28.867647058823533	48.52878151260504
44	47	25.50248766663168	39.683533641230184	28.944117647058825	48.545168067226896
44	48	25.669016538381527	39.71879290617849	29.02058823529412	48.561554621848735
44	49	25.538293381969776	39.948173527879106	29.097058823529412	48.57794117647059
44	50	25.3062648119526	40.54402627511592	29.173529411764708	48.59432773109244
44	51	25.502564102564104	40.921693657219976	29.25	48.610714285714295
44	52	25.467834898917705	40.94362875229733	29.326470588235296	48.627100840336134
44	53	25.54062947067239	41.21927243000204	29.402941176470588	48.64348739495799
44	54	25.59948078659577	41.12132035717869	29.479411764705883	48.65987394957983
44	55	25.382251658958374	41.41763271667002	29.555882352941175	48.676260504201686
44	56	25.728478107344632	41.594950564971754	29.63235294117647	48.692647058823525
44	57	25.988751383438977	41.27104336452359	29.708823529411763	48.70903361344538
44	58	25.73955759162304	40.957725130890054	29.78529411764706	48.72542016806723
44	59	25.845470302152318	40.666364859271525	29.86176470588235	48.741806722689084
44	60	26.21810057321522	39.59959874934862	29.93823529411765	48.75819327731092
44	61	26.09480594811221	39.78905557899177	30.014705882352946	48.774579831932776
44	62	26.27236078591062	39.85228545250942	30.091176470588238	48.79096638655462
44	63	26.29189378238342	39.87413212435233	30.167647058823533	48.807352941176475
44	64	26.37411184210526	40.069868421052625	30.244117647058825	48.823739495798314
44	65	26.558165137614676	39.793086136595306	30.32058823529412	48.84012605042017
44	66	26.340237008609066	39.91159112125298	30.397058823529413	48.85651260504202
44	67	25.996270602962653	40.332988211975795	30.47352941176471	48.87289915966387
44	68	26.188802736006686	40.53842157477026	30.55	48.88928571428571
44	69	25.75637501282183	40.485218996820194	30.626470588235296	48.905672268907566
44	70	25.437670390488883	41.03367326022343	30.70294117647059	48.92205882352941
44	71	25.083414156004956	40.85781830375568	30.779411764705884	48.938445378151265
44	72	25.05359317585302	40.7294094488189	30.855882352941176	48.954831932773104
44	73	25.187955560170288	40.36084259163119	30.93235294117647	48.97121848739496
44	74	25.105265454918875	40.55881854590265	31.008823529411764	48.98760504201681
44	75	25.27095313619155	40.17818735291108	31.085294117647063	49.00399159663866
44	76	25.557757383100903	39.86798861771945	31.16176470588235	49.0203781512605
44	77	25.73789997935591	39.978321118909996	31.23823529411765	49.036764705882355
44	78	25.924259599673203	39.878913909313724	31.31470588235294	49.0531512605042
44	79	26.115503694453118	39.544609220522425	31.39117647058824	49.069537815126054
44	80	26.24848738616141	39.72409714225898	31.46764705882353	49.08592436974789
44	81	26.68621302393645	39.46784781018083	31.544117647058826	49.102310924369746
44	82	26.454111476104696	39.24210554201547	31.620588235294118	49.1186974789916
44	83	26.53867006731174	39.299876419856965	31.697058823529414	49.13508403361345
44	84	26.925900780498235	39.11373088848498	31.773529411764706	49.1514705882353
44	85	27.253491919083807	39.19772021834529	31.85	49.167857142857144
44	86	27.37097143770649	39.291402003623574	31.926470588235293	49.18424369747899
44	87	27.72073616335304	39.3209833422891	32.002941176470586	49.200630252100844
44	88	27.87296118045272	39.20306484027925	32.07941176470588	49.2170168067227
44	89	27.886959553695956	39.025278940027896	32.15588235294118	49.233403361344536
44	90	28.04788283985992	38.93567600551842	32.23235294117647	49.24978991596639
44	91	28.41112406716418	38.594356343283586	32.30882352941176	49.26617647058824
44	92	28.879484363560298	38.80427256563121	32.385294117647064	49.28256302521009
44	93	29.092767147636973	38.78343527812631	32.46176470588235	49.298949579831934
44	94	29.158857083592615	38.9473501348268	32.53823529411765	49.31533613445378
44	95	29.228328846552085	39.100144957548146	32.614705882352936	49.33172268907563
44	96	29.182026792991035	39.245637224938875	32.69117647058824	49.348109243697486
44	97	29.165932459677418	39.641383568548385	32.767647058823535	49.364495798319325
44	98	28.833066552211676	39.69296354271864	32.84411764705882	49.38088235294118
44	99	28.852737795671867	39.81850276799195	32.92058823529412	49.39726890756303
44	100	28.66946091237942	40.04259947749196	32.997058823529414	49.41365546218488
44	101	28.559598350641416	40.275083995113015	33.07352941176471	49.43004201680672
44	102	28.605488741044013	40.54599539406346	33.15	49.44642857142857
44	103	28.458628296146045	41.03500760649087	33.226470588235294	49.46281512605042
44	104	28.18033631610698	41.65025638447617	33.30294117647059	49.479201680672276
44	105	27.94362237274629	41.91719792808049	33.379411764705885	49.495588235294115
44	106	27.98185460086512	42.467358926464804	33.455882352941174	49.51197478991597
44	107	27.551055858310626	42.64467448423512	33.53235294117647	49.52836134453782
44	108	27.627605021728634	42.992713664896186	33.608823529411765	49.54474789915967
44	109	27.716450888591634	43.34483326963501	33.68529411764706	49.56113445378151
44	110	27.39002404979723	43.60360982740734	33.76176470588235	49.57752100840336
44	111	27.053979572171905	43.59290325688957	33.83823529411765	49.59390756302521
44	112	27.11523756315585	43.53373736883017	33.91470588235294	49.610294117647065
44	113	27.11317290035759	43.4353846525563	33.991176470588236	49.626680672268904
44	114	27.23858975581839	43.17341663487219	34.06764705882353	49.64306722689076
44	115	27.29464268699381	42.85082420200096	34.14411764705883	49.65945378151261
44	116	27.211304964539007	42.59758865248227	34.22058823529412	49.675840336134456
44	117	27.674829222011386	42.2116105313093	34.29705882352941	49.6922268907563
48	0	19.768323212954087	39.91233354639395	25.35	47.775
48	1	19.10921132457027	39.567846309403436	25.426470588235293	47.79138655462185
48	2	19.16564748201439	39.718540596094556	25.50294117647059	47.807773109243705
48	3	18.962713686150067	39.82984952400451	25.57941176470588	47.824159663865544
48	4	18.801644060830252	40.12754829428689	25.655882352941177	47.8405462184874
48	5	18.70596402731071	40.298708346071535	25.73235294117647	47.85693277310925
48	6	18.94601379935536	40.38432715551974	25.808823529411764	47.873319327731096
48	7	18.811974405850094	40.25141174080845	25.885294117647057	47.88970588235294
48	8	18.97801940868866	40.188027956556716	25.961764705882352	47.90609243697479
48	9	19.29431783957434	40.58408543318944	26.03823529411765	47.92247899159664
48	10	19.58337867795244	40.6341369407497	26.114705882352943	47.938865546218494
48	11	19.77034664080049	40.48572850724934	26.19117647058824	47.95525210084033
48	12	20.193829601479045	40.56741731717338	26.26764705882353	47.971638655462186
48	13	20.352569444444445	40.20982638888889	26.344117647058827	47.98802521008404
48	14	20.19882498122116	39.93618413992918	26.42058823529412	48.004411764705885
48	15	20.594453410802668	40.02224284484614	26.497058823529414	48.02079831932773
48	16	20.79820822731128	40.21485634011874	26.573529411764707	48.03718487394958
48	17	21.351520414707142	40.17657920051304	26.650000000000002	48.05357142857143
48	18	21.404732271268948	40.23542427259653	26.726470588235294	48.069957983193284
48	19	21.501914744115236	40.1352734512238	26.80294117647059	48.08634453781512
48	20	21.37406378156702	39.620642672134686	26.879411764705882	48.102731092436976
48	21	21.635465482820216	39.47740884732584	26.955882352941178	48.11911764705883
48	22	21.962622574587943	39.33740872105153	27.03235294117647	48.135504201680675
48	23	22.076957955482275	39.281997114591924	27.108823529411765	48.15189075630252
48	24	21.77317244611059	39.70909090909091	27.185294117647057	48.16827731092437
48	25	21.55143268727082	39.75599528548978	27.261764705882353	48.18466386554622
48	26	21.340952405480582	40.37506438652519	27.33823529411765	48.20105042016807
48	27	21.51115149599663	40.46452012220818	27.414705882352944	48.21743697478991
48	28	21.862992597998332	40.42953242285238	27.491176470588236	48.233823529411765
48	29	21.619609059882098	40.428198365911676	27.567647058823532	48.25021008403362
48	30	21.8205401024783	40.41945780612778	27.644117647058824	48.266596638655464
48	31	21.87569984034061	40.49672964342736	27.72058823529412	48.28298319327731
48	32	21.700739991482116	40.46724073679727	27.79705882352941	48.299369747899156
48	33	22.078132825258574	40.696333696243876	27.873529411764707	48.31575630252101
48	34	22.10799239082488	41.000176444640495	27.95	48.33214285714286
48	35	22.13441889372281	41.5669546302051	28.026470588235295	48.3485294117647
48	36	22.476061030235165	40.926780515117585	28.102941176470587	48.364915966386555
48	37	22.176099978218254	40.68488891309083	28.179411764705883	48.38130252100841
48	38	22.518774287564767	40.88292314335061	28.255882352941175	48.397689075630254
48	39	22.761321363294268	41.04462423395334	28.33235294117647	48.41407563025211
48	40	22.59388207043757	41.10684631803629	28.408823529411762	48.430462184873946
48	41	23.004173746813933	41.15864751486831	28.485294117647058	48.4468487394958
48	42	22.98578364832411	40.64715986216978	28.56176470588235	48.46323529411765
48	43	23.32091462135515	40.61811411789385	28.63823529411765	48.479621848739505
48	44	23.652922444786853	40.311484334874166	28.714705882352945	48.496008403361344
48	45	23.56114541525162	40.42896984666049	28.791176470588237	48.5123949579832
48	46	23.71232163022277	40.706308387229235	28.867647058823533	48.52878151260504
48	47	23.91075731054366	40.42040259472817	28.944117647058825	48.545168067226896
48	48	24.352869520897045	40.19859072375127	29.02058823529412	48.561554621848735
48	49	24.73308083401808	40.21023777732128	29.097058823529412	48.57794117647059
48	50	25.17090332886736	40.10017005049985	29.173529411764708	48.59432773109244
48	51	25.439799936988027	39.98773104389834	29.25	48.610714285714295
48	52	25.680647654584224	39.59113272921109	29.326470588235296	48.627100840336134
48	53	26.375745308310993	39.4657345844504	29.402941176470588	48.64348739495799
48	54	26.478807733619764	39.505268528464015	29.479411764705883	48.65987394957983
48	55	26.633779650101964	39.75056616936782	29.555882352941175	48.676260504201686
48	56	26.828452993323847	39.643917587829705	29.63235294117647	48.692647058823525
48	57	26.974676581158782	39.37832817337462	29.708823529411763	48.70903361344538
48	58	26.95290197998259	39.35413402959095	29.78529411764706	48.72542016806723
48	59	26.839823327425787	39.502619627824544	29.86176470588235	48.741806722689084
48	60	26.94623798475307	39.33430007733952	29.93823529411765	48.75819327731092
48	61	27.082793201133146	39.13935410764872	30.014705882352946	48.774579831932776
48	62	27.15573312472061	39.38721781403666	30.091176470588238	48.79096638655462
48	63	27.313208082642753	39.17033999318878	30.167647058823533	48.807352941176475
48	64	27.448156257202122	39.21732830145195	30.244117647058825	48.823739495798314
48	65	27.877044536683872	38.892991361902624	30.32058823529412	48.84012605042017
48	66	27.85791911432445	38.89668436511523	30.397058823529413	48.85651260504202
48	67	27.691641414141415	39.127884399551064	30.47352941176471	48.87289915966387
48	68	28.09405464055197	39.09454150901403	30.55	48.88928571428571
48	69	28.29764506823477	39.124475757239544	30.626470588235296	48.905672268907566
48	70	27.930392920747995	39.595917742653604	30.70294117647059	48.92205882352941
48	71	27.929493580599143	39.40905848787447	30.779411764705884	48.938445378151265
48	72	28.07420177748519	39.07053434276936	30.855882352941176	48.954831932773104
48	73	27.82546728971963	39.09817256341789	30.93235294117647	48.97121848739496
48	74	27.808840150699677	39.270810010764265	31.008823529411764	48.98760504201681
48	75	27.75142956764296	39.01077405857741	31.085294117647063	49.00399159663866
48	76	28.181599099099103	38.83321790540541	31.16176470588235	49.0203781512605
48	77	28.56171113103912	38.639625602510925	31.23823529411765	49.036764705882355
48	78	28.84952295431586	38.22808396004041	31.31470588235294	49.0531512605042
48	79	28.86422398893882	37.969766102085494	31.39117647058824	49.069537815126054
48	80	28.671927162367222	37.94256449165402	31.46764705882353	49.08592436974789
48	81	28.671358695652174	37.931999427917624	31.544117647058826	49.102310924369746
48	82	28.414051830292177	37.804088771969106	31.620588235294118	49.1186974789916
48	83	28.437319604795736	37.88872946269982	31.697058823529414	49.13508403361345
48	84	28.1039735461303	37.97373469610844	31.773529411764706	49.1514705882353
48	85	27.646003401360545	38.07902848639456	31.85	49.167857142857144
48	86	27.699876928126027	38.347795645990594	31.926470588235293	49.18424369747899
48	87	28.122747108880645	38.32886755400393	32.002941176470586	49.200630252100844
48	88	27.77360841946598	38.47897825150732	32.07941176470588	49.2170168067227
48	89	27.30419841006956	38.72380203157778	32.15588235294118	49.233403361344536
48	90	27.53410384068279	38.909708392603136	32.23235294117647	49.24978991596639
48	91	27.94922028353326	38.98539803707743	32.30882352941176	49.26617647058824
48	92	28.006261575335007	39.35580400915133	32.385294117647064	49.28256302521009
48	93	28.39667609618105	39.445721357850076	32.46176470588235	49.298949579831934
48	94	28.681164491685962	39.39070458850768	32.53823529411765	49.31533613445378
48	95	28.82107297955725	39.3964304628747	32.614705882352936	49.33172268907563
48	96	28.795347779561265	39.770505617977534	32.69117647058824	49.348109243697486
48	97	28.860463199319295	39.688749734099126	32.767647058823535	49.364495798319325
48	98	28.993991168121124	39.60814057407213	32.84411764705882	49.38088235294118
48	99	29.22416517904022	39.52062112779586	32.92058823529412	49.39726890756303
48	100	29.575900085215167	39.22571367703451	32.997058823529414	49.41365546218488
48	101	29.767478389205145	38.976222854733294	33.07352941176471	49.43004201680672
48	102	29.766827808471458	38.98802946593002	33.15	49.44642857142857
48	103	29.790293347302253	39.074091147197485	33.226470588235294	49.46281512605042
48	104	29.608883550320314	39.09903130812152	33.30294117647059	49.479201680672276
48	105	29.411206535400083	39.163521156263094	33.379411764705885	49.495588235294115
48	106	29.19434353918007	39.4759807991697	33.455882352941174	49.51197478991597
48	107	28.825020955574185	39.759820305951386	33.53235294117647	49.52836134453782
48	108	28.723853868194844	40.319383423538156	33.608823529411765	49.54474789915967
48	109	28.556406541088805	40.26727126888843	33.68529411764706	49.56113445378151
48	110	28.247897099803904	40.27745897409434	33.76176470588235	49.57752100840336
48	111	27.9052858036925	40.573980390111615	33.83823529411765	49.59390756302521
48	112	27.748863159000212	41.13581180424281	33.91470588235294	49.610294117647065
48	113	27.610241379310345	41.447	33.991176470588236	49.626680672268904
48	114	27.501958134605193	41.761208267090616	34.06764705882353	49.64306722689076
48	115	27.39474552810903	41.93596944207836	34.14411764705883	49.65945378151261
48	116	27.2039420995671	41.837876082251086	34.22058823529412	49.675840336134456
48	117	27.003905082212256	42.03222293401666	34.29705882352941	49.6922268907563
52	3	21.45609618847539	44.98996848739496	25.57941176470588	47.824159663865544
52	4	21.43675153053606	45.09769299686427	25.655882352941177	47.8405462184874
52	5	21.336982070212443	44.93814223293657	25.73235294117647	47.85693277310925
52	6	21.444689378757516	44.85811623246494	25.808823529411764	47.873319327731096
52	7	21.689035836177474	44.46853087185852	25.885294117647057	47.88970588235294
52	8	21.776528135901717	44.46471257394206	25.961764705882352	47.90609243697479
52	9	21.842364720269032	44.54685875878936	26.03823529411765	47.92247899159664
52	10	21.73212114303086	44.58714470284238	26.114705882352943	47.938865546218494
52	11	21.8628	44.41295	26.19117647058824	47.95525210084033
52	12	22.153389962593515	44.384230829177056	26.26764705882353	47.971638655462186
52	13	22.137635393437403	44.143986938515454	26.344117647058827	47.98802521008404
52	14	22.03644904458599	43.90636146496816	26.42058823529412	48.004411764705885
52	15	22.419904988123516	44.2826524148852	26.497058823529414	48.02079831932773
52	16	22.565290791599356	44.048263327948305	26.573529411764707	48.03718487394958
52	17	22.78765338645418	43.46821912350598	26.650000000000002	48.05357142857143
52	18	23.212029862792576	43.325516545601296	26.726470588235294	48.069957983193284
52	19	23.40757291836402	43.175167019716476	26.80294117647059	48.08634453781512
52	20	23.72644849785408	43.301609442060084	26.879411764705882	48.102731092436976
52	21	23.799386629342994	43.04754240079039	26.955882352941178	48.11911764705883
52	22	24.204919423240035	42.9845165394402	27.03235294117647	48.135504201680675
52	23	24.57822052401747	43.0410480349345	27.108823529411765	48.15189075630252
52	24	24.834754742779012	42.52745257220988	27.185294117647057	48.16827731092437
52	25	25.146389496717724	43.02303063457331	27.261764705882353	48.18466386554622
52	26	24.86561614140404	43.109187927296986	27.33823529411765	48.20105042016807
52	27	25.04407536577067	42.898783599863904	27.414705882352944	48.21743697478991
52	28	24.97637575236458	42.76340498710232	27.491176470588236	48.233823529411765
52	29	24.661404121550824	42.27327104435907	27.567647058823532	48.25021008403362
52	30	25.011840283786125	42.05620349541443	27.644117647058824	48.266596638655464
52	31	25.264099137931034	41.30906896551724	27.72058823529412	48.28298319327731
52	32	25.121615370930442	40.341860878847186	27.79705882352941	48.299369747899156
52	33	24.026497695852534	39.92649769585253	27.873529411764707	48.31575630252101
52	34	23.446341567291313	39.96907580919932	27.95	48.33214285714286
52	35	22.71317925495557	39.553255297334246	28.026470588235295	48.3485294117647
52	36	22.418259846636456	39.47923056814221	28.102941176470587	48.364915966386555
52	37	22.05300175284838	39.69585889570552	28.179411764705883	48.38130252100841
52	38	21.957629250520476	39.794795281054824	28.255882352941175	48.397689075630254
52	39	21.912832120494162	40.09088678287358	28.33235294117647	48.41407563025211
52	40	21.57477876106195	40.20818584070797	28.408823529411762	48.430462184873946
52	41	21.213914046479836	40.263734620642516	28.485294117647058	48.4468487394958
52	42	20.91502504173623	40.071306343906514	28.56176470588235	48.46323529411765
52	43	21.55078865712808	40.27747802103086	28.63823529411765	48.479621848739505
52	44	21.580299539170507	40.668260368663596	28.714705882352945	48.496008403361344
52	45	21.289936239875928	41.01199810442874	28.791176470588237	48.5123949579832
52	46	22.219425949253193	41.11814378261652	28.867647058823533	48.52878151260504
52	47	23.014211200585653	41.350837298682286	28.944117647058825	48.545168067226896
52	48	22.87969511095075	41.24017228937399	29.02058823529412	48.561554621848735
52	49	23.839872181785907	41.854726611042075	29.097058823529412	48.57794117647059
52	50	23.764385353095033	42.2377593722755	29.173529411764708	48.59432773109244
52	51	24.635893736207777	42.46769648616534	29.25	48.610714285714295
52	52	24.80763417119565	42.61667374320652	29.326470588235296	48.627100840336134
52	53	24.777565766701283	42.419980962270685	29.402941176470588	48.64348739495799
52	54	25.529853835755322	42.59938323758027	29.479411764705883	48.65987394957983
52	55	25.61061841658172	42.440660040774716	29.555882352941175	48.676260504201686
52	56	25.85955298293054	42.7754816630049	29.63235294117647	48.692647058823525
52	57	25.988855526544825	42.395274151436034	29.708823529411763	48.70903361344538
52	58	25.984190410006953	42.196529708130655	29.78529411764706	48.72542016806723
52	59	25.94993091537133	42.26268566493955	29.86176470588235	48.741806722689084
52	60	26.36364329268293	41.00413189987163	29.93823529411765	48.75819327731092
52	61	25.87177195559909	40.33002775057133	30.014705882352946	48.774579831932776
52	62	25.916670931422725	40.03132889798704	30.091176470588238	48.79096638655462
52	63	25.803969143251166	40.114613859679366	30.167647058823533	48.807352941176475
52	64	25.88138233252343	39.819268483165565	30.244117647058825	48.823739495798314
52	65	26.28733138090167	39.82986332978346	30.32058823529412	48.84012605042017
52	66	26.661323452938117	40.701841740336285	30.397058823529413	48.85651260504202
52	67	26.94358862526169	41.34269888346127	30.47352941176471	48.87289915966387
52	68	27.45962439278279	41.42780187369882	30.55	48.88928571428571
52	69	27.433484203052895	41.72765796947107	30.626470588235296	48.905672268907566
52	70	27.016838804869053	42.27091940243452	30.70294117647059	48.92205882352941
52	71	27.19457056892779	42.399758388037924	30.779411764705884	48.938445378151265
52	72	26.942752217294903	41.98673318551367	30.855882352941176	48.954831932773104
52	73	26.77133005856792	41.516493481957305	30.93235294117647	48.97121848739496
52	74	26.89858008330178	40.850814085573646	31.008823529411764	48.98760504201681
52	75	26.82930197835013	40.621117954460615	31.085294117647063	49.00399159663866
52	76	26.845023936659917	40.60836402135887	31.16176470588235	49.0203781512605
52	77	26.974109263657958	40.76193586698337	31.23823529411765	49.036764705882355
52	78	27.050302696752887	40.64258851586865	31.31470588235294	49.0531512605042
52	79	27.344373822975516	40.32405367231639	31.39117647058824	49.069537815126054
52	80	27.61546147905001	39.9210948059471	31.46764705882353	49.08592436974789
52	81	27.42917221060635	39.91378065006653	31.544117647058826	49.102310924369746
52	82	27.332199074074072	40.30349074074074	31.620588235294118	49.1186974789916
52	83	27.22073025471871	40.49975261132491	31.697058823529414	49.13508403361345
52	84	27.26541586580465	40.838637952123015	31.773529411764706	49.1514705882353
52	85	26.926820175438596	40.52499122807018	31.85	49.167857142857144
52	86	26.709919045961005	40.8945508356546	31.926470588235293	49.18424369747899
52	87	26.85797044421126	40.64534802378454	32.002941176470586	49.200630252100844
52	88	26.498704935246764	41.0841179558978	32.07941176470588	49.2170168067227
52	89	26.565540661304734	41.462390527256474	32.15588235294118	49.233403361344536
52	90	26.805447247706425	42.179816513761466	32.23235294117647	49.24978991596639
52	91	26.456880074424898	42.63321633964817	32.30882352941176	49.26617647058824
52	92	26.67085092014182	43.31087286847882	32.385294117647064	49.28256302521009
52	93	26.699010576595022	43.45186796315251	32.46176470588235	49.298949579831934
52	94	26.498680438448567	43.42657672849916	32.53823529411765	49.31533613445378
52	95	26.636141751728683	43.799608989134015	32.614705882352936	49.33172268907563
52	96	26.489277670527674	43.472096203346204	32.69117647058824	49.348109243697486
52	97	26.597532	42.905096	32.767647058823535	49.364495798319325
52	98	26.546381992457576	42.086325424261474	32.84411764705882	49.38088235294118
52	99	27.279563559322035	42.36534745762712	32.92058823529412	49.39726890756303
52	100	27.3101493923025	42.118003038487515	32.997058823529414	49.41365546218488
52	101	27.172764669357345	41.365911207699476	33.07352941176471	49.43004201680672
52	102	27.374125725008533	41.16844080518595	33.15	49.44642857142857
52	103	27.141113833396155	40.09701281568036	33.226470588235294	49.46281512605042
52	104	27.496633224873467	39.891693781634125	33.30294117647059	49.479201680672276
52	105	28.014761405348715	40.44639486103828	33.379411764705885	49.495588235294115
52	106	28.253815957641045	40.18933266386708	33.455882352941174	49.51197478991597
52	107	28.207465214207254	40.21842273892347	33.53235294117647	49.52836134453782
52	108	28.629056878066507	40.198300926767224	33.608823529411765	49.54474789915967
52	109	28.774811049127226	40.5751124707576	33.68529411764706	49.56113445378151
52	110	28.91468609865471	40.98688340807175	33.76176470588235	49.57752100840336
52	111	28.88543985637343	40.44960502692999	33.83823529411765	49.59390756302521
52	112	28.96327699018539	40.26745274445656	33.91470588235294	49.610294117647065
52	113	29.03302370544721	41.15615753194351	33.991176470588236	49.626680672268904
52	114	29.02275829302004	41.159947304768494	34.06764705882353	49.64306722689076
52	115	29.095343340520817	42.11701360092884	34.14411764705883	49.65945378151261
52	116	28.75948475811796	42.765390987408885	34.22058823529412	49.675840336134456
52	117	28.55897568546301	42.52097344369719	34.29705882352941	49.6922268907563
53	7	23.042658990573916	37.76130831643002	25.885294117647057	47.88970588235294
53	8	22.59985404239117	37.95792930574946	25.961764705882352	47.90609243697479
53	9	22.75381684157921	38.086719140429786	26.03823529411765	47.92247899159664
53	10	22.70295726278301	38.39220618163317	26.114705882352943	47.938865546218494
53	11	23.230191910054277	38.324547686740765	26.19117647058824	47.95525210084033
53	12	23.401676587301587	38.35	26.26764705882353	47.971638655462186
53	13	23.42079500205959	38.34379719895648	26.344117647058827	47.98802521008404
53	14	24.11705777285046	38.316290958364135	26.42058823529412	48.004411764705885
53	15	24.439661949685537	38.24025157232705	26.497058823529414	48.02079831932773
53	16	24.58494904223969	38.263442411591356	26.573529411764707	48.03718487394958
53	17	24.854606365159132	37.8836922708782	26.650000000000002	48.05357142857143
53	18	24.99145186904471	37.90112997801124	26.726470588235294	48.069957983193284
53	19	25.09476355533548	37.55262750680861	26.80294117647059	48.08634453781512
53	20	25.072502997601916	38.04674460431655	26.879411764705882	48.102731092436976
53	21	25.206509433962264	37.94489976415094	26.955882352941178	48.11911764705883
53	22	25.499321280036973	38.03889209796673	27.03235294117647	48.135504201680675
53	23	25.949650598128628	38.29918867701054	27.108823529411765	48.15189075630252
53	24	25.8546500748503	38.461982285429144	27.185294117647057	48.16827731092437
53	25	25.919645789350227	38.692953905700215	27.261764705882353	48.18466386554622
53	26	25.681403569772836	38.93438224385721	27.33823529411765	48.20105042016807
53	27	25.392977460736123	38.927059105622824	27.414705882352944	48.21743697478991
53	28	25.066642353513252	39.14195538536348	27.491176470588236	48.233823529411765
53	29	24.67645097332372	38.99597752944004	27.567647058823532	48.25021008403362
53	30	24.71523313854395	38.99260104699294	27.644117647058824	48.266596638655464
53	31	25.098311501021513	39.21704422545367	27.72058823529412	48.28298319327731
53	32	25.23721781940442	39.06087896253602	27.79705882352941	48.299369747899156
53	33	25.540131262042387	39.75050578034682	27.873529411764707	48.31575630252101
53	34	25.709607782581845	39.801037677578755	27.95	48.33214285714286
53	35	25.370349400508662	40.028687780065404	28.026470588235295	48.3485294117647
53	36	24.77152960920643	39.960390194198034	28.102941176470587	48.364915966386555
53	37	24.680193265354518	39.64888249940716	28.179411764705883	48.38130252100841
53	38	24.564795979062573	39.604687128241736	28.255882352941175	48.397689075630254
53	39	24.64513038204973	39.6336021831413	28.33235294117647	48.41407563025211
53	40	24.434985667996013	39.8489936440678	28.408823529411762	48.430462184873946
53	41	24.399570032170256	39.671714922049	28.485294117647058	48.4468487394958
53	42	24.46678969022265	39.78874636979671	28.56176470588235	48.46323529411765
53	43	24.03685039370079	39.65590551181103	28.63823529411765	48.479621848739505
53	44	23.582674587778858	39.82219325897187	28.714705882352945	48.496008403361344
53	45	23.709686073763415	39.869646601702236	28.791176470588237	48.5123949579832
53	46	24.109743211334123	40.31826446280992	28.867647058823533	48.52878151260504
53	47	24.711061525645604	40.22059681066286	28.944117647058825	48.545168067226896
53	48	25.44750369192321	40.3012921731228	29.02058823529412	48.561554621848735
53	49	26.226798032341968	39.97485299106638	29.097058823529412	48.57794117647059
53	50	26.57203209156194	40.3250532989228	29.173529411764708	48.59432773109244
53	51	27.065560093348896	40.06836639439907	29.25	48.610714285714295
53	52	27.58679561200924	40.37243071593534	29.326470588235296	48.627100840336134
53	53	27.9273396577814	40.626248399487835	29.402941176470588	48.64348739495799
53	54	28.411771145425213	40.586537796727356	29.479411764705883	48.65987394957983
53	55	28.53786313179027	41.01950578649032	29.555882352941175	48.676260504201686
53	56	28.369781789448094	41.50114879649891	29.63235294117647	48.692647058823525
53	57	28.516207340631038	41.78658725048293	29.708823529411763	48.70903361344538
53	58	28.57620258728963	41.7163746546094	29.78529411764706	48.72542016806723
53	59	28.530400584795323	42.42116666666667	29.86176470588235	48.741806722689084
53	60	28.50024064171123	42.740686274509805	29.93823529411765	48.75819327731092
53	61	28.619457261506515	42.6438314684508	30.014705882352946	48.774579831932776
53	62	29.31826433661351	42.31613222486144	30.091176470588238	48.79096638655462
53	63	29.431923884224485	42.16943216968626	30.167647058823533	48.807352941176475
53	64	29.48423811100077	41.94224870351981	30.244117647058825	48.823739495798314
53	65	29.386007564959982	41.92952527135183	30.32058823529412	48.84012605042017
53	66	29.14284173081409	41.876367506414745	30.397058823529413	48.85651260504202
53	67	29.680444776462476	41.75743880013791	30.47352941176471	48.87289915966387
53	68	30.18483187134503	41.863450292397665	30.55	48.88928571428571
53	69	29.22622606948712	41.310296029307494	30.626470588235296	48.905672268907566
53	70	28.786571949641136	40.56117778562184	30.70294117647059	48.92205882352941
53	71	28.70913788835252	40.152525064983294	30.779411764705884	48.938445378151265
53	72	28.445372990717683	40.663334842653384	30.855882352941176	48.954831932773104
53	73	28.163448595961942	40.785878394058955	30.93235294117647	48.97121848739496
53	74	28.32742321867322	40.799198402948406	31.008823529411764	48.98760504201681
53	75	28.19130342399223	40.94309434191355	31.085294117647063	49.00399159663866
53	76	28.03497632103689	41.33968407278166	31.16176470588235	49.0203781512605
53	77	28.170927866831075	41.297962392108516	31.23823529411765	49.036764705882355
53	78	28.296050049067716	41.22141805691855	31.31470588235294	49.0531512605042
53	79	28.644620176605784	41.3193842990202	31.39117647058824	49.069537815126054
53	80	29.079902442017428	40.97400908086882	31.46764705882353	49.08592436974789
53	81	29.26876443418014	41.04694299258539	31.544117647058826	49.102310924369746
53	82	29.07076005025126	40.5925	31.620588235294118	49.1186974789916
53	83	29.051497965725556	40.60175995561583	31.697058823529414	49.13508403361345
53	84	28.89952068286277	40.398246881155615	31.773529411764706	49.1514705882353
53	85	28.775723852040816	40.19205357142857	31.85	49.167857142857144
53	86	28.397347994825356	40.34889715394567	31.926470588235293	49.18424369747899
53	87	28.710394703008486	40.273174337876064	32.002941176470586	49.200630252100844
53	88	28.7224441499432	39.97742016912786	32.07941176470588	49.2170168067227
53	89	28.90611998985287	39.95797501268392	32.15588235294118	49.233403361344536
53	90	29.040875268003536	40.33111048051457	32.23235294117647	49.24978991596639
53	91	28.541469573786646	40.03677322000493	32.30882352941176	49.26617647058824
53	92	28.22658875552748	40.351408717624764	32.385294117647064	49.28256302521009
53	93	27.82317565887618	40.30234336151169	32.46176470588235	49.298949579831934
53	94	27.789705516125018	40.28903312165359	32.53823529411765	49.31533613445378
53	95	27.5040353209267	40.24729396126092	32.614705882352936	49.33172268907563
53	96	27.575360348969532	40.3679257807561	32.69117647058824	49.348109243697486
53	97	27.745762057877815	40.38042443729904	32.767647058823535	49.364495798319325
53	98	28.028607554417416	40.184855953905256	32.84411764705882	49.38088235294118
53	99	27.87934416677457	40.42338469506668	32.92058823529412	49.39726890756303
53	100	28.064738536329	40.761644330574164	32.997058823529414	49.41365546218488
53	101	27.928588736083825	40.34550425671251	33.07352941176471	49.43004201680672
53	102	28.35672514619883	40.52745138038895	33.15	49.44642857142857
53	103	28.907959312080536	40.49867170022372	33.226470588235294	49.46281512605042
53	104	28.982659241891366	40.35914094047154	33.30294117647059	49.479201680672276
53	105	29.281202430231005	40.46859727600481	33.379411764705885	49.495588235294115
53	106	29.912897806517055	40.59071573475339	33.455882352941174	49.51197478991597
53	107	30.190715197956578	40.63927841634738	33.53235294117647	49.52836134453782
53	108	30.634652263624226	40.97926932880204	33.608823529411765	49.54474789915967
53	109	30.97469816434643	40.61819329801651	33.68529411764706	49.56113445378151
53	110	31.161660187097556	40.98320677924918	33.76176470588235	49.57752100840336
53	111	31.269970304380102	40.992062608265286	33.83823529411765	49.59390756302521
53	112	31.755963832243175	40.955585481595485	33.91470588235294	49.610294117647065
53	113	32.56571967392627	40.65161211826256	33.991176470588236	49.626680672268904
53	114	32.80053134005764	40.632141570605185	34.06764705882353	49.64306722689076
53	115	32.5024490426189	40.792378011117975	34.14411764705883	49.65945378151261
53	116	32.42585536547434	41.048950233281495	34.22058823529412	49.675840336134456
53	117	32.06592952612394	40.96879708383961	34.29705882352941	49.6922268907563
56	0	22.500533225696806	41.806936182868796	25.35	47.775
56	1	22.351353852776583	41.68825226000861	25.426470588235293	47.79138655462185
56	2	22.577859463156095	41.73360617199521	25.50294117647059	47.807773109243705
56	3	22.383815426997245	41.945650048875855	25.57941176470588	47.824159663865544
56	4	22.170995974094172	41.825503238228606	25.655882352941177	47.8405462184874
56	5	22.164601052170102	41.619177992108725	25.73235294117647	47.85693277310925
56	6	22.52658385909569	41.408821854188574	25.808823529411764	47.873319327731096
56	7	22.501238828422263	41.14397619679675	25.885294117647057	47.88970588235294
56	8	22.98483724583297	40.96395409721616	25.961764705882352	47.90609243697479
56	9	23.302662943090862	40.62042615885302	26.03823529411765	47.92247899159664
56	10	23.558622435502333	40.27956766751783	26.114705882352943	47.938865546218494
56	11	23.75341279633383	40.12107385211951	26.19117647058824	47.95525210084033
56	12	24.07980854853072	40.31287845057881	26.26764705882353	47.971638655462186
56	13	24.057953023131198	40.38582879342681	26.344117647058827	47.98802521008404
56	14	23.716411112113285	40.3888788671417	26.42058823529412	48.004411764705885
56	15	23.992838147638697	40.72787941311326	26.497058823529414	48.02079831932773
56	16	24.2879264198875	40.78481673017601	26.573529411764707	48.03718487394958
56	17	24.82857174373456	40.36240734204024	26.650000000000002	48.05357142857143
56	18	25.058683146067416	40.23020898876405	26.726470588235294	48.069957983193284
56	19	25.091342148161566	39.95389648614382	26.80294117647059	48.08634453781512
56	20	24.99206674473068	40.03670960187353	26.879411764705882	48.102731092436976
56	21	25.306751581010065	39.99436625990915	26.955882352941178	48.11911764705883
56	22	25.586355617875885	40.09871992039081	27.03235294117647	48.135504201680675
56	23	25.842400555041632	40.17529139685477	27.108823529411765	48.15189075630252
56	24	26.38359809372518	39.830440826052424	27.185294117647057	48.16827731092437
56	25	26.151134161381258	39.9239252995067	27.261764705882353	48.18466386554622
56	26	26.223270133782226	40.09772082927262	27.33823529411765	48.20105042016807
56	27	26.86654305275169	39.76923988413938	27.414705882352944	48.21743697478991
56	28	26.61703690592088	40.096698822904685	27.491176470588236	48.233823529411765
56	29	26.436581013561742	40.14022573162027	27.567647058823532	48.25021008403362
56	30	26.42339772522116	40.731964253475354	27.644117647058824	48.266596638655464
56	31	26.70612113402062	40.75246400639887	27.72058823529412	48.28298319327731
56	32	26.710767946577633	40.813586240224936	27.79705882352941	48.299369747899156
56	33	26.422236191988706	40.78294070937004	27.873529411764707	48.31575630252101
56	34	26.17355664250153	40.74865272076164	27.95	48.33214285714286
56	35	25.779044504915735	40.695779933286516	28.026470588235295	48.3485294117647
56	36	25.318647396293027	40.55962709620477	28.102941176470587	48.364915966386555
56	37	24.81183109991906	40.454827322600956	28.179411764705883	48.38130252100841
56	38	24.81763608915727	40.33598925495072	28.255882352941175	48.397689075630254
56	39	24.720399429386593	40.39428940798859	28.33235294117647	48.41407563025211
56	40	24.099049009200282	40.337749911535745	28.408823529411762	48.430462184873946
56	41	24.227927215189872	40.36813686708861	28.485294117647058	48.4468487394958
56	42	24.316951963906583	40.35853680113234	28.56176470588235	48.46323529411765
56	43	24.626738201168976	40.33566692837826	28.63823529411765	48.479621848739505
56	44	24.61289739569724	40.19463896873095	28.714705882352945	48.496008403361344
56	45	24.886534025374857	40.435813148788924	28.791176470588237	48.5123949579832
56	46	25.477237136465327	40.482378076062645	28.867647058823533	48.52878151260504
56	47	25.661046195652176	40.719615036231886	28.944117647058825	48.545168067226896
56	48	25.821127953837703	41.09169261769555	29.02058823529412	48.561554621848735
56	49	25.928000908677877	40.99208314402544	29.097058823529412	48.57794117647059
56	50	26.12638888888889	41.309121436403515	29.173529411764708	48.59432773109244
56	51	26.63638260097648	41.82015756768753	29.25	48.610714285714295
56	52	26.969749319518833	42.16444815172535	29.326470588235296	48.627100840336134
56	53	27.43941340782123	42.29625698324023	29.402941176470588	48.64348739495799
56	54	27.777499358041602	42.625239664469746	29.479411764705883	48.65987394957983
56	55	27.94202328508496	42.93178998471635	29.555882352941175	48.676260504201686
56	56	28.49589430894309	42.886705177578094	29.63235294117647	48.692647058823525
56	57	28.787367133457064	42.624323013328834	29.708823529411763	48.70903361344538
56	58	29.25344273917758	42.25151805822004	29.78529411764706	48.72542016806723
56	59	29.15096170891686	42.602712285055844	29.86176470588235	48.741806722689084
56	60	30.47199545494275	41.806998951140635	29.93823529411765	48.75819327731092
56	61	30.774615036231886	41.10471220355732	30.014705882352946	48.774579831932776
56	62	31.20830485026042	41.085390218098965	30.091176470588238	48.79096638655462
56	63	31.210986972295515	40.91821817282322	30.167647058823533	48.807352941176475
56	64	31.17831678125796	40.847625413801886	30.244117647058825	48.823739495798314
56	65	31.786849615352804	40.452243775332946	30.32058823529412	48.84012605042017
56	66	31.963659554730988	40.10044484736043	30.397058823529413	48.85651260504202
56	67	31.481959006531454	40.04454709522172	30.47352941176471	48.87289915966387
56	68	31.063956091261304	39.73696513129574	30.55	48.88928571428571
56	69	30.535539300554017	39.39437759695291	30.626470588235296	48.905672268907566
56	70	29.919683869823533	39.84643522213354	30.70294117647059	48.92205882352941
56	71	29.717685704274704	39.908297564821304	30.779411764705884	48.938445378151265
56	72	29.638851200571278	40.26774078371865	30.855882352941176	48.954831932773104
56	73	29.534990974729244	39.92114620938628	30.93235294117647	48.97121848739496
56	74	29.361470131530876	39.96066176470589	31.008823529411764	48.98760504201681
56	75	29.58189267352185	39.66963367609255	31.085294117647063	49.00399159663866
56	76	29.834548192771084	39.590873493975906	31.16176470588235	49.0203781512605
56	77	30.464801643399895	39.955904311715855	31.23823529411765	49.036764705882355
56	78	31.07185220152777	40.29707106686121	31.31470588235294	49.0531512605042
56	79	31.114092010696975	40.71609560421194	31.39117647058824	49.069537815126054
56	80	31.100514069264072	41.132440476190474	31.46764705882353	49.08592436974789
56	81	31.12158205527762	41.01474411547609	31.544117647058826	49.102310924369746
56	82	31.147543952466222	40.96092503662705	31.620588235294118	49.1186974789916
56	83	30.950354171814514	40.77402190923318	31.697058823529414	49.13508403361345
56	84	30.552712585736717	40.904799190149575	31.773529411764706	49.1514705882353
56	85	30.103354249136697	40.36607849743115	31.85	49.167857142857144
56	86	29.833232880225697	40.407194152346754	31.926470588235293	49.18424369747899
56	87	30.214474231954043	40.56609358088419	32.002941176470586	49.200630252100844
56	88	29.93507409578031	40.59792573677161	32.07941176470588	49.2170168067227
56	89	30.095503704334497	40.87903857617304	32.15588235294118	49.233403361344536
56	90	30.2171873668059	40.92188006137584	32.23235294117647	49.24978991596639
56	91	29.98155545112782	40.973103212576895	32.30882352941176	49.26617647058824
56	92	29.360042301930026	40.83849695954878	32.385294117647064	49.28256302521009
56	93	28.905551405975398	40.342695518453425	32.46176470588235	49.298949579831934
56	94	28.194618443947302	40.16309553401276	32.53823529411765	49.31533613445378
56	95	28.736905160857912	40.29651474530831	32.614705882352936	49.33172268907563
56	96	29.672554133426843	40.30239326729201	32.69117647058824	49.348109243697486
56	97	30.095848127108113	40.28863394283685	32.767647058823535	49.364495798319325
56	98	30.491703908166844	40.345623028391174	32.84411764705882	49.38088235294118
56	99	30.736851015801356	40.12491534988713	32.92058823529412	49.39726890756303
56	100	31.20802122885744	40.45307645840525	32.997058823529414	49.41365546218488
56	101	31.441579462310706	40.74066062616982	33.07352941176471	49.43004201680672
56	102	31.374452644526446	40.925801558015586	33.15	49.44642857142857
56	103	31.494078841187864	41.302065848934795	33.226470588235294	49.46281512605042
56	104	31.74456952592358	41.822017203107656	33.30294117647059	49.479201680672276
56	105	32.010792177005136	42.37422165152114	33.379411764705885	49.495588235294115
56	106	32.06405919247354	42.85291258330067	33.455882352941174	49.51197478991597
56	107	32.251628109649815	43.524895024560294	33.53235294117647	49.52836134453782
56	108	32.41288422131148	44.06662397540984	33.608823529411765	49.54474789915967
56	109	32.11169233211621	44.31412922686141	33.68529411764706	49.56113445378151
56	110	32.228024417314096	44.707364832725546	33.76176470588235	49.57752100840336
56	111	31.778688069758225	44.72863059849386	33.83823529411765	49.59390756302521
56	112	31.91051724137931	45.0967602245389	33.91470588235294	49.610294117647065
56	113	31.672859774165133	45.674329302474575	33.991176470588236	49.626680672268904
56	114	31.69191653972581	45.510109837248464	34.06764705882353	49.64306722689076
56	115	31.684602622531383	45.451381226513156	34.14411764705883	49.65945378151261
56	116	31.534349136199282	45.65752511048614	34.22058823529412	49.675840336134456
56	117	31.203495188808926	45.511773267566916	34.29705882352941	49.6922268907563
58	0	21.446898235489957	40.237026967040286	25.35	47.775
58	1	21.43148777895856	40.233411264612116	25.426470588235293	47.79138655462185
58	2	21.57005430770853	40.445895286301806	25.50294117647059	47.807773109243705
58	3	21.656115241635685	40.230512480084975	25.57941176470588	47.824159663865544
58	4	21.8395390070922	40.426298498122655	25.655882352941177	47.8405462184874
58	5	21.99992805755396	40.690935251798564	25.73235294117647	47.85693277310925
58	6	22.409260119785213	40.70638424204874	25.808823529411764	47.873319327731096
58	7	22.530948602436776	40.942180301013614	25.885294117647057	47.88970588235294
58	8	22.52875479120436	41.334400847286666	25.961764705882352	47.90609243697479
58	9	22.687846906852357	41.734244121505704	26.03823529411765	47.92247899159664
58	10	22.724935815147628	42.219062901155326	26.114705882352943	47.938865546218494
58	11	22.982647058823527	42.2578431372549	26.19117647058824	47.95525210084033
58	12	22.78818051575931	42.33434302087598	26.26764705882353	47.971638655462186
58	13	23.126240827558096	42.37474011414595	26.344117647058827	47.98802521008404
58	14	23.511913394799542	42.26619444732208	26.42058823529412	48.004411764705885
58	15	23.63240527527737	42.69613512664852	26.497058823529414	48.02079831932773
58	16	23.55619362282358	43.01780994336061	26.573529411764707	48.03718487394958
58	17	23.710079155672823	42.72815303430079	26.650000000000002	48.05357142857143
58	18	24.109227220299886	42.361025479710605	26.726470588235294	48.069957983193284
58	19	24.577720791876093	42.14635603651657	26.80294117647059	48.08634453781512
58	20	24.66768696407251	42.07799305329426	26.879411764705882	48.102731092436976
58	21	24.84631772318491	41.98224391313885	26.955882352941178	48.11911764705883
64	0	23.429019996314047	42.236553169922594	25.35	47.775
64	1	22.993780396558172	42.252978862701084	25.426470588235293	47.79138655462185
64	2	23.154615312965724	42.17368433308495	25.50294117647059	47.807773109243705
64	3	23.39245005875441	42.41642185663925	25.57941176470588	47.824159663865544
64	4	23.534849627395314	42.39618080198723	25.655882352941177	47.8405462184874
64	5	23.424432125473228	42.64645078420768	25.73235294117647	47.85693277310925
64	6	23.79224744967049	42.77328022027625	25.808823529411764	47.873319327731096
64	7	23.4348797879148	42.653464667702714	25.885294117647057	47.88970588235294
64	8	23.622175980975033	42.70535077288942	25.961764705882352	47.90609243697479
64	9	23.606525462962964	42.924736111111116	26.03823529411765	47.92247899159664
64	10	23.6973166651596	43.01678723211864	26.114705882352943	47.938865546218494
64	11	23.4899678111588	43.35544751430615	26.19117647058824	47.95525210084033
64	12	23.989400409216262	43.737841384218484	26.26764705882353	47.971638655462186
64	13	24.016255565449686	43.88307435440784	26.344117647058827	47.98802521008404
64	14	24.236354121238556	43.990599651112085	26.42058823529412	48.004411764705885
64	15	25.198086952804378	43.93729907660739	26.497058823529414	48.02079831932773
64	16	25.646932965231645	43.58827322922958	26.573529411764707	48.03718487394958
64	17	26.270385986264454	43.53581674345823	26.650000000000002	48.05357142857143
64	18	26.73745320797423	43.35684469400192	26.726470588235294	48.069957983193284
64	19	26.597672383619184	43.51800621281064	26.80294117647059	48.08634453781512
64	20	26.73520156046814	43.78774165583009	26.879411764705882	48.102731092436976
64	21	26.839005099835767	43.702007520096814	26.955882352941178	48.11911764705883
64	22	27.012821419104004	43.88289741097464	27.03235294117647	48.135504201680675
64	23	27.183894947601605	44.00564241288234	27.108823529411765	48.15189075630252
64	24	27.18580783249979	44.50621132491312	27.185294117647057	48.16827731092437
64	25	27.655349768225875	43.69353139485883	27.261764705882353	48.18466386554622
64	26	27.442805499832833	44.205867602808425	27.33823529411765	48.20105042016807
64	27	27.19005886742393	44.918228173451624	27.414705882352944	48.21743697478991
64	28	26.95570885454992	45.28338647698472	27.491176470588236	48.233823529411765
64	29	26.397476778901975	45.53393390280312	27.567647058823532	48.25021008403362
64	30	26.748555383738914	46.17655652315455	27.644117647058824	48.266596638655464
64	31	27.395156110252866	46.34853036832263	27.72058823529412	48.28298319327731
64	32	27.49956748114136	46.612850524762216	27.79705882352941	48.299369747899156
64	33	27.617382186035037	46.614125339254876	27.873529411764707	48.31575630252101
64	34	27.91984758117959	46.7615825878065	27.95	48.33214285714286
64	35	27.63338675213675	46.68490918803419	28.026470588235295	48.3485294117647
64	36	27.88428696085764	46.8397843430566	28.102941176470587	48.364915966386555
64	37	27.74103128859613	46.779341292713056	28.179411764705883	48.38130252100841
64	38	27.936735781019504	46.95666693984593	28.255882352941175	48.397689075630254
64	39	28.10409869328788	47.014899358818276	28.33235294117647	48.41407563025211
64	40	27.874829754846978	47.02871334722	28.408823529411762	48.430462184873946
64	41	28.038883625453973	47.29186207168798	28.485294117647058	48.4468487394958
64	42	27.8870475342133	46.97272451210625	28.56176470588235	48.46323529411765
64	43	28.369177475227588	47.01529646338516	28.63823529411765	48.479621848739505
64	44	26.31838707152919	47.173986539364535	28.714705882352945	48.496008403361344
64	45	25.609666611515554	48.08795499669093	28.791176470588237	48.5123949579832
64	46	25.737857805972457	48.24432152251277	28.867647058823533	48.52878151260504
64	47	26.0069913952059	48.57746235402581	28.944117647058825	48.545168067226896
64	48	25.96510844306739	48.79561580170411	29.02058823529412	48.561554621848735
64	49	25.719889502762435	48.95100236779795	29.097058823529412	48.57794117647059
64	50	25.742098082020895	49.56130905972244	29.173529411764708	48.59432773109244
64	51	26.228568026670903	49.693320368312435	29.25	48.610714285714295
64	52	26.092164924684905	49.76006762988012	29.326470588235296	48.627100840336134
64	53	26.289366446255578	49.42079040442873	29.402941176470588	48.64348739495799
64	54	26.388779863481233	49.41689031957804	29.479411764705883	48.65987394957983
64	55	26.58892999204455	49.28287589498807	29.555882352941175	48.676260504201686
64	56	26.472558655675332	49.1677393785669	29.63235294117647	48.692647058823525
64	57	26.5127402331443	49.03977630749843	29.708823529411763	48.70903361344538
64	58	26.768716827973776	48.79251482984702	29.78529411764706	48.72542016806723
64	59	26.796397311659895	49.11198030634573	29.86176470588235	48.741806722689084
64	60	27.395919789408484	48.67768271910809	29.93823529411765	48.75819327731092
64	61	27.777546906497133	48.65389595286091	30.014705882352946	48.774579831932776
64	62	27.762242829253644	48.65180207238324	30.091176470588238	48.79096638655462
64	63	28.266052790803208	48.846797004991686	30.167647058823533	48.807352941176475
64	64	28.995829507193143	48.74487679828589	30.244117647058825	48.823739495798314
64	65	29.81317097415507	48.8243041749503	30.32058823529412	48.84012605042017
64	66	30.028272291763255	49.044313089167055	30.397058823529413	48.85651260504202
64	67	30.46666150510994	49.04576107153918	30.47352941176471	48.87289915966387
64	68	31.379495131909547	49.05407506281407	30.55	48.88928571428571
64	69	31.94318744200433	48.92793071450665	30.626470588235296	48.905672268907566
64	70	32.144105691056915	49.269817073170735	30.70294117647059	48.92205882352941
64	71	32.50377602065516	49.11721800871389	30.779411764705884	48.938445378151265
64	72	32.915365134563054	49.00345479286362	30.855882352941176	48.954831932773104
64	73	33.44778708133971	49.02378787878788	30.93235294117647	48.97121848739496
64	74	33.79974259464597	48.89352922540789	31.008823529411764	48.98760504201681
64	75	34.35563843439204	48.91823468078281	31.085294117647063	49.00399159663866
64	76	34.77258520432887	48.845279437893716	31.16176470588235	49.0203781512605
64	77	35.286837257728656	48.77342623738587	31.23823529411765	49.036764705882355
64	78	34.157738219895286	49.17130890052356	31.31470588235294	49.0531512605042
64	79	34.29334193132355	49.212586651620185	31.39117647058824	49.069537815126054
64	80	33.595951704545456	49.47309422348485	31.46764705882353	49.08592436974789
64	81	34.09127308383723	49.69339761398922	31.544117647058826	49.102310924369746
64	82	34.11909477819611	49.409416434768374	31.620588235294118	49.1186974789916
64	83	35.04340849242923	49.456110105332456	31.697058823529414	49.13508403361345
64	84	35.321705426356594	49.291404231266156	31.773529411764706	49.1514705882353
64	85	36.06253687315634	49.23265322844969	31.85	49.167857142857144
64	86	36.067052214144084	49.27664821546596	31.926470588235293	49.18424369747899
64	87	36.86405632411067	49.379339591567856	32.002941176470586	49.200630252100844
64	88	37.45984416890081	49.60176357238606	32.07941176470588	49.2170168067227
64	89	38.10193784916201	49.55540764664805	32.15588235294118	49.233403361344536
64	90	38.56718308615819	49.797126588983055	32.23235294117647	49.24978991596639
64	91	38.714506120367226	49.320379972798364	32.30882352941176	49.26617647058824
64	92	38.64320412999323	48.6258970886933	32.385294117647064	49.28256302521009
64	93	38.41474231912785	48.463168979187316	32.46176470588235	49.298949579831934
64	94	38.70839186540346	47.91085021234891	32.53823529411765	49.31533613445378
64	95	37.85239814965103	48.32097467943515	32.614705882352936	49.33172268907563
64	96	38.06584409217192	48.37284278476876	32.69117647058824	49.348109243697486
64	97	37.99837152723278	48.461371841155234	32.767647058823535	49.364495798319325
64	98	38.41926977687627	48.2658215010142	32.84411764705882	49.38088235294118
64	99	39.289512096774196	48.06629435483872	32.92058823529412	49.39726890756303
64	100	39.85747409965467	47.83266732445321	32.997058823529414	49.41365546218488
64	101	40.013904333605886	47.85801717089125	33.07352941176471	49.43004201680672
64	102	41.27511314186249	47.857197563098346	33.15	49.44642857142857
64	103	40.35898936170213	48.15276595744682	33.226470588235294	49.46281512605042
64	104	41.143257008532125	48.45623802890475	33.30294117647059	49.479201680672276
64	105	41.69226179875334	48.66011130899377	33.379411764705885	49.495588235294115
64	106	42.40443347481085	48.142221812142466	33.455882352941174	49.51197478991597
64	107	42.54230039739885	48.05638096098266	33.53235294117647	49.52836134453782
64	108	43.112817258883254	48.18920413343002	33.608823529411765	49.54474789915967
64	109	42.80667112299466	48.3429679144385	33.68529411764706	49.56113445378151
64	110	42.756978555718476	48.64140854105572	33.76176470588235	49.57752100840336
64	111	42.55535807860262	48.46661135371179	33.83823529411765	49.59390756302521
64	112	42.44299529534762	48.713756752047395	33.91470588235294	49.610294117647065
64	113	42.33534557422484	48.71239390265027	33.991176470588236	49.626680672268904
64	114	42.65986646884273	48.60857479490313	34.06764705882353	49.64306722689076
64	115	43.054490882830834	47.99115815129085	34.14411764705883	49.65945378151261
64	116	43.11568705673759	47.70832890070922	34.22058823529412	49.675840336134456
64	117	43.0911866359447	47.07638248847926	34.29705882352941	49.6922268907563
68	48	21.626817940552016	45.78423124557679	29.02058823529412	48.561554621848735
68	49	21.872732214973595	45.10457828518174	29.097058823529412	48.57794117647059
68	50	21.41621760895171	44.76205094228504	29.173529411764708	48.59432773109244
68	51	21.83884191454024	44.838026574060095	29.25	48.610714285714295
68	52	21.646194744037675	44.98418654109069	29.326470588235296	48.627100840336134
68	53	21.455826796862493	44.777113014246844	29.402941176470588	48.64348739495799
68	54	21.435538990825687	44.32483180428135	29.479411764705883	48.65987394957983
68	55	21.535592200288878	44.10168111057615	29.555882352941175	48.676260504201686
68	56	21.562601563697687	43.68168404108539	29.63235294117647	48.692647058823525
68	57	21.424171509345065	42.96033453745877	29.708823529411763	48.70903361344538
68	58	21.069556734821294	42.14692523802091	29.78529411764706	48.72542016806723
68	59	20.96498595067125	41.767624102404	29.86176470588235	48.741806722689084
68	60	22.599065458700622	42.259920829252366	29.93823529411765	48.75819327731092
68	61	22.35781425140112	42.72285028022418	30.014705882352946	48.774579831932776
68	62	22.264665223184547	42.44654813457695	30.091176470588238	48.79096638655462
68	63	22.41929273400999	42.651760109553734	30.167647058823533	48.807352941176475
68	64	22.49322246626922	42.782573737056794	30.244117647058825	48.823739495798314
68	65	22.41056338028169	42.56222334004025	30.32058823529412	48.84012605042017
68	66	22.335618637431477	42.74556773688332	30.397058823529413	48.85651260504202
68	67	22.473187393261917	42.510413755628015	30.47352941176471	48.87289915966387
68	68	22.776068708223224	42.42955075392508	30.55	48.88928571428571
68	69	23.11679892199431	43.03843764036533	30.626470588235296	48.905672268907566
68	70	22.87798028084852	43.343172990737976	30.70294117647059	48.92205882352941
68	71	22.761379205358505	43.2673999086619	30.779411764705884	48.938445378151265
68	72	22.888214944649448	43.8037438499385	30.855882352941176	48.954831932773104
68	73	23.116364547979018	43.83348503548288	30.93235294117647	48.97121848739496
68	74	23.438696701528563	43.41884955752212	31.008823529411764	48.98760504201681
68	75	23.471235772357723	43.068788617886185	31.085294117647063	49.00399159663866
68	76	23.586648280337446	43.23934133679429	31.16176470588235	49.0203781512605
68	77	23.635210057785415	43.41666015930033	31.23823529411765	49.036764705882355
68	78	23.6540574433657	43.172516181229774	31.31470588235294	49.0531512605042
68	79	24.03625159033079	43.248361959287536	31.39117647058824	49.069537815126054
68	80	24.041841004184104	42.88049163179917	31.46764705882353	49.08592436974789
68	81	23.89168787782374	42.702652720330896	31.544117647058826	49.102310924369746
68	82	23.619642286809327	42.006691152986264	31.620588235294118	49.1186974789916
68	83	23.7402606865285	42.16822376943005	31.697058823529414	49.13508403361345
68	84	23.887898089171976	42.41496815286624	31.773529411764706	49.1514705882353
68	85	23.95068270481144	42.43241628738622	31.85	49.167857142857144
68	86	23.926551197556662	42.4330573862723	31.926470588235293	49.18424369747899
68	87	24.212106028770005	42.390673993858094	32.002941176470586	49.200630252100844
68	88	24.302863349131126	42.67044628751975	32.07941176470588	49.2170168067227
68	89	24.304341128140305	42.84608152946753	32.15588235294118	49.233403361344536
68	90	23.323632782326587	42.843264328750195	32.23235294117647	49.24978991596639
68	91	23.30209938366718	43.38459553158706	32.30882352941176	49.26617647058824
68	92	22.63235294117647	42.760766806722685	32.385294117647064	49.28256302521009
68	93	22.632949177390454	42.80888988434599	32.46176470588235	49.298949579831934
68	94	22.9338358778626	43.00270992366412	32.53823529411765	49.31533613445378
68	95	22.611906290115535	42.96383183568678	32.614705882352936	49.33172268907563
68	96	23.330599774883424	43.491574208072045	32.69117647058824	49.348109243697486
68	97	23.55929502852486	43.350550122249395	32.767647058823535	49.364495798319325
68	98	24.294682354897724	43.608697821387	32.84411764705882	49.38088235294118
68	99	24.54954704122341	43.90854803856383	32.92058823529412	49.39726890756303
68	100	24.491425061425062	43.871167076167076	32.997058823529414	49.41365546218488
68	101	24.699630321741957	44.24430857978551	33.07352941176471	49.43004201680672
68	102	24.945751498002664	44.465225532623165	33.15	49.44642857142857
68	103	25.034273601826186	44.17249714658405	33.226470588235294	49.46281512605042
68	104	25.26899381095274	44.266072768192046	33.30294117647059	49.479201680672276
68	105	25.348920643244185	43.20324244013285	33.379411764705885	49.495588235294115
68	106	25.44835458167331	42.2113625498008	33.455882352941174	49.51197478991597
68	107	25.434228824273074	41.962594816687734	33.53235294117647	49.52836134453782
68	108	25.6163737280296	41.61713691026827	33.608823529411765	49.54474789915967
68	109	25.8523263196082	41.32416560856158	33.68529411764706	49.56113445378151
68	110	25.949154828268302	41.228421147275675	33.76176470588235	49.57752100840336
68	111	26.027816091954026	41.93396551724138	33.83823529411765	49.59390756302521
68	112	26.204390934844195	41.608644161158324	33.91470588235294	49.610294117647065
68	113	26.38218774548311	41.771818538884524	33.991176470588236	49.626680672268904
68	114	26.32083771929825	41.61807456140351	34.06764705882353	49.64306722689076
68	115	26.330958241385165	41.83055084026481	34.14411764705883	49.65945378151261
68	116	26.337474411463667	41.859301432958034	34.22058823529412	49.675840336134456
68	117	26.250591086919545	41.614926007824465	34.29705882352941	49.6922268907563
68	118	26.52455736543909	41.70075690509915	34.37352941176471	49.70861344537815
68	119	26.55549922667125	42.5475210517271	34.45	49.725
79	0	26.120580474934037	39.672493403693935	25.35	47.775
79	1	25.906172372008484	39.537564374431994	25.426470588235293	47.79138655462185
79	2	26.401503046040148	39.28254519125137	25.50294117647059	47.807773109243705
79	3	26.642722662917965	39.49799176624159	25.57941176470588	47.824159663865544
79	4	26.404924717691344	40.368321546709254	25.655882352941177	47.8405462184874
79	5	26.59280923994039	40.60182563338301	25.73235294117647	47.85693277310925
79	6	26.650818358704363	40.870805196291634	25.808823529411764	47.873319327731096
79	7	27.176226790450926	40.24505968169762	25.885294117647057	47.88970588235294
79	8	27.372452655413753	40.29504940304653	25.961764705882352	47.90609243697479
79	9	27.3533691206544	40.08236963190184	26.03823529411765	47.92247899159664
79	10	27.602553533728763	40.34218105961597	26.114705882352943	47.938865546218494
79	11	27.72761598460292	39.91416126418152	26.19117647058824	47.95525210084033
79	12	27.932275672981056	39.74438933200399	26.26764705882353	47.971638655462186
79	13	27.949902869097432	39.917498505678424	26.344117647058827	47.98802521008404
79	14	27.886751986322036	39.917439404606256	26.42058823529412	48.004411764705885
79	15	28.08266724366154	40.039166072701356	26.497058823529414	48.02079831932773
79	16	28.148193074290315	40.14633329977854	26.573529411764707	48.03718487394958
79	17	28.093788446751248	40.215751153402536	26.650000000000002	48.05357142857143
79	18	28.49496637658228	40.41428995253165	26.726470588235294	48.069957983193284
79	19	28.427604066294084	40.33413470803623	26.80294117647059	48.08634453781512
79	20	28.869439168012157	40.43967375819166	26.879411764705882	48.102731092436976
79	21	29.203013990871206	40.18774310379043	26.955882352941178	48.11911764705883
79	22	29.363034066038637	40.28701113331431	27.03235294117647	48.135504201680675
79	23	29.77616311528799	40.67414162091747	27.108823529411765	48.15189075630252
79	24	29.785527172901546	40.553745579750604	27.185294117647057	48.16827731092437
79	25	29.963225052689452	40.74343901768533	27.261764705882353	48.18466386554622
79	26	29.88107089691105	41.002886583550435	27.33823529411765	48.20105042016807
79	27	29.481583064887253	40.85260469397147	27.414705882352944	48.21743697478991
79	28	29.72515006002401	40.917226890756304	27.491176470588236	48.233823529411765
79	29	29.324771203334546	40.78052056904676	27.567647058823532	48.25021008403362
79	30	29.66223466981132	40.72231721698113	27.644117647058824	48.266596638655464
79	31	30.07278258518118	40.63865152334595	27.72058823529412	48.28298319327731
79	32	30.228318702973844	40.66118550698674	27.79705882352941	48.299369747899156
79	33	30.00488001432665	40.721935440544414	27.873529411764707	48.31575630252101
79	34	29.89097546728972	40.6120035046729	27.95	48.33214285714286
79	35	29.56016317121678	40.30196845055144	28.026470588235295	48.3485294117647
79	36	29.4197636185906	40.055838443081846	28.102941176470587	48.364915966386555
79	37	29.50971429907416	39.87561255026653	28.179411764705883	48.38130252100841
79	38	29.610585287443268	39.844920102118	28.255882352941175	48.397689075630254
79	39	29.091363976783377	39.797561318105224	28.33235294117647	48.41407563025211
79	40	28.609858412756598	40.02774697580645	28.408823529411762	48.430462184873946
79	41	28.68737665239248	39.83286166449451	28.485294117647058	48.4468487394958
79	42	28.94158795749705	40.03040141676505	28.56176470588235	48.46323529411765
79	43	29.24809086737035	40.077377237264805	28.63823529411765	48.479621848739505
79	44	29.21210140897293	39.94728401928069	28.714705882352945	48.496008403361344
79	45	29.380327081427264	40.033577310155536	28.791176470588237	48.5123949579832
79	46	29.636904761904763	40.355496651785714	28.867647058823533	48.52878151260504
79	47	30.07471601403768	40.47993858514962	28.944117647058825	48.545168067226896
79	48	30.365161566928425	40.28483392002889	29.02058823529412	48.561554621848735
79	49	30.936468755485343	40.65032912058979	29.097058823529412	48.57794117647059
79	50	30.56065986570248	41.4286027892562	29.173529411764708	48.59432773109244
79	51	31.149900423728813	41.730000000000004	29.25	48.610714285714295
79	52	31.53863293721178	42.479425328130546	29.326470588235296	48.627100840336134
79	53	31.916487401439834	42.49817877956805	29.402941176470588	48.64348739495799
79	54	32.81302177080655	42.88679609154024	29.479411764705883	48.65987394957983
79	55	32.725753530830175	43.07422709266277	29.555882352941175	48.676260504201686
79	56	33.029449648711946	43.644262295081965	29.63235294117647	48.692647058823525
79	57	32.535786645525015	44.287605708245245	29.708823529411763	48.70903361344538
79	58	31.871295304409927	44.43236252454919	29.78529411764706	48.72542016806723
79	59	31.64304684700824	44.61154828018631	29.86176470588235	48.741806722689084
79	60	32.34869309369583	44.896996168232825	29.93823529411765	48.75819327731092
79	61	31.948048094940663	44.6633867225841	30.014705882352946	48.774579831932776
79	62	32.10610517740768	44.80004978276611	30.091176470588238	48.79096638655462
79	63	32.38943389433894	44.75733507335073	30.167647058823533	48.807352941176475
79	64	32.52751537296142	44.66726895998574	30.244117647058825	48.823739495798314
79	65	32.92421393620877	44.27639090250091	30.32058823529412	48.84012605042017
79	66	33.172560920780505	43.986957108173726	30.397058823529413	48.85651260504202
79	67	33.641967701752826	43.682643028739214	30.47352941176471	48.87289915966387
79	68	34.59399774266365	42.97855756207675	30.55	48.88928571428571
79	69	34.19958048611712	42.835539745696735	30.626470588235296	48.905672268907566
79	70	33.77190519717942	42.699771480804394	30.70294117647059	48.92205882352941
79	71	33.86871102327624	42.42393280632411	30.779411764705884	48.938445378151265
79	72	33.77668328626898	42.27297255559478	30.855882352941176	48.954831932773104
79	73	33.68871143454767	41.61045189123235	30.93235294117647	48.97121848739496
79	74	33.496232995407674	41.706108656095665	31.008823529411764	48.98760504201681
79	75	33.47762433474032	41.17631904936685	31.085294117647063	49.00399159663866
79	76	33.39063738441215	41.322593885638796	31.16176470588235	49.0203781512605
79	77	33.43130737340835	41.46840884414174	31.23823529411765	49.036764705882355
79	78	33.45477948415043	41.78940736365426	31.31470588235294	49.0531512605042
79	79	33.60065101691694	42.08558496483558	31.39117647058824	49.069537815126054
79	80	33.97596200212171	41.6377061433118	31.46764705882353	49.08592436974789
79	81	34.02978962818004	41.406844422700594	31.544117647058826	49.102310924369746
79	82	33.905171361741075	41.444093867588734	31.620588235294118	49.1186974789916
79	83	33.80035280765815	41.7261127010757	31.697058823529414	49.13508403361345
79	84	33.50202371422854	41.69859915949569	31.773529411764706	49.1514705882353
79	85	33.13653078806566	41.315407635803034	31.85	49.167857142857144
79	86	32.96488089826348	41.057968906264215	31.926470588235293	49.18424369747899
79	87	33.30559753063669	41.236729475721006	32.002941176470586	49.200630252100844
79	88	32.911154698172425	41.26201079933543	32.07941176470588	49.2170168067227
79	89	33.319446186934314	41.006326731786004	32.15588235294118	49.233403361344536
79	90	33.65202029191883	41.26432671769313	32.23235294117647	49.24978991596639
79	91	33.13205428170332	41.076137108095466	32.30882352941176	49.26617647058824
79	92	32.46808368360718	41.407663832632785	32.385294117647064	49.28256302521009
79	93	32.00912962962963	40.92610648148148	32.46176470588235	49.298949579831934
79	94	31.45454022437434	40.36587879950139	32.53823529411765	49.31533613445378
79	95	30.92617101086852	39.93748917957103	32.614705882352936	49.33172268907563
79	96	31.114373499759964	40.16609937590014	32.69117647058824	49.348109243697486
79	97	31.470881169659506	39.880188401530766	32.767647058823535	49.364495798319325
79	98	32.27179982610376	40.03346295043957	32.84411764705882	49.38088235294118
79	99	32.619042532530585	40.10079627112061	32.92058823529412	49.39726890756303
79	100	32.82081381733021	40.392000878220145	32.997058823529414	49.41365546218488
79	101	33.283133642735365	40.708050767190755	33.07352941176471	49.43004201680672
79	102	33.535227945529904	41.19591474245115	33.15	49.44642857142857
79	103	34.57330387430816	41.41678494911623	33.226470588235294	49.46281512605042
79	104	34.97209387684602	41.16575913291303	33.30294117647059	49.479201680672276
79	105	35.33983355525966	41.07122947181536	33.379411764705885	49.495588235294115
79	106	35.874675207506314	41.2008751353302	33.455882352941174	49.51197478991597
79	107	36.02520022883295	41.33761441647597	33.53235294117647	49.52836134453782
79	108	36.16199749827467	41.48701259489304	33.608823529411765	49.54474789915967
79	109	36.225172811059906	41.64896313364055	33.68529411764706	49.56113445378151
79	110	36.073179436212506	41.83561619082039	33.76176470588235	49.57752100840336
79	111	35.75314839277851	42.15343020695729	33.83823529411765	49.59390756302521
79	112	35.51412269774891	42.115882195924904	33.91470588235294	49.610294117647065
79	113	35.049814402375645	42.109245081662955	33.991176470588236	49.626680672268904
79	114	34.74209861526946	42.24702002245509	34.06764705882353	49.64306722689076
79	115	34.43040907417633	42.1363427204123	34.14411764705883	49.65945378151261
79	116	33.64772447724477	42.50285977859779	34.22058823529412	49.675840336134456
79	117	33.14990627703547	42.16330625781025	34.29705882352941	49.6922268907563
82	28	28.552638190954777	40.69123070710697	27.491176470588236	48.233823529411765
82	29	28.287008343265793	40.43221096543504	27.567647058823532	48.25021008403362
82	30	27.967861023087373	40.530722046174745	27.644117647058824	48.266596638655464
82	31	28.026193192188355	40.442183792662895	27.72058823529412	48.28298319327731
82	32	28.13419463396644	40.34968191038171	27.79705882352941	48.299369747899156
82	33	28.388693655702372	40.55775231937026	27.873529411764707	48.31575630252101
82	34	28.38452146606674	40.603278496437945	27.95	48.33214285714286
82	35	28.47964365472376	40.73292309933003	28.026470588235295	48.3485294117647
82	36	28.233673180402153	40.57011233833664	28.102941176470587	48.364915966386555
82	37	28.311462572995932	41.01277428773668	28.179411764705883	48.38130252100841
82	38	28.26258628624022	41.15122181316153	28.255882352941175	48.397689075630254
82	39	28.66132732303847	41.31094349727751	28.33235294117647	48.41407563025211
82	40	28.780347530456133	41.25996080838606	28.408823529411762	48.430462184873946
82	41	28.660864799570508	41.43331245526128	28.485294117647058	48.4468487394958
82	42	28.98466855972442	41.52795596313192	28.56176470588235	48.46323529411765
82	43	28.927459088509593	41.80184541615344	28.63823529411765	48.479621848739505
82	44	28.72037037037037	41.41963637897579	28.714705882352945	48.496008403361344
82	45	29.000080775444268	41.60527803758184	28.791176470588237	48.5123949579832
82	46	29.436609341825903	41.836842887473466	28.867647058823533	48.52878151260504
82	47	29.780814846416384	41.916708617747446	28.944117647058825	48.545168067226896
82	48	30.041018360375748	41.89383219470538	29.02058823529412	48.561554621848735
82	49	30.28573915258555	41.77242082024284	29.097058823529412	48.57794117647059
82	50	30.896102468718297	41.84138696313832	29.173529411764708	48.59432773109244
82	51	31.948116308470293	41.79272650653182	29.25	48.610714285714295
82	84	32.702841252047946	41.73174312322153	31.773529411764706	49.1514705882353
82	85	32.790807899461406	41.38171903052065	31.85	49.167857142857144
82	86	32.85889642695613	41.30654454997739	31.926470588235293	49.18424369747899
82	88	33.371107757455626	41.41195152716461	32.07941176470588	49.2170168067227
82	89	33.54918258551755	41.240088849400266	32.15588235294118	49.233403361344536
82	91	33.26618525452439	41.20809931354194	32.30882352941176	49.26617647058824
82	92	33.33392794683456	41.22330578873732	32.385294117647064	49.28256302521009
82	93	33.0372315245025	41.03686990444464	32.46176470588235	49.298949579831934
82	94	33.090875610181314	41.06314940725244	32.53823529411765	49.31533613445378
82	95	32.97997359535971	41.120279629469316	32.614705882352936	49.33172268907563
82	96	33.16285357384824	40.93040311653117	32.69117647058824	49.348109243697486
86	0	24.685256410256407	43.21938159879337	25.35	47.775
86	1	24.583376303761867	43.192930387905776	25.426470588235293	47.79138655462185
86	2	24.748434945106283	43.63115510394768	25.50294117647059	47.807773109243705
86	3	24.484127676908752	43.370402700186226	25.57941176470588	47.824159663865544
86	4	24.45135103244838	43.38468141592921	25.655882352941177	47.8405462184874
86	5	24.17225693204808	43.43779900035702	25.73235294117647	47.85693277310925
86	6	24.37814161430643	43.28319840502658	25.808823529411764	47.873319327731096
86	7	24.17253000363681	43.083282822160264	25.885294117647057	47.88970588235294
86	8	24.28746605266265	42.62442732317866	25.961764705882352	47.90609243697479
86	9	24.72778008298755	43.22835210432721	26.03823529411765	47.92247899159664
86	10	24.920398808828683	43.69665420997315	26.114705882352943	47.938865546218494
86	11	25.04323032069971	44.14167055393586	26.19117647058824	47.95525210084033
86	12	24.86022538552788	44.19063167259787	26.26764705882353	47.971638655462186
86	13	25.006781743709773	44.15854300760679	26.344117647058827	47.98802521008404
86	14	25.39620319001387	44.039227924179386	26.42058823529412	48.004411764705885
86	15	25.891045622835303	44.49251164457184	26.497058823529414	48.02079831932773
86	16	25.89124834077471	45.01099010498371	26.573529411764707	48.03718487394958
86	17	25.839037006384487	45.083663395601796	26.650000000000002	48.05357142857143
86	18	26.060260666420753	45.02243022255011	26.726470588235294	48.069957983193284
86	19	26.54807855240862	44.34287097555072	26.80294117647059	48.08634453781512
86	20	26.50976187619962	43.70322096928983	26.879411764705882	48.102731092436976
86	21	26.61388032261891	43.419861226426285	26.955882352941178	48.11911764705883
86	22	26.960715568862277	43.19596407185629	27.03235294117647	48.135504201680675
86	23	27.39213309961315	42.93048839458414	27.108823529411765	48.15189075630252
86	24	26.981001086169446	43.16616582186821	27.185294117647057	48.16827731092437
86	25	26.898274631128032	43.470992979533555	27.261764705882353	48.18466386554622
86	26	27.102046871253897	43.589660752817075	27.33823529411765	48.20105042016807
86	27	27.072444901913297	43.66991705013321	27.414705882352944	48.21743697478991
86	28	27.432674799708668	43.85677348871085	27.491176470588236	48.233823529411765
86	29	27.64746237206502	43.67092113184829	27.567647058823532	48.25021008403362
86	30	27.65743865030675	43.71568251533743	27.644117647058824	48.266596638655464
86	31	27.3798209798995	44.35078203517588	27.72058823529412	48.28298319327731
86	32	27.689670323189432	43.85353267280019	27.79705882352941	48.299369747899156
86	33	27.729593990563696	44.13269183014651	27.873529411764707	48.31575630252101
86	34	28.078219178082193	44.1435398505604	27.95	48.33214285714286
86	35	28.441144240570846	43.91384429153925	28.026470588235295	48.3485294117647
86	36	28.690348410757945	43.83622249388753	28.102941176470587	48.364915966386555
86	37	28.452010003705077	43.66864888230209	28.179411764705883	48.38130252100841
86	38	29.001108619830593	43.28325548081714	28.255882352941175	48.397689075630254
86	39	29.218519334928832	43.45240584456481	28.33235294117647	48.41407563025211
86	40	29.31017314664333	43.46597699712464	28.408823529411762	48.430462184873946
86	41	29.318488115657928	43.37702768929184	28.485294117647058	48.4468487394958
86	42	29.40666832236434	43.74004408295046	28.56176470588235	48.46323529411765
86	43	29.547781299524562	43.71414421553091	28.63823529411765	48.479621848739505
86	44	30.07722784810127	43.991341772151905	28.714705882352945	48.496008403361344
86	45	30.068088414634147	44.265515243902435	28.791176470588237	48.5123949579832
86	46	30.018696345351977	44.25221363747854	28.867647058823533	48.52878151260504
86	47	29.565773120506886	44.14764834897039	28.944117647058825	48.545168067226896
86	48	29.936304050695824	44.00798024353877	29.02058823529412	48.561554621848735
86	49	30.24145319898021	44.0970195459512	29.097058823529412	48.57794117647059
86	50	30.471175518522962	44.2539263877233	29.173529411764708	48.59432773109244
86	51	30.399648612625715	44.15995092693566	29.25	48.610714285714295
86	52	30.758688280785247	43.754280190362884	29.326470588235296	48.627100840336134
86	53	31.0358671237735	43.953339638255116	29.402941176470588	48.64348739495799
86	54	31.239990885268316	44.22388344536858	29.479411764705883	48.65987394957983
86	55	31.27516140189071	44.25369206824995	29.555882352941175	48.676260504201686
86	56	31.609905319020626	44.02074237124594	29.63235294117647	48.692647058823525
86	57	31.56990839243499	43.735434397163125	29.708823529411763	48.70903361344538
86	58	31.67404188419554	43.55863787375415	29.78529411764706	48.72542016806723
86	59	31.827175632911395	43.05731803797469	29.86176470588235	48.741806722689084
86	60	32.21582407075416	42.953137325206164	29.93823529411765	48.75819327731092
86	61	31.752480597014923	42.31542686567165	30.014705882352946	48.774579831932776
86	62	31.98385560215698	42.19099760335531	30.091176470588238	48.79096638655462
86	63	31.498347377165917	42.12753679088536	30.167647058823533	48.807352941176475
86	64	31.69246451768102	41.96909429877316	30.244117647058825	48.823739495798314
86	65	31.80876179245283	42.18339033018868	30.32058823529412	48.84012605042017
86	66	31.519424670323257	42.322100011669974	30.397058823529413	48.85651260504202
86	67	31.645504347826087	43.04480869565218	30.47352941176471	48.87289915966387
86	68	31.63161964348955	43.58686990910164	30.55	48.88928571428571
86	69	31.493527364944562	43.90394255720689	30.626470588235296	48.905672268907566
86	70	31.094721079380445	44.315543320425945	30.70294117647059	48.92205882352941
86	71	31.008571173742418	43.5824265667737	30.779411764705884	48.938445378151265
86	72	31.06860403708485	43.08471716934633	30.855882352941176	48.954831932773104
86	73	31.246046830314587	42.53778300762631	30.93235294117647	48.97121848739496
86	74	31.371575589792972	42.204113505055375	31.008823529411764	48.98760504201681
86	75	31.273650516951193	41.94422337100265	31.085294117647063	49.00399159663866
86	76	31.515026079573023	41.96596009218826	31.16176470588235	49.0203781512605
86	77	31.71964049537093	42.22549897799688	31.23823529411765	49.036764705882355
86	78	31.86985543188967	42.3414136220663	31.31470588235294	49.0531512605042
86	79	32.1116198887007	42.39225139124123	31.39117647058824	49.069537815126054
86	80	32.22226684099116	42.02961026024156	31.46764705882353	49.08592436974789
86	81	32.31136255642671	41.54274471370872	31.544117647058826	49.102310924369746
86	82	32.45773823884198	41.251203256936066	31.620588235294118	49.1186974789916
86	83	32.74421192693843	41.93007136809	31.697058823529414	49.13508403361345
86	84	33.31021360961883	43.33757354822205	31.773529411764706	49.1514705882353
86	85	33.73366935483871	43.387943548387106	31.85	49.167857142857144
86	86	33.79408099688474	43.54306853582554	31.926470588235293	49.18424369747899
86	87	33.85298376737125	43.84046187083967	32.002941176470586	49.200630252100844
86	88	33.71483375194355	43.67294880995097	32.07941176470588	49.2170168067227
86	89	33.57095012741173	43.33968268414027	32.15588235294118	49.233403361344536
86	90	33.70948920516223	43.53310517428537	32.23235294117647	49.24978991596639
86	91	34.12378949897874	43.50525051063319	32.30882352941176	49.26617647058824
86	92	34.365114261785116	43.7786821009811	32.385294117647064	49.28256302521009
86	93	34.919461322738954	43.359511568123395	32.46176470588235	49.298949579831934
86	94	35.0213290618387	43.11362273689161	32.53823529411765	49.31533613445378
86	95	35.21003632249613	43.11658925806836	32.614705882352936	49.33172268907563
86	96	34.77986293990902	43.97144182427579	32.69117647058824	49.348109243697486
86	97	34.68515545792498	44.179570800946266	32.767647058823535	49.364495798319325
86	98	34.57036768802229	44.04646239554318	32.84411764705882	49.38088235294118
86	99	34.74245612061206	44.35160328532854	32.92058823529412	49.39726890756303
86	100	34.55521907963371	45.08021618175496	32.997058823529414	49.41365546218488
86	101	34.95515387467557	45.485459152144365	33.07352941176471	49.43004201680672
86	102	34.92190531852718	45.3104324956166	33.15	49.44642857142857
86	103	35.15210062822526	45.21845972627328	33.226470588235294	49.46281512605042
86	104	35.20340248266607	45.492767278013865	33.30294117647059	49.479201680672276
86	105	35.07725109194759	45.81251539926084	33.379411764705885	49.495588235294115
86	106	35.355592977031804	46.104243043286225	33.455882352941174	49.51197478991597
86	107	34.70573465414567	47.044792143838755	33.53235294117647	49.52836134453782
86	108	34.71303738317757	47.50235019241342	33.608823529411765	49.54474789915967
86	109	34.877862808624734	47.408607976762376	33.68529411764706	49.56113445378151
86	110	34.460802127188124	47.23824230002216	33.76176470588235	49.57752100840336
86	111	34.60717691272156	47.030679268566296	33.83823529411765	49.59390756302521
86	112	34.60312149112958	46.55203514484617	33.91470588235294	49.610294117647065
86	113	34.652402655863156	46.449873396353816	33.991176470588236	49.626680672268904
86	114	35.10438631906794	46.362342830776335	34.06764705882353	49.64306722689076
86	115	35.4318834553116	46.1909043025061	34.14411764705883	49.65945378151261
86	116	35.49751353740745	45.67580671897447	34.22058823529412	49.675840336134456
86	117	35.72222740236946	45.815694931987714	34.29705882352941	49.6922268907563
88	1	29.059827656955274	42.38746153057038	25.426470588235293	47.79138655462185
88	3	29.247029372496662	42.95400534045394	25.57941176470588	47.824159663865544
88	4	29.08112974585863	43.50559213910896	25.655882352941177	47.8405462184874
88	5	28.971174142480212	43.71916226912929	25.73235294117647	47.85693277310925
88	6	29.21587549029468	43.82793171075128	25.808823529411764	47.873319327731096
88	7	29.437646206396856	43.52016095642273	25.885294117647057	47.88970588235294
88	8	29.67620369435753	43.4543403653982	25.961764705882352	47.90609243697479
88	9	30.003478057889822	43.537861811391224	26.03823529411765	47.92247899159664
88	10	30.280442371821593	43.859251250521055	26.114705882352943	47.938865546218494
88	11	30.1644888526373	44.2178847199565	26.19117647058824	47.95525210084033
88	12	30.68852576073822	43.97493134131605	26.26764705882353	47.971638655462186
88	13	30.686711145138357	43.864336104123375	26.344117647058827	47.98802521008404
88	14	30.742608808290157	43.28467875647669	26.42058823529412	48.004411764705885
88	15	30.55254755434783	43.36025815217392	26.497058823529414	48.02079831932773
88	16	30.664004888979427	43.22440415563251	26.573529411764707	48.03718487394958
88	17	30.337824525397643	42.95542842483325	26.650000000000002	48.05357142857143
88	18	30.443095658496055	43.130720294972996	26.726470588235294	48.069957983193284
88	19	30.636528662420382	43.13057059447983	26.80294117647059	48.08634453781512
88	20	30.71298971214798	43.149415462953336	26.879411764705882	48.102731092436976
88	21	30.96954783221004	42.99647671260436	26.955882352941178	48.11911764705883
88	22	31.080113005751187	42.664128241347996	27.03235294117647	48.135504201680675
88	23	31.3812900437303	42.905585782568906	27.108823529411765	48.15189075630252
88	24	31.475910951382648	42.77885095337926	27.185294117647057	48.16827731092437
88	25	31.700048262548265	43.267631070920544	27.261764705882353	48.18466386554622
88	26	31.68652536342381	43.60147402663414	27.33823529411765	48.20105042016807
88	27	32.04757206322967	43.38201002169646	27.414705882352944	48.21743697478991
88	28	32.29736476043277	43.461458011334365	27.491176470588236	48.233823529411765
88	29	31.846047206761494	43.290053597196454	27.567647058823532	48.25021008403362
88	30	31.99193962748876	43.29656122885891	27.644117647058824	48.266596638655464
88	31	31.84415175785313	43.54837736634075	27.72058823529412	48.28298319327731
88	32	31.855719178082193	43.4679794520548	27.79705882352941	48.299369747899156
88	33	31.974888262211344	43.68291209960626	27.873529411764707	48.31575630252101
88	34	32.21170808447099	43.62861561433447	27.95	48.33214285714286
88	35	32.36445741758242	43.652918956043955	28.026470588235295	48.3485294117647
88	36	32.43787635272688	43.45061609343191	28.102941176470587	48.364915966386555
88	37	32.60585888610763	43.36428087192324	28.179411764705883	48.38130252100841
88	38	32.72166462979937	43.30811182401467	28.255882352941175	48.397689075630254
88	39	32.772137542626844	43.260767799938	28.33235294117647	48.41407563025211
88	40	32.74572758477221	43.33131630954857	28.408823529411762	48.430462184873946
88	41	32.80605530996196	43.213339159041844	28.485294117647058	48.4468487394958
88	42	33.0165828151498	44.20793668739401	28.56176470588235	48.46323529411765
88	43	33.23672419515433	44.266984732824426	28.63823529411765	48.479621848739505
88	44	33.18721009549795	43.57397680763984	28.714705882352945	48.496008403361344
88	45	33.51994431267402	43.83387645663607	28.791176470588237	48.5123949579832
88	46	34.011338992332966	44.70981927710844	28.867647058823533	48.52878151260504
88	47	34.11030469633131	44.79272171410955	28.944117647058825	48.545168067226896
88	48	34.30578936009496	45.26088809755045	29.02058823529412	48.561554621848735
88	49	34.40423963365539	44.9873138083736	29.097058823529412	48.57794117647059
88	50	34.42514127144299	45.26636730575177	29.173529411764708	48.59432773109244
88	51	34.52718249897415	46.1615356996307	29.25	48.610714285714295
88	52	34.81243864569769	46.306526094360414	29.326470588235296	48.627100840336134
88	53	34.94526507383101	46.085779840032814	29.402941176470588	48.64348739495799
88	54	35.18270030425963	46.21256085192697	29.479411764705883	48.65987394957983
88	60	35.92815189217211	46.61534473820633	29.93823529411765	48.75819327731092
88	61	36.3794856030331	46.00989599344195	30.014705882352946	48.774579831932776
88	62	36.59336128763413	45.86989530159392	30.091176470588238	48.79096638655462
88	63	36.57949762030672	45.91763617133792	30.167647058823533	48.807352941176475
88	64	36.52433966157656	45.40976320676847	30.244117647058825	48.823739495798314
88	65	36.589749897498976	45.32340867158672	30.32058823529412	48.84012605042017
88	66	36.572388369678094	45.330142782969894	30.397058823529413	48.85651260504202
88	67	36.58524594425957	45.653070403494176	30.47352941176471	48.87289915966387
88	68	36.762657935285056	45.21576271186441	30.55	48.88928571428571
88	69	36.568350133717345	45.15524326270315	30.626470588235296	48.905672268907566
88	70	35.99942738019844	45.360037998733375	30.70294117647059	48.92205882352941
88	71	35.938598901098906	45.21761675824176	30.779411764705884	48.938445378151265
88	72	35.97425	45.00097105263158	30.855882352941176	48.954831932773104
88	73	35.9785271276022	45.06134990831625	30.93235294117647	48.97121848739496
88	74	36.16207165109034	44.95323727933541	31.008823529411764	48.98760504201681
88	75	36.171318986281285	44.51775054979579	31.085294117647063	49.00399159663866
88	76	36.25742279675798	44.1820944906125	31.16176470588235	49.0203781512605
88	77	36.36982455232378	44.12121416002484	31.23823529411765	49.036764705882355
88	78	36.36200642553633	43.865198466162305	31.31470588235294	49.0531512605042
88	79	36.62352274016106	44.094910400362934	31.39117647058824	49.069537815126054
88	80	36.56378901823427	43.817178324920164	31.46764705882353	49.08592436974789
88	81	36.92315611555009	43.870372362220856	31.544117647058826	49.102310924369746
88	82	37.021995541269185	43.75442243882207	31.620588235294118	49.1186974789916
88	83	36.9898445542516	43.89122658019354	31.697058823529414	49.13508403361345
88	84	37.327698563582594	43.64944286016055	31.773529411764706	49.1514705882353
88	85	37.378642298992396	43.41005552128316	31.85	49.167857142857144
88	86	37.437775900306264	43.646240363290744	31.926470588235293	49.18424369747899
88	87	37.54377844818461	43.64006562930031	32.002941176470586	49.200630252100844
88	88	37.56099188554345	43.73547138586377	32.07941176470588	49.2170168067227
88	89	37.57662005984935	43.93271592198948	32.15588235294118	49.233403361344536
88	90	37.790395539659166	44.033089627603616	32.23235294117647	49.24978991596639
88	91	37.586482932865835	43.94012065587295	32.30882352941176	49.26617647058824
88	92	37.73399679884346	43.8000258157786	32.385294117647064	49.28256302521009
88	93	37.620149138991394	43.58238007380074	32.46176470588235	49.298949579831934
88	94	37.88491379310345	43.20410521395929	32.53823529411765	49.31533613445378
88	95	37.83818712543914	42.96581938417029	32.614705882352936	49.33172268907563
88	96	37.83585706887623	42.587791299844646	32.69117647058824	49.348109243697486
88	97	37.85266186672273	42.35637481606054	32.767647058823535	49.364495798319325
88	98	38.02640663643858	41.998346042868924	32.84411764705882	49.38088235294118
88	99	37.98419913419914	41.98837868480726	32.92058823529412	49.39726890756303
88	100	38.27259500880191	41.86448948948949	32.997058823529414	49.41365546218488
88	101	38.22835214330089	41.98442741768482	33.07352941176471	49.43004201680672
88	102	37.99438134617398	42.03019208625563	33.15	49.44642857142857
88	103	38.13576032970517	42.30814488005918	33.226470588235294	49.46281512605042
88	104	38.24263883023649	42.43885135135136	33.30294117647059	49.479201680672276
88	105	38.45466927111206	42.706036604944885	33.379411764705885	49.495588235294115
[truncated: 1,659 more rows]
