# Supplementary material for: Zebrafish Posterior Lateral Line primordium migration requires interactions between a superficial sheath of motile cells and the skin
Source: eLife. 2020 Nov 25;9:e58251. doi: 10.7554/eLife.58251 (PMC7688310; doi:10.7554/eLife.58251)
Supplement: Source data 1. [file elife-58251-data1.zip › dallenogare2019-master/df_superficial_raw.csv]

cell	timepoint	z	x	neuromast_z	neuromast_x
2	0	12.865487744694851	47.946775785491035	25.35	47.775
2	1	12.830159574468086	48.08627659574468	25.426470588235293	47.79138655462185
2	2	12.835077338799852	47.884504286246745	25.50294117647059	47.807773109243705
2	3	13.00179430097952	48.11377560106857	25.57941176470588	47.824159663865544
2	4	13.18967517401392	48.53607888631091	25.655882352941177	47.8405462184874
2	5	13.12440758293839	48.856575829383885	25.73235294117647	47.85693277310925
2	6	12.847498271690288	48.42376425855514	25.808823529411764	47.873319327731096
2	7	12.313614255394413	47.74643172974885	25.885294117647057	47.88970588235294
2	8	12.415543478260869	47.80527173913044	25.961764705882352	47.90609243697479
2	9	13.128399896711999	48.876945257359274	26.03823529411765	47.92247899159664
2	10	14.037476793248945	49.59137974683545	26.114705882352943	47.938865546218494
2	11	14.962527798369162	49.635570793180136	26.19117647058824	47.95525210084033
2	12	14.917038652300326	49.98129810159056	26.26764705882353	47.971638655462186
2	13	14.811683353130835	49.65109876124216	26.344117647058827	47.98802521008404
2	14	14.928061772605194	49.17526410026858	26.42058823529412	48.004411764705885
2	15	15.023852790014685	48.866863986784146	26.497058823529414	48.02079831932773
2	16	15.003893373696604	48.28015472586613	26.573529411764707	48.03718487394958
2	17	15.298830594184578	47.52991466498104	26.650000000000002	48.05357142857143
2	18	15.461228337612324	47.264501765083445	26.726470588235294	48.069957983193284
2	19	15.513222886271754	48.05755405167868	26.80294117647059	48.08634453781512
2	20	15.463904212637914	48.064740053493814	26.879411764705882	48.102731092436976
2	21	15.474048803981379	47.905020870123614	26.955882352941178	48.11911764705883
2	22	16.158922988316604	48.220009873292746	27.03235294117647	48.135504201680675
2	23	16.97316378993757	49.51177469702534	27.108823529411765	48.15189075630252
2	24	16.92011675315048	49.565089881393625	27.185294117647057	48.16827731092437
2	25	16.74471420643729	48.85905475397706	27.261764705882353	48.18466386554622
2	26	16.460836973788723	49.24892275615568	27.33823529411765	48.20105042016807
2	27	16.5411004784689	48.830301435406696	27.414705882352944	48.21743697478991
2	28	16.040754961173427	48.20386540120794	27.491176470588236	48.233823529411765
2	29	15.94181427569274	48.35215713784637	27.567647058823532	48.25021008403362
2	30	15.920809611520431	48.11512893503014	27.644117647058824	48.266596638655464
2	31	16.072826635278293	48.2718177232218	27.72058823529412	48.28298319327731
2	32	16.314048614741242	48.54397978741941	27.79705882352941	48.299369747899156
2	33	16.29363244176014	48.19152717860225	27.873529411764707	48.31575630252101
2	34	16.4896435538216	48.63501950700479	27.95	48.33214285714286
2	35	17.2437532785452	49.071419828641375	28.026470588235295	48.3485294117647
2	36	17.672401120056	49.01533514175709	28.102941176470587	48.364915966386555
2	37	18.32359971459151	49.60835711737424	28.179411764705883	48.38130252100841
2	38	18.672701793721973	49.390358744394625	28.255882352941175	48.397689075630254
2	39	19.295717454359327	49.13022948302338	28.33235294117647	48.41407563025211
2	40	19.105478445460484	49.004523187459185	28.408823529411762	48.430462184873946
2	41	18.89049307810631	49.25991283541275	28.485294117647058	48.4468487394958
2	42	19.028648718836568	49.4461391966759	28.56176470588235	48.46323529411765
2	43	19.438632318917957	49.696890016017086	28.63823529411765	48.479621848739505
2	44	19.7246511627907	49.71116279069768	28.714705882352945	48.496008403361344
2	45	19.93350172711572	50.219179620034545	28.791176470588237	48.5123949579832
2	46	20.036510664551383	50.179071919619254	28.867647058823533	48.52878151260504
2	47	19.546539522058822	49.45568014705882	28.944117647058825	48.545168067226896
2	48	19.39930415674785	49.369231825672955	29.02058823529412	48.561554621848735
2	49	19.582443429932514	49.11828602620088	29.097058823529412	48.57794117647059
2	50	19.29517985611511	48.82955485611511	29.173529411764708	48.59432773109244
2	51	18.798015804098647	47.90611757554707	29.25	48.610714285714295
2	52	18.418783990482666	46.982826308633584	29.326470588235296	48.627100840336134
2	53	18.6238735405361	46.489857753658946	29.402941176470588	48.64348739495799
2	54	18.417032040472176	45.996268971332206	29.479411764705883	48.65987394957983
2	55	18.47030201342282	45.9505033557047	29.555882352941175	48.676260504201686
2	56	18.230981833910036	45.591708477508654	29.63235294117647	48.692647058823525
2	57	18.854242081447964	45.89592760180996	29.708823529411763	48.70903361344538
2	58	19.273806389327717	46.39433473758118	29.78529411764706	48.72542016806723
2	59	19.283576863219782	46.705304340307805	29.86176470588235	48.741806722689084
2	60	20.331524390243903	47.68587979094077	29.93823529411765	48.75819327731092
2	61	20.89203199052133	47.4050567027759	30.014705882352946	48.774579831932776
2	62	20.629642058165548	47.72197986577181	30.091176470588238	48.79096638655462
2	63	20.410286343612338	47.48711013215859	30.167647058823533	48.807352941176475
2	64	20.72913240835903	47.2707990750257	30.244117647058825	48.823739495798314
2	65	20.723250564334087	46.980530474040634	30.32058823529412	48.84012605042017
2	66	20.717850553505535	47.24792435424355	30.397058823529413	48.85651260504202
2	67	20.20740489130435	47.21762058423913	30.47352941176471	48.87289915966387
2	68	20.76114189756507	46.92732577665827	30.55	48.88928571428571
2	69	20.63488591595535	46.60639773473408	30.626470588235296	48.905672268907566
2	70	20.196777088772844	46.619680156657964	30.70294117647059	48.92205882352941
2	71	20.08972512005299	45.94980129160457	30.779411764705884	48.938445378151265
2	72	20.302238556632144	46.11232041430004	30.855882352941176	48.954831932773104
2	73	20.41237464183381	46.21541905444126	30.93235294117647	48.97121848739496
2	74	20.159385617214046	46.07135711589279	31.008823529411764	48.98760504201681
2	75	20.244662509170947	45.730099046221575	31.085294117647063	49.00399159663866
2	76	20.61756398940865	45.36236981465137	31.16176470588235	49.0203781512605
2	77	21.065198118328205	45.87768681020445	31.23823529411765	49.036764705882355
2	78	21.457239087479792	45.86312196874439	31.31470588235294	49.0531512605042
2	79	21.833727290486422	46.87682164485251	31.39117647058824	49.069537815126054
2	80	22.191889473684213	48.046905263157896	31.46764705882353	49.08592436974789
2	81	22.11745812908497	47.92156862745098	31.544117647058826	49.102310924369746
2	82	22.426886886886887	48.111971971971975	31.620588235294118	49.1186974789916
2	83	21.998567246273954	47.395160574875796	31.697058823529414	49.13508403361345
2	84	21.818994436952124	47.22685013486177	31.773529411764706	49.1514705882353
2	85	21.863927056827823	47.207201017811705	31.85	49.167857142857144
2	86	22.143015484922575	47.84392013039935	31.926470588235293	49.18424369747899
2	87	22.473166581589243	47.48987153309511	32.002941176470586	49.200630252100844
2	88	22.491916099773245	47.57140211640212	32.07941176470588	49.2170168067227
2	89	22.142484740590028	47.19266700576467	32.15588235294118	49.233403361344536
2	90	21.83742530305617	46.455023903022024	32.23235294117647	49.24978991596639
2	91	22.05201305305984	46.11953297169011	32.30882352941176	49.26617647058824
2	92	22.2406416423295	46.2216328809483	32.385294117647064	49.28256302521009
2	93	22.68344888745566	46.585307158980974	32.46176470588235	49.298949579831934
2	94	22.9137734241908	47.04012350936968	32.53823529411765	49.31533613445378
2	95	22.92069664902998	48.00582451499118	32.614705882352936	49.33172268907563
2	96	23.49891304347826	48.5284008210487	32.69117647058824	49.348109243697486
2	97	23.67529920212766	48.418517287234046	32.767647058823535	49.364495798319325
2	98	23.4145755472504	48.24552411461114	32.84411764705882	49.38088235294118
2	99	23.510508083140877	48.54792147806005	32.92058823529412	49.39726890756303
2	100	23.772070596797672	48.27071961426492	32.997058823529414	49.41365546218488
2	101	23.736241161857443	48.51964934072234	33.07352941176471	49.43004201680672
2	102	24.27798507462687	48.75035931453842	33.15	49.44642857142857
2	103	24.1127415351888	48.4462595284524	33.226470588235294	49.46281512605042
2	104	24.150604803107893	48.334553240331985	33.30294117647059	49.479201680672276
2	105	24.064631885593222	48.42735257768362	33.379411764705885	49.495588235294115
2	106	24.460638770433548	48.93819740582801	33.455882352941174	49.51197478991597
2	107	24.204945150618148	49.154905972488244	33.53235294117647	49.52836134453782
2	108	24.444320019404913	49.60543741914619	33.608823529411765	49.54474789915967
2	109	25.224047149663217	50.50816083456547	33.68529411764706	49.56113445378151
2	110	24.70136978704525	50.65659937888199	33.76176470588235	49.57752100840336
2	111	24.630736815754343	50.61207860480641	33.83823529411765	49.59390756302521
2	112	24.76741394927536	50.82470108695652	33.91470588235294	49.610294117647065
2	113	25.215770702853167	51.24500260960334	33.991176470588236	49.626680672268904
2	114	25.83502101494396	51.36720112079701	34.06764705882353	49.64306722689076
2	115	25.331329787234043	51.79157358156029	34.14411764705883	49.65945378151261
2	116	25.808856120013637	51.980719399931814	34.22058823529412	49.675840336134456
2	117	26.077527557698932	52.02239063038237	34.29705882352941	49.6922268907563
3	0	13.241380113689312	43.855314043425594	25.35	47.775
3	1	12.60163450070476	43.357107231920196	25.426470588235293	47.79138655462185
3	2	13.433474615742897	44.320372612948304	25.50294117647059	47.807773109243705
3	3	13.487575658813672	44.462203184654065	25.57941176470588	47.824159663865544
3	4	12.647566783446464	43.43112272826801	25.655882352941177	47.8405462184874
3	5	12.67354228961982	43.84338156770611	25.73235294117647	47.85693277310925
3	6	13.193145073784722	44.0232177734375	25.808823529411764	47.873319327731096
3	7	13.798802211302212	45.23301597051598	25.885294117647057	47.88970588235294
3	8	14.013686878080536	45.220668650609134	25.961764705882352	47.90609243697479
3	9	13.665550670985656	44.6075057843591	26.03823529411765	47.92247899159664
3	10	13.511437339684868	44.57650696225724	26.114705882352943	47.938865546218494
3	11	12.962034919975057	44.67020629806693	26.19117647058824	47.95525210084033
3	12	14.044957102001908	45.05200190657769	26.26764705882353	47.971638655462186
3	13	13.941439893714495	45.0645821880154	26.344117647058827	47.98802521008404
3	14	14.034454947328818	44.973281132430394	26.42058823529412	48.004411764705885
3	15	14.590736856823266	45.238467095451156	26.497058823529414	48.02079831932773
3	16	15.096000752799473	45.94867554342712	26.573529411764707	48.03718487394958
3	17	15.830293562308938	45.78897005934185	26.650000000000002	48.05357142857143
3	18	16.38861609260841	45.51603567700921	26.726470588235294	48.069957983193284
3	19	15.588096559378469	44.61184100998891	26.80294117647059	48.08634453781512
3	20	15.721012241491236	44.704152369470464	26.879411764705882	48.102731092436976
3	21	16.101806872037915	44.95817535545024	26.955882352941178	48.11911764705883
3	22	16.47115436910805	45.00198286802031	27.03235294117647	48.135504201680675
3	23	16.505361374407585	45.20302132701421	27.108823529411765	48.15189075630252
3	24	16.457179046412737	44.702216592780246	27.185294117647057	48.16827731092437
3	25	16.67831623220558	44.660191347753745	27.261764705882353	48.18466386554622
3	26	16.527450450450452	44.93230405405406	27.33823529411765	48.20105042016807
3	27	16.52726525392766	44.415429758860064	27.414705882352944	48.21743697478991
3	28	16.02377616329355	43.775689759557174	27.491176470588236	48.233823529411765
3	29	15.356452402135233	43.171508007117446	27.567647058823532	48.25021008403362
3	30	15.414187697917669	43.16992371173592	27.644117647058824	48.266596638655464
3	31	15.897698358745266	43.432871224628535	27.72058823529412	48.28298319327731
3	32	16.03040456332087	43.41624245038827	27.79705882352941	48.299369747899156
3	33	16.16815579291763	43.875688029253276	27.873529411764707	48.31575630252101
3	34	16.342729301177364	44.54783516900874	27.95	48.33214285714286
3	35	16.631295530173578	44.44178433312348	28.026470588235295	48.3485294117647
3	36	17.06261828935396	45.1970313921747	28.102941176470587	48.364915966386555
3	37	17.048599482088907	45.300848079413036	28.179411764705883	48.38130252100841
3	38	17.441025582665695	45.47126957392571	28.255882352941175	48.397689075630254
3	39	17.761358776496838	45.54925158051321	28.33235294117647	48.41407563025211
3	40	17.730601945311065	46.14818085887319	28.408823529411762	48.430462184873946
3	41	17.493618710933497	45.949551695870475	28.485294117647058	48.4468487394958
3	42	17.73218107185684	46.23579928050918	28.56176470588235	48.46323529411765
3	43	17.963019524453895	46.17393678716412	28.63823529411765	48.479621848739505
3	44	18.12016344867138	46.658437679220036	28.714705882352945	48.496008403361344
3	45	18.155021226415094	46.86076886792453	28.791176470588237	48.5123949579832
3	46	18.467613525628533	46.86574741765738	28.867647058823533	48.52878151260504
3	47	18.45728234136744	46.6006517461879	28.944117647058825	48.545168067226896
3	48	18.723476968796437	46.46434574665677	29.02058823529412	48.561554621848735
3	49	18.629567626444405	46.25167408600114	29.097058823529412	48.57794117647059
3	50	18.768195579048534	46.02059346468044	29.173529411764708	48.59432773109244
3	51	19.16104702102804	46.13126947040499	29.25	48.610714285714295
3	52	19.195848708487087	45.86479089790898	29.326470588235296	48.627100840336134
3	53	19.543161638342564	45.591350009547455	29.402941176470588	48.64348739495799
3	54	19.59656520524993	44.996783952341055	29.479411764705883	48.65987394957983
3	55	19.750125723503178	44.587693329537906	29.555882352941175	48.676260504201686
3	56	19.866426634246704	44.47086879266811	29.63235294117647	48.692647058823525
3	57	19.890723617628115	44.549130554788846	29.708823529411763	48.70903361344538
3	58	20.117612395340373	45.033914270112845	29.78529411764706	48.72542016806723
3	59	19.82476664871657	45.05380317716748	29.86176470588235	48.741806722689084
3	60	19.630789587852494	44.69098264642082	29.93823529411765	48.75819327731092
3	61	19.562946233743563	44.93181024701056	30.014705882352946	48.774579831932776
3	62	19.84255226480836	45.180350609756104	30.091176470588238	48.79096638655462
3	63	20.01188531527719	45.66243123148541	30.167647058823533	48.807352941176475
3	64	20.34147630412547	45.8413995908626	30.244117647058825	48.823739495798314
3	65	21.206984729568333	46.494102968776666	30.32058823529412	48.84012605042017
3	66	21.434080047789724	46.73740186038573	30.397058823529413	48.85651260504202
3	67	21.88663296647044	47.03050294343486	30.47352941176471	48.87289915966387
3	68	22.60689334348304	46.952260424596126	30.55	48.88928571428571
3	69	22.710135360962568	46.73789480280748	30.626470588235296	48.905672268907566
3	70	22.444941181448883	47.134076675693976	30.70294117647059	48.92205882352941
3	71	22.071932319972824	46.711988366168484	30.779411764705884	48.938445378151265
3	72	22.3624349067697	46.86731479926088	30.855882352941176	48.954831932773104
3	73	22.37305462184874	46.70777100840337	30.93235294117647	48.97121848739496
3	74	22.311522573646	46.90612743052658	31.008823529411764	48.98760504201681
3	75	22.312289016379815	46.891930656023945	31.085294117647063	49.00399159663866
3	76	22.580951990151828	46.98958555601149	31.16176470588235	49.0203781512605
3	77	22.626367886178866	46.57305487804879	31.23823529411765	49.036764705882355
3	78	22.29738011743598	46.47704085793509	31.31470588235294	49.0531512605042
3	79	22.463041598023068	46.59265856672158	31.39117647058824	49.069537815126054
3	80	22.132061821769156	47.03960868135482	31.46764705882353	49.08592436974789
3	81	22.66302044261065	47.31962209302326	31.544117647058826	49.102310924369746
3	82	22.710787704130645	47.8928242074928	31.620588235294118	49.1186974789916
3	83	22.825772029102666	48.275084882780924	31.697058823529414	49.13508403361345
3	84	22.204548678843764	48.32892356800851	31.773529411764706	49.1514705882353
3	85	22.20964570195818	48.77777547295055	31.85	49.167857142857144
3	86	22.350236806495264	48.83955091339648	31.926470588235293	49.18424369747899
3	87	22.490911313987613	47.88186746005869	32.002941176470586	49.200630252100844
3	88	22.731346463022508	48.077688906752414	32.07941176470588	49.2170168067227
3	89	22.4337497984846	47.76410204739643	32.15588235294118	49.233403361344536
3	90	22.465981772990887	47.33319386909694	32.23235294117647	49.24978991596639
3	91	22.35538448594986	46.7374390038701	32.30882352941176	49.26617647058824
3	92	21.76792539049518	46.57091226321037	32.385294117647064	49.28256302521009
3	93	22.010664721652738	45.92668743100458	32.46176470588235	49.298949579831934
3	94	21.57861654265444	46.12497404395224	32.53823529411765	49.31533613445378
3	95	21.624977363274176	45.59675842086201	32.614705882352936	49.33172268907563
3	96	21.55424759570055	44.75990948519706	32.69117647058824	49.348109243697486
3	97	21.736779896702426	43.625342669845054	32.767647058823535	49.364495798319325
3	98	21.993012011400655	43.25450936482085	32.84411764705882	49.38088235294118
3	99	22.25690117598515	43.33918918918919	32.92058823529412	49.39726890756303
3	100	22.495924513149973	43.485208793414984	32.997058823529414	49.41365546218488
3	101	22.768870563271605	44.03944347993827	33.07352941176471	49.43004201680672
3	102	23.089130434782607	45.612117903930134	33.15	49.44642857142857
3	103	23.23003188895142	46.56034984055525	33.226470588235294	49.46281512605042
3	104	23.99552023121387	47.85515414258189	33.30294117647059	49.479201680672276
3	105	24.758563106796114	48.79808737864078	33.379411764705885	49.495588235294115
3	106	24.89300839188134	49.02102361436378	33.455882352941174	49.51197478991597
3	107	25.345298256044394	49.6004359889021	33.53235294117647	49.52836134453782
3	108	25.678117505995203	50.00648481215028	33.608823529411765	49.54474789915967
3	109	25.31763592909779	50.072978490340574	33.68529411764706	49.56113445378151
3	110	24.824344118933098	49.781416703104505	33.76176470588235	49.57752100840336
3	111	24.239217483597066	49.17214878425318	33.83823529411765	49.59390756302521
3	112	23.919800047326074	48.96325721722669	33.91470588235294	49.610294117647065
3	113	23.778599476439794	48.83110820244328	33.991176470588236	49.626680672268904
3	114	23.925386886581148	48.64696090409285	34.06764705882353	49.64306722689076
3	115	24.041103166496427	48.49829928498468	34.14411764705883	49.65945378151261
3	116	23.926009033250047	48.72751297328465	34.22058823529412	49.675840336134456
3	117	24.339539848197344	49.33351992409867	34.29705882352941	49.6922268907563
4	0	14.006942362152259	44.91859486923205	25.35	47.775
4	1	14.011073179271708	44.77318802521009	25.426470588235293	47.79138655462185
4	2	14.189818531527012	44.90593326643251	25.50294117647059	47.807773109243705
4	3	14.507752818441865	44.707050311290594	25.57941176470588	47.824159663865544
4	4	14.368113415305562	44.93153330886401	25.655882352941177	47.8405462184874
4	5	15.18845205479452	45.46497716894977	25.73235294117647	47.85693277310925
4	6	15.65361260926167	45.755430537474425	25.808823529411764	47.873319327731096
4	7	16.981405812066676	46.683116978905446	25.885294117647057	47.88970588235294
4	8	17.441765017400513	46.86166591012256	25.961764705882352	47.90609243697479
4	9	17.65049440441515	47.19789207419899	26.03823529411765	47.92247899159664
4	10	18.15488865161684	48.136535234899334	26.114705882352943	47.938865546218494
4	11	18.69740372953305	48.70624620982414	26.19117647058824	47.95525210084033
4	12	18.636818940658674	48.514178934587946	26.26764705882353	47.971638655462186
4	13	19.24325703680792	48.63806449118466	26.344117647058827	47.98802521008404
4	14	19.419486404833837	48.876248211162356	26.42058823529412	48.004411764705885
4	15	19.642064048620853	49.054234844943124	26.497058823529414	48.02079831932773
4	16	19.852227459327963	49.08626653489433	26.573529411764707	48.03718487394958
4	17	20.62554702048417	48.88037321539417	26.650000000000002	48.05357142857143
4	18	21.317138671875	49.285693359375	26.726470588235294	48.069957983193284
4	19	21.310974351415098	49.254698555424525	26.80294117647059	48.08634453781512
4	20	21.34341947565543	49.39586142322098	26.879411764705882	48.102731092436976
4	21	21.738223171462828	49.639609562350124	26.955882352941178	48.11911764705883
4	22	21.903971393791846	49.361081101643336	27.03235294117647	48.135504201680675
4	23	22.30062835249042	49.892455938697324	27.108823529411765	48.15189075630252
4	24	22.549409262759927	49.94663279773157	27.185294117647057	48.16827731092437
4	25	22.96694045174538	49.94804928131417	27.261764705882353	48.18466386554622
4	26	22.749489074044963	50.16562254362522	27.33823529411765	48.20105042016807
4	27	22.80025562372188	50.144222903885485	27.414705882352944	48.21743697478991
4	28	22.447120146988336	50.16828566863716	27.491176470588236	48.233823529411765
4	29	22.02347322011757	50.29252939255389	27.567647058823532	48.25021008403362
4	30	22.127860069335014	50.19349984242043	27.644117647058824	48.266596638655464
4	31	21.99951239008793	50.428049560351724	27.72058823529412	48.28298319327731
4	32	22.27872340425532	50.46265957446809	27.79705882352941	48.299369747899156
4	33	22.087152498794794	50.895793829342765	27.873529411764707	48.31575630252101
4	34	22.290714751958227	51.24255058746737	27.95	48.33214285714286
4	35	22.69171716344579	51.64812070094988	28.026470588235295	48.3485294117647
4	36	23.541096784723358	51.94303084707035	28.102941176470587	48.364915966386555
4	37	23.629297780722094	51.95763911891355	28.179411764705883	48.38130252100841
4	38	23.54108527131783	51.997373412502064	28.255882352941175	48.397689075630254
4	39	24.084266425868595	52.040191778465775	28.33235294117647	48.41407563025211
4	40	24.64329644879053	52.439689483616405	28.408823529411762	48.430462184873946
4	41	24.604305555555555	52.27800245098039	28.485294117647058	48.4468487394958
4	42	23.888606543763498	51.95433482810165	28.56176470588235	48.46323529411765
4	43	24.074266384088688	51.86287903488752	28.63823529411765	48.479621848739505
4	44	24.982779268059016	52.05878520789423	28.714705882352945	48.496008403361344
4	45	25.348180970149254	52.28942786069651	28.791176470588237	48.5123949579832
4	46	23.04776848522745	51.248897920900426	28.867647058823533	48.52878151260504
4	47	23.165112449799196	51.31663855421687	28.944117647058825	48.545168067226896
4	48	23.676348344606623	51.468765574937706	29.02058823529412	48.561554621848735
4	49	23.346767701659275	51.2347790372926	29.097058823529412	48.57794117647059
4	50	22.72623679356029	50.4773016937783	29.173529411764708	48.59432773109244
4	51	23.485819881053526	50.82845369583688	29.25	48.610714285714295
4	52	23.677425144458063	51.021983890737175	29.326470588235296	48.627100840336134
4	53	23.72758942193592	50.65680623834549	29.402941176470588	48.64348739495799
4	54	23.823388782442084	50.10151541543286	29.479411764705883	48.65987394957983
4	55	23.704810529585338	49.960712067091166	29.555882352941175	48.676260504201686
4	56	22.49362646985239	48.75365899424568	29.63235294117647	48.692647058823525
4	57	22.243511811023623	48.07543307086614	29.708823529411763	48.70903361344538
4	58	24.034535725284876	50.46983754234678	29.78529411764706	48.72542016806723
4	59	23.572244572643086	50.36419462577805	29.86176470588235	48.741806722689084
4	60	23.29916260418305	49.66157414687844	29.93823529411765	48.75819327731092
4	61	23.46386349053577	49.93608838626885	30.014705882352946	48.774579831932776
4	62	23.601853130755067	49.78999002455494	30.091176470588238	48.79096638655462
4	63	23.232523166326366	49.169891628710545	30.167647058823533	48.807352941176475
4	64	23.4664123901988	49.09177839420558	30.244117647058825	48.823739495798314
4	65	23.41106250994115	49.060318912040714	30.32058823529412	48.84012605042017
4	66	23.322674943566593	49.022178329571105	30.397058823529413	48.85651260504202
4	67	23.24767646608483	48.721485989894354	30.47352941176471	48.87289915966387
4	68	23.306604447974582	48.28013105639397	30.55	48.88928571428571
4	69	23.545954545454542	48.580950757575756	30.626470588235296	48.905672268907566
4	70	23.077199055861524	48.392525570417	30.70294117647059	48.92205882352941
4	71	23.522857142857145	48.27198979591837	30.779411764705884	48.938445378151265
4	72	23.54026094684117	48.49242607852642	30.855882352941176	48.954831932773104
4	73	23.48722078342506	47.96306652638395	30.93235294117647	48.97121848739496
4	74	23.586376994122585	47.533705919395466	31.008823529411764	48.98760504201681
4	75	23.668877634373473	47.42690328377716	31.085294117647063	49.00399159663866
4	76	23.698190326321026	47.35024432665231	31.16176470588235	49.0203781512605
4	77	23.58242688558235	46.94118351291261	31.23823529411765	49.036764705882355
4	78	23.554898125509375	46.77626731866341	31.31470588235294	49.0531512605042
4	79	23.487404703974047	46.35707218167072	31.39117647058824	49.069537815126054
4	80	23.586724248240564	46.14812859884837	31.46764705882353	49.08592436974789
4	81	23.85833996181992	46.52158367801464	31.544117647058826	49.102310924369746
4	82	23.791264115432877	46.60783406524467	31.620588235294118	49.1186974789916
4	83	23.857031250000002	46.97349821891192	31.697058823529414	49.13508403361345
4	84	24.591666666666665	47.563858436606296	31.773529411764706	49.1514705882353
4	85	25.116403100775194	48.3601511627907	31.85	49.167857142857144
4	86	25.230003233107016	48.44254768832848	31.926470588235293	49.18424369747899
4	87	26.2266766807405	48.82335985709646	32.002941176470586	49.200630252100844
4	88	25.968887846081653	48.853554669169405	32.07941176470588	49.2170168067227
4	89	26.192366288492707	49.275425445705025	32.15588235294118	49.233403361344536
4	90	26.603670003033063	49.76354261449803	32.23235294117647	49.24978991596639
4	91	26.016982681397433	49.883521200358324	32.30882352941176	49.26617647058824
4	92	26.6757733408324	50.14285714285714	32.385294117647064	49.28256302521009
4	93	26.848465933135845	50.011306249118356	32.46176470588235	49.298949579831934
4	94	27.07831700801425	50.3574910952805	32.53823529411765	49.31533613445378
4	95	27.087961836703666	50.495670518473474	32.614705882352936	49.33172268907563
4	96	26.953266164747564	50.512887511071746	32.69117647058824	49.348109243697486
4	97	26.88449119373777	50.234540117416834	32.767647058823535	49.364495798319325
4	98	27.22892234548336	50.259318541996834	32.84411764705882	49.38088235294118
4	99	27.54661136328064	50.07579042103615	32.92058823529412	49.39726890756303
4	100	27.679612933312608	50.1190618684906	32.997058823529414	49.41365546218488
4	101	27.66237197392924	49.96799348230913	33.07352941176471	49.43004201680672
4	102	27.40402687231674	49.72877245985053	33.15	49.44642857142857
4	103	27.440855906395257	49.72192659079981	33.226470588235294	49.46281512605042
4	104	27.698381836427497	49.72260829570162	33.30294117647059	49.479201680672276
4	105	27.995743598439883	49.85324741393929	33.379411764705885	49.495588235294115
4	106	28.16470538001708	49.9349316823228	33.455882352941174	49.51197478991597
4	107	28.773728885855657	50.230826650742195	33.53235294117647	49.52836134453782
4	108	29.019777546054918	50.50575686478972	33.608823529411765	49.54474789915967
4	109	29.214971334971338	50.49520475020475	33.68529411764706	49.56113445378151
4	110	28.980946622185154	50.55557964970809	33.76176470588235	49.57752100840336
4	111	29.134586177474404	50.86227815699659	33.83823529411765	49.59390756302521
4	112	29.150296799724707	50.74607708189952	33.91470588235294	49.610294117647065
4	113	28.444513367115153	50.35160318015028	33.991176470588236	49.626680672268904
4	114	28.45449159327462	50.11900720576461	34.06764705882353	49.64306722689076
4	115	28.306024251805987	50.34978930168558	34.14411764705883	49.65945378151261
4	116	28.606469037087447	50.79592973800612	34.22058823529412	49.675840336134456
4	117	28.52217925004204	50.34488817891374	34.29705882352941	49.6922268907563
5	12	15.127970181705233	43.844110110265575	26.26764705882353	47.971638655462186
5	13	15.240991267044585	43.793687758541445	26.344117647058827	47.98802521008404
5	14	14.830308459261568	43.691969154073846	26.42058823529412	48.004411764705885
5	15	15.190212901175723	44.07411026374325	26.497058823529414	48.02079831932773
5	16	14.785508171603677	43.6385810350698	26.573529411764707	48.03718487394958
5	17	15.210706178044429	43.46768282795525	26.650000000000002	48.05357142857143
5	18	15.358589555880918	43.37478444769806	26.726470588235294	48.069957983193284
5	19	15.60099727241732	43.68058728264576	26.80294117647059	48.08634453781512
5	20	15.697327983609357	43.78022451767116	26.879411764705882	48.102731092436976
5	21	15.655834499650107	44.38808607417774	26.955882352941178	48.11911764705883
5	22	16.09465442764579	44.79033477321814	27.03235294117647	48.135504201680675
5	23	16.80504051477598	45.00501271051795	27.108823529411765	48.15189075630252
5	24	16.88289745627981	45.18641891891892	27.185294117647057	48.16827731092437
5	25	17.14228016359918	45.48195296523517	27.261764705882353	48.18466386554622
5	26	16.94687109375	45.8745625	27.33823529411765	48.20105042016807
5	27	17.279550102249488	45.58614519427403	27.414705882352944	48.21743697478991
5	28	17.040612457858405	45.682874458179484	27.491176470588236	48.233823529411765
5	29	17.123939202026598	46.07543936035465	27.567647058823532	48.25021008403362
5	30	17.01619089739466	45.518502733998076	27.644117647058824	48.266596638655464
5	31	17.290288984027665	45.8069117404907	27.72058823529412	48.28298319327731
5	32	17.4160685483871	45.82274596774194	27.79705882352941	48.299369747899156
5	33	17.13465836012862	45.81413183279743	27.873529411764707	48.31575630252101
5	34	17.39284837072212	46.23349844440806	27.95	48.33214285714286
5	35	17.461698308870453	46.53924298021698	28.026470588235295	48.3485294117647
5	36	17.853671551449505	47.03616597642561	28.102941176470587	48.364915966386555
5	37	17.86763084329865	46.900543562665014	28.179411764705883	48.38130252100841
5	38	18.04924882629108	47.087159624413154	28.255882352941175	48.397689075630254
5	39	18.648061224489794	47.29295918367347	28.33235294117647	48.41407563025211
5	40	18.15564693845427	47.253557374468755	28.408823529411762	48.430462184873946
5	41	18.132348	46.896772000000006	28.485294117647058	48.4468487394958
5	60	19.377975643382353	44.034811580882355	29.93823529411765	48.75819327731092
5	61	19.805367793240556	44.3094930417495	30.014705882352946	48.774579831932776
5	62	19.797445443821882	44.68083898554999	30.091176470588238	48.79096638655462
5	63	20.178395328719724	44.8557634083045	30.167647058823533	48.807352941176475
5	64	20.09631974090976	45.175526277049904	30.244117647058825	48.823739495798314
5	65	20.61820094888277	45.5610805019896	30.32058823529412	48.84012605042017
5	67	21.13627280953099	45.264153219725536	30.47352941176471	48.87289915966387
5	68	21.340432098765433	45.43287037037037	30.55	48.88928571428571
5	69	20.76993865030675	45.35879345603273	30.626470588235296	48.905672268907566
5	70	20.134383315072782	46.049025669118805	30.70294117647059	48.92205882352941
5	71	19.934474793321446	45.94364159507214	30.779411764705884	48.938445378151265
5	72	20.465005635163422	46.22268153276445	30.855882352941176	48.954831932773104
5	73	20.34714682799215	45.977297253106606	30.93235294117647	48.97121848739496
5	74	20.213481610337972	45.64736994698476	31.008823529411764	48.98760504201681
5	75	20.36814070753962	45.699723867456385	31.085294117647063	49.00399159663866
5	76	20.555718954248366	45.89244281045752	31.16176470588235	49.0203781512605
5	77	20.915380549682872	45.83694503171248	31.23823529411765	49.036764705882355
5	78	20.75824328887388	45.52957538409589	31.31470588235294	49.0531512605042
5	79	21.309928993138666	45.43118318174565	31.39117647058824	49.069537815126054
5	80	21.255972568578557	45.60628013300084	31.46764705882353	49.08592436974789
5	81	21.653368763929368	45.445619749699986	31.544117647058826	49.102310924369746
5	86	21.776993525302437	44.35809763162379	31.926470588235293	49.18424369747899
5	87	21.626010142999668	44.162009477884936	32.002941176470586	49.200630252100844
5	88	21.81616884203481	43.55190344712182	32.07941176470588	49.2170168067227
5	89	22.18734171942686	43.50088720426525	32.15588235294118	49.233403361344536
5	90	22.38333060422466	43.79735549369577	32.23235294117647	49.24978991596639
5	91	22.64567140600316	44.56669036334913	32.30882352941176	49.26617647058824
5	93	22.833506240249612	45.65017940717629	32.46176470588235	49.298949579831934
5	94	22.894037871033778	46.29665155724521	32.53823529411765	49.31533613445378
5	95	23.206904836930836	46.56291948952261	32.614705882352936	49.33172268907563
5	96	23.274808414138256	46.62265796058806	32.69117647058824	49.348109243697486
5	97	22.691441857163138	46.77420488428227	32.767647058823535	49.364495798319325
5	98	23.158401332223146	46.49545795170691	32.84411764705882	49.38088235294118
5	99	23.513474576271186	46.77725	32.92058823529412	49.39726890756303
5	100	23.614349166062368	47.268292240754164	32.997058823529414	49.41365546218488
5	101	23.15710455764075	47.08699731903486	33.07352941176471	49.43004201680672
5	102	23.873483747957145	47.249818412929	33.15	49.44642857142857
5	103	24.346908325537886	47.8271702525725	33.226470588235294	49.46281512605042
5	104	24.64749097129823	47.97657289488691	33.30294117647059	49.479201680672276
5	109	25.444087156843924	47.82822038779036	33.68529411764706	49.56113445378151
7	0	13.387436318816762	44.803907148726374	25.35	47.775
7	1	13.589108709782256	44.181938576535586	25.426470588235293	47.79138655462185
7	2	13.913152173913044	43.72282608695652	25.50294117647059	47.807773109243705
7	3	13.824062024674667	43.7073643738381	25.57941176470588	47.824159663865544
7	4	13.730894479973074	43.390891114103	25.655882352941177	47.8405462184874
7	5	13.498838505057432	43.20421738385051	25.73235294117647	47.85693277310925
7	6	13.605009517217512	42.819073369095	25.808823529411764	47.873319327731096
7	7	13.128541777071188	43.09886945769299	25.885294117647057	47.88970588235294
7	8	13.41358040633609	43.33411673553719	25.961764705882352	47.90609243697479
7	9	13.527109036345449	43.62748416138713	26.03823529411765	47.92247899159664
7	10	13.68948448530619	43.91347069446724	26.114705882352943	47.938865546218494
7	11	13.703425409697584	43.55274539618179	26.19117647058824	47.95525210084033
7	12	13.440470461334218	44.43228924659808	26.26764705882353	47.971638655462186
7	13	13.727884454133825	44.63296998155291	26.344117647058827	47.98802521008404
7	14	14.310891209324915	45.95201149425288	26.42058823529412	48.004411764705885
7	15	14.625844625951366	47.22834601819195	26.497058823529414	48.02079831932773
7	16	14.56580413369934	46.929149846601	26.573529411764707	48.03718487394958
7	17	14.191685125234281	47.07859516101551	26.650000000000002	48.05357142857143
7	18	14.404852600198742	47.50980043060617	26.726470588235294	48.069957983193284
7	19	14.965297413793104	47.88695689655173	26.80294117647059	48.08634453781512
7	20	14.807657936648383	48.25039373562202	26.879411764705882	48.102731092436976
7	21	15.362732240437158	48.60170765027323	26.955882352941178	48.11911764705883
7	22	15.954357798165137	48.56840596330275	27.03235294117647	48.135504201680675
7	23	16.289593053395542	48.72528944185243	27.108823529411765	48.15189075630252
7	24	16.33669435822531	49.34374657659303	27.185294117647057	48.16827731092437
7	25	16.555473066298344	49.65227900552487	27.261764705882353	48.18466386554622
7	26	17.148347074038153	50.17398965405755	27.33823529411765	48.20105042016807
7	27	17.41974665310964	50.12506778512117	27.414705882352944	48.21743697478991
7	28	17.327850356294537	50.3624109263658	27.491176470588236	48.233823529411765
7	29	18.200797922568462	50.58153918791312	27.567647058823532	48.25021008403362
7	30	18.1144269190326	50.891514195583596	27.644117647058824	48.266596638655464
7	31	17.97609710962284	50.34550140994008	27.72058823529412	48.28298319327731
7	32	18.54135655737705	50.25421721311476	27.79705882352941	48.299369747899156
7	33	19.496175854287557	50.22826805286911	27.873529411764707	48.31575630252101
7	34	19.544476595744683	50.13098723404255	27.95	48.33214285714286
7	35	19.768845742785892	49.9935562878518	28.026470588235295	48.3485294117647
7	36	20.163206419668775	49.83930766604063	28.102941176470587	48.364915966386555
7	37	20.120042380363767	50.13763464594738	28.179411764705883	48.38130252100841
7	38	20.41198093031545	50.358666013188376	28.255882352941175	48.397689075630254
7	39	20.99629095230012	50.52478356815482	28.33235294117647	48.41407563025211
7	40	20.92613395693611	50.153018002117896	28.408823529411762	48.430462184873946
7	41	21.028690541279385	50.50430107526882	28.485294117647058	48.4468487394958
7	42	21.210191546949822	50.779236935248804	28.56176470588235	48.46323529411765
7	43	21.15762599469496	50.46266578249337	28.63823529411765	48.479621848739505
7	44	20.99058805544232	50.27490317977986	28.714705882352945	48.496008403361344
7	45	20.611820821236	50.30908336789714	28.791176470588237	48.5123949579832
7	46	20.264801670146138	50.25531315240084	28.867647058823533	48.52878151260504
7	47	19.687606915377614	49.717192902638764	28.944117647058825	48.545168067226896
7	48	19.258930146410304	49.19126389133886	29.02058823529412	48.561554621848735
7	49	20.01007959854646	49.701098806021804	29.097058823529412	48.57794117647059
7	50	20.401013110846247	50.3751660139622	29.173529411764708	48.59432773109244
7	51	21.115980252624087	50.663574097135744	29.25	48.610714285714295
7	52	20.908883537653242	50.29725043782837	29.326470588235296	48.627100840336134
7	53	21.086181850789096	50.57730900286944	29.402941176470588	48.64348739495799
7	54	20.942479346264367	50.26491558908046	29.479411764705883	48.65987394957983
7	55	21.067321208926376	50.107678791073624	29.555882352941175	48.676260504201686
7	56	21.29051524188204	49.468435222001325	29.63235294117647	48.692647058823525
7	57	21.430791440217394	49.31218155570652	29.708823529411763	48.70903361344538
7	58	21.642639280677013	49.23841678420311	29.78529411764706	48.72542016806723
7	59	21.658660778658977	48.918943763518385	29.86176470588235	48.741806722689084
7	60	20.576908171861838	46.52789806234204	29.93823529411765	48.75819327731092
7	61	20.620784349742838	47.405822924320354	30.014705882352946	48.774579831932776
7	62	21.342464873200825	47.921684372858124	30.091176470588238	48.79096638655462
7	63	21.490596491228068	48.482188596491234	30.167647058823533	48.807352941176475
7	64	22.12188472095151	48.21204025617566	30.244117647058825	48.823739495798314
7	65	21.991414231941214	47.370075282308655	30.32058823529412	48.84012605042017
7	66	21.45677553856845	46.750199791521894	30.397058823529413	48.85651260504202
7	67	21.635667539267015	48.20929319371727	30.47352941176471	48.87289915966387
7	68	21.450432838660582	48.52925228310502	30.55	48.88928571428571
7	69	21.39874636627907	48.83207667151163	30.626470588235296	48.905672268907566
7	70	21.606323877068558	49.54633569739953	30.70294117647059	48.92205882352941
7	71	21.509977538185083	49.368522012578616	30.779411764705884	48.938445378151265
7	72	22.08010775862069	49.25576724137931	30.855882352941176	48.954831932773104
7	73	22.34686391057488	49.36517033356991	30.93235294117647	48.97121848739496
7	74	22.774521845937883	49.434843832251275	31.008823529411764	48.98760504201681
7	75	22.70849840820658	49.326653696498056	31.085294117647063	49.00399159663866
7	76	23.599875807252854	49.44682066567313	31.16176470588235	49.0203781512605
7	77	23.620485391140434	50.037992459943446	31.23823529411765	49.036764705882355
7	78	24.01447344488905	49.832407238996	31.31470588235294	49.0531512605042
7	79	23.66253646973012	49.243663384390956	31.39117647058824	49.069537815126054
7	80	23.71178259217028	49.283946218168	31.46764705882353	49.08592436974789
7	81	24.176691692667706	48.743155226209055	31.544117647058826	49.102310924369746
7	82	24.404949648489456	48.77315694470835	31.620588235294118	49.1186974789916
7	83	23.850791533262186	47.9687166488794	31.697058823529414	49.13508403361345
7	84	23.75513668036448	48.095470787922096	31.773529411764706	49.1514705882353
7	85	24.267773892773892	48.22027972027972	31.85	49.167857142857144
7	86	24.064988009592327	48.28723021582734	31.926470588235293	49.18424369747899
7	87	23.484638446393415	48.29545373187758	32.002941176470586	49.200630252100844
7	88	23.873099047276654	48.660381089340284	32.07941176470588	49.2170168067227
7	89	23.95958602729885	49.1438757183908	32.15588235294118	49.233403361344536
7	90	24.4086843069035	49.47933070866142	32.23235294117647	49.24978991596639
7	91	24.235316054447136	49.35970072720493	32.30882352941176	49.26617647058824
7	92	24.26406394381815	49.052536499722784	32.385294117647064	49.28256302521009
7	93	24.143009683555245	48.55982189175169	32.46176470588235	49.298949579831934
7	94	24.43856983031885	48.26410591087078	32.53823529411765	49.31533613445378
7	95	25.17377436503249	48.778475093522346	32.614705882352936	49.33172268907563
7	96	25.54586003721315	49.758057680380404	32.69117647058824	49.348109243697486
7	97	25.910585246518632	50.58343056078284	32.767647058823535	49.364495798319325
7	98	26.005699532346068	51.11505261106782	32.84411764705882	49.38088235294118
7	99	26.39782946444891	51.28697221714494	32.92058823529412	49.39726890756303
7	100	26.78438226502823	51.689679508468956	32.997058823529414	49.41365546218488
7	101	27.207445298145984	51.40661850676466	33.07352941176471	49.43004201680672
7	102	27.546394112837287	51.817489779231394	33.15	49.44642857142857
7	103	27.159258010118045	51.94261804384486	33.226470588235294	49.46281512605042
7	104	27.172593896713618	51.71614268947015	33.30294117647059	49.479201680672276
7	105	27.153229437229438	51.82542857142857	33.379411764705885	49.495588235294115
7	106	27.064019851116626	51.72909429280397	33.455882352941174	49.51197478991597
7	107	26.29569455727051	51.86720146222583	33.53235294117647	49.52836134453782
7	108	26.429304817732188	51.713102216523176	33.608823529411765	49.54474789915967
7	109	26.241328891356655	51.24611789746437	33.68529411764706	49.56113445378151
7	110	26.472786556308005	50.925714823175326	33.76176470588235	49.57752100840336
7	111	26.551754385964912	50.63007518796993	33.83823529411765	49.59390756302521
7	112	26.235001459002042	50.81465567551795	33.91470588235294	49.610294117647065
7	113	25.945691906005226	50.67091739852836	33.991176470588236	49.626680672268904
7	114	25.970162594322677	50.63617948257277	34.06764705882353	49.64306722689076
7	115	26.484978687127025	50.602139812446715	34.14411764705883	49.65945378151261
7	116	27.072880278107515	51.20588010852977	34.22058823529412	49.675840336134456
7	117	27.52587943989071	51.69031762295082	34.29705882352941	49.6922268907563
9	0	16.764823008849557	50.461895123328944	25.35	47.775
9	1	16.87704903036956	50.56502927186243	25.426470588235293	47.79138655462185
9	2	16.352122114668653	50.09779411764706	25.50294117647059	47.807773109243705
9	3	17.052517266448564	50.387227371864775	25.57941176470588	47.824159663865544
9	4	16.9881615720524	50.527707423580786	25.655882352941177	47.8405462184874
9	5	17.254493492789308	51.036774533943024	25.73235294117647	47.85693277310925
9	6	16.94597077805665	51.067241842954466	25.808823529411764	47.873319327731096
9	7	16.870894607843137	50.84950980392157	25.885294117647057	47.88970588235294
9	8	16.698310023310025	50.76381118881119	25.961764705882352	47.90609243697479
9	9	16.578711851713162	50.69896554952256	26.03823529411765	47.92247899159664
9	10	17.386018053229108	51.169504932067746	26.114705882352943	47.938865546218494
9	11	17.62973474560927	51.47398605830165	26.19117647058824	47.95525210084033
9	12	17.69108305472462	51.8123658279078	26.26764705882353	47.971638655462186
9	13	18.062023408405746	51.76323816279482	26.344117647058827	47.98802521008404
9	14	18.590780445969123	51.84915094339623	26.42058823529412	48.004411764705885
9	15	18.399961577868854	51.86208589480874	26.497058823529414	48.02079831932773
9	16	19.03959764042965	52.43676703645008	26.573529411764707	48.03718487394958
9	17	19.10628831669294	52.36724032229812	26.650000000000002	48.05357142857143
9	18	18.793785014005604	51.766946778711485	26.726470588235294	48.069957983193284
9	19	19.000664540138224	51.971836788942056	26.80294117647059	48.08634453781512
9	20	19.655048076923077	52.29356971153846	26.879411764705882	48.102731092436976
9	21	20.205104248623133	52.419099134539735	26.955882352941178	48.11911764705883
9	22	21.09586072922893	52.757621040047816	27.03235294117647	48.135504201680675
9	23	21.725082943013273	53.23276736924279	27.108823529411765	48.15189075630252
9	24	21.886940150614347	53.28389813713833	27.185294117647057	48.16827731092437
9	25	21.628030303030304	53.00220959595959	27.261764705882353	48.18466386554622
9	26	21.305688651794377	53.26576624636276	27.33823529411765	48.20105042016807
9	27	20.99350999216301	52.873246473354236	27.414705882352944	48.21743697478991
9	28	20.330638379204892	52.50650802752294	27.491176470588236	48.233823529411765
9	29	20.12262963663891	52.35765991672975	27.567647058823532	48.25021008403362
9	30	19.826892018779343	52.444380281690144	27.644117647058824	48.266596638655464
9	31	20.00065659557662	52.37878159557662	27.72058823529412	48.28298319327731
9	32	20.29425505050505	52.29747474747475	27.79705882352941	48.299369747899156
9	33	20.108905852417305	52.277989821882954	27.873529411764707	48.31575630252101
9	34	20.483050931430835	52.348122275069365	27.95	48.33214285714286
9	35	20.459443892750745	52.26051638530288	28.026470588235295	48.3485294117647
9	36	21.25291926716328	52.57737064626536	28.102941176470587	48.364915966386555
9	37	21.93062864123285	52.96412798346176	28.179411764705883	48.38130252100841
9	38	22.216255562004257	52.80259721416135	28.255882352941175	48.397689075630254
9	39	21.634949848599547	51.96930828917486	28.33235294117647	48.41407563025211
9	40	21.94371749628529	52.03132893759287	28.408823529411762	48.430462184873946
9	41	21.916330720418067	52.161165546845844	28.485294117647058	48.4468487394958
9	42	21.90447100712106	52.342919633774166	28.56176470588235	48.46323529411765
9	43	22.248175293166195	52.35325515568135	28.63823529411765	48.479621848739505
9	44	22.135276253918498	52.346586010971784	28.714705882352945	48.496008403361344
9	45	22.026942584702777	52.51305031446541	28.791176470588237	48.5123949579832
9	46	21.43998562037798	52.127716721446184	28.867647058823533	48.52878151260504
9	47	21.05021403215703	51.68884422635205	28.944117647058825	48.545168067226896
9	48	20.901463414634147	51.539899257688226	29.02058823529412	48.561554621848735
9	49	20.531859660163626	51.326274386406546	29.097058823529412	48.57794117647059
9	50	20.02725434694703	50.97394359078043	29.173529411764708	48.59432773109244
9	51	19.84766090584029	50.632792014302744	29.25	48.610714285714295
9	52	19.616890560630488	50.22975998567079	29.326470588235296	48.627100840336134
9	53	20.194430223739097	50.347454493742894	29.402941176470588	48.64348739495799
9	54	20.020479058062197	50.01395380190545	29.479411764705883	48.65987394957983
9	55	20.266168207359073	49.94107757839406	29.555882352941175	48.676260504201686
9	56	20.004002031019205	49.69799667651403	29.63235294117647	48.692647058823525
9	57	20.103689417317117	49.729070611726264	29.708823529411763	48.70903361344538
9	58	21.03185195130684	50.36528374507699	29.78529411764706	48.72542016806723
9	59	21.729803973277075	51.30029008438819	29.86176470588235	48.741806722689084
9	60	23.16103120887385	51.55469073134048	29.93823529411765	48.75819327731092
9	61	22.968371066769	51.35548733691481	30.014705882352946	48.774579831932776
9	62	22.8904297260004	51.58511728760103	30.091176470588238	48.79096638655462
9	63	23.102413308341145	51.93079662605436	30.167647058823533	48.807352941176475
9	64	23.486991167434716	51.80043202764978	30.244117647058825	48.823739495798314
9	65	23.811157506311908	51.9847883084094	30.32058823529412	48.84012605042017
9	66	23.842000000000002	52.026192118226604	30.397058823529413	48.85651260504202
9	67	24.320237571491422	52.57043004839419	30.47352941176471	48.87289915966387
9	68	24.576629711751664	52.361607538802666	30.55	48.88928571428571
9	69	25.34424429888404	52.37640708393983	30.626470588235296	48.905672268907566
9	70	25.26405775075988	52.68836119554205	30.70294117647059	48.92205882352941
9	71	24.845625312031956	52.39866450324513	30.779411764705884	48.938445378151265
9	72	25.719911665053242	52.685394482091	30.855882352941176	48.954831932773104
9	73	25.43356934142504	52.323685097774785	30.93235294117647	48.97121848739496
9	74	26.458823529411763	52.27733447639146	31.008823529411764	48.98760504201681
9	75	25.96493127147766	52.05896907216495	31.085294117647063	49.00399159663866
9	76	26.390270083102493	52.14021814404432	31.16176470588235	49.0203781512605
9	77	25.97893638170974	51.833170974155074	31.23823529411765	49.036764705882355
9	78	26.529534937528922	52.16302637667747	31.31470588235294	49.0531512605042
9	79	26.51067044381492	52.381928706326725	31.39117647058824	49.069537815126054
9	80	26.706363903586123	52.70922986478542	31.46764705882353	49.08592436974789
9	81	27.320319080012958	53.11512795594429	31.544117647058826	49.102310924369746
9	82	26.787947013667853	52.75192379704175	31.620588235294118	49.1186974789916
9	83	27.144082560933743	52.99675592173018	31.697058823529414	49.13508403361345
9	84	27.30618028890108	53.1187511428049	31.773529411764706	49.1514705882353
9	85	27.571012693156735	53.152446651949965	31.85	49.167857142857144
9	86	27.74327512539476	53.292392717815346	31.926470588235293	49.18424369747899
9	87	27.527589367552704	52.22252520623281	32.002941176470586	49.200630252100844
9	88	27.08647968868641	52.423894267274115	32.07941176470588	49.2170168067227
9	89	26.699251361161522	52.28465517241379	32.15588235294118	49.233403361344536
9	90	27.148504999056783	52.415982833427655	32.23235294117647	49.24978991596639
9	91	27.323322743412447	52.42248177910671	32.30882352941176	49.26617647058824
9	92	27.53782836263085	52.684855816709465	32.385294117647064	49.28256302521009
9	93	28.125032404407	52.528677900194424	32.46176470588235	49.298949579831934
9	94	28.491362786348763	52.763271388499305	32.53823529411765	49.31533613445378
9	95	27.199866737739875	52.44667288557215	32.614705882352936	49.33172268907563
9	96	26.85123546511628	52.32346475290698	32.69117647058824	49.348109243697486
9	97	26.97905453573338	52.16890037426484	32.767647058823535	49.364495798319325
9	98	27.43646801530891	52.525615090213236	32.84411764705882	49.38088235294118
9	99	27.236725106547848	52.61908659434328	32.92058823529412	49.39726890756303
9	100	29.15305185865076	53.102971546581	32.997058823529414	49.41365546218488
9	101	27.23355084284938	52.57194580387892	33.07352941176471	49.43004201680672
9	102	27.291794871794874	52.70525641025642	33.15	49.44642857142857
9	103	27.36115415576575	52.86171764942645	33.226470588235294	49.46281512605042
9	104	27.041961368441285	52.68772823371132	33.30294117647059	49.479201680672276
9	105	26.933014649923898	52.80594558599696	33.379411764705885	49.495588235294115
9	106	27.649673713235295	53.31475643382353	33.455882352941174	49.51197478991597
9	107	27.756341159729637	53.49545090715048	33.53235294117647	49.52836134453782
9	108	28.190549713193114	54.02314053537285	33.608823529411765	49.54474789915967
9	109	28.431341952741864	54.43503678109675	33.68529411764706	49.56113445378151
9	110	28.31755272407733	54.43564367311072	33.76176470588235	49.57752100840336
9	111	28.39123711340206	54.571842783505154	33.83823529411765	49.59390756302521
9	112	28.603419668150547	54.507077094293805	33.91470588235294	49.610294117647065
9	113	28.39497298919568	54.798004201680676	33.991176470588236	49.626680672268904
9	114	28.559889689820885	54.91846876365226	34.06764705882353	49.64306722689076
9	115	29.529611952687283	55.12651483710314	34.14411764705883	49.65945378151261
9	116	29.864454244762957	55.540457552370455	34.22058823529412	49.675840336134456
9	117	30.284972862957936	55.49371325192221	34.29705882352941	49.6922268907563
12	19	20.64296149299105	49.06874261104544	26.80294117647059	48.08634453781512
12	22	21.009046658480973	49.38819943869497	27.03235294117647	48.135504201680675
12	23	21.710743183817065	49.85757255936675	27.108823529411765	48.15189075630252
12	24	21.743197278911566	49.91428571428571	27.185294117647057	48.16827731092437
12	25	22.338270766094787	50.16643027008663	27.261764705882353	48.18466386554622
12	26	22.48746625042187	50.54951063111711	27.33823529411765	48.20105042016807
12	27	22.648781541652262	50.41386968544764	27.414705882352944	48.21743697478991
12	28	22.797012931034484	50.59291810344828	27.491176470588236	48.233823529411765
12	29	23.374010942760947	50.83629208754209	27.567647058823532	48.25021008403362
12	30	23.677721147201108	50.79725293711126	27.644117647058824	48.266596638655464
12	31	23.374662921348314	50.626011235955055	27.72058823529412	48.28298319327731
12	32	23.922788816599265	50.44117724635133	27.79705882352941	48.299369747899156
12	33	23.807567567567567	50.65004222972973	27.873529411764707	48.31575630252101
12	34	23.87238952397202	50.884930046067225	27.95	48.33214285714286
12	35	24.212500000000002	50.94993238369997	28.026470588235295	48.3485294117647
12	36	24.238376148349783	50.81434161279347	28.102941176470587	48.364915966386555
12	37	24.510639534883722	50.993488372093026	28.179411764705883	48.38130252100841
12	38	24.587279517638592	51.06138408927286	28.255882352941175	48.397689075630254
12	39	25.047531760435575	51.20649274047187	28.33235294117647	48.41407563025211
12	40	24.95340390582223	51.25817667457566	28.408823529411762	48.430462184873946
12	41	24.087077865266842	50.8903937007874	28.485294117647058	48.4468487394958
12	58	22.40121247113164	49.994861431870675	29.78529411764706	48.72542016806723
12	59	21.929559532002756	49.70710598761185	29.86176470588235	48.741806722689084
12	60	21.075022222222223	48.598217777777776	29.93823529411765	48.75819327731092
12	61	20.913678728070174	48.61588998538012	30.014705882352946	48.774579831932776
12	62	21.18514193316565	49.067234099892204	30.091176470588238	48.79096638655462
12	63	21.407721656976744	48.96611555232558	30.167647058823533	48.807352941176475
12	64	20.977382212811012	48.85993912122816	30.244117647058825	48.823739495798314
12	65	21.53381545401059	49.15645714846048	30.32058823529412	48.84012605042017
12	66	21.246335634625602	48.61600725792176	30.397058823529413	48.85651260504202
12	67	22.065610941155303	49.09353967968328	30.47352941176471	48.87289915966387
12	73	24.23670564311134	50.52541094729707	30.93235294117647	48.97121848739496
12	74	24.341026306680515	50.3345015576324	31.008823529411764	48.98760504201681
12	75	24.693620867768594	50.17249053030303	31.085294117647063	49.00399159663866
12	76	25.071866426611795	50.30066015089164	31.16176470588235	49.0203781512605
12	77	25.068824582338905	49.99027446300716	31.23823529411765	49.036764705882355
12	78	25.358973589435774	49.783857828845825	31.31470588235294	49.0531512605042
12	79	24.80694193198264	49.53757235890015	31.39117647058824	49.069537815126054
12	80	26.113399280575543	49.99256969424461	31.46764705882353	49.08592436974789
12	81	26.050329275593693	49.65644581919777	31.544117647058826	49.102310924369746
12	82	24.92481354878807	48.57036461570334	31.620588235294118	49.1186974789916
12	83	24.56226604278075	48.37191956327986	31.697058823529414	49.13508403361345
12	84	25.200426829268295	48.57548780487805	31.773529411764706	49.1514705882353
12	85	25.59656862745098	48.59779411764706	31.85	49.167857142857144
12	86	26.582139284821206	49.47013628407102	31.926470588235293	49.18424369747899
12	87	26.833785942492014	49.60797312535238	32.002941176470586	49.200630252100844
12	88	27.424818840579714	49.3707626369742	32.07941176470588	49.2170168067227
20	0	16.446784963985593	48.31746323529411	25.35	47.775
20	1	16.40940174148026	48.644024921183004	25.426470588235293	47.79138655462185
20	2	16.76793470339601	48.139837487246766	25.50294117647059	47.807773109243705
20	3	17.113652585579025	48.282691187181356	25.57941176470588	47.824159663865544
20	4	17.323085585585584	47.72871984888114	25.655882352941177	47.8405462184874
20	5	17.145918220946918	47.62909971305596	25.73235294117647	47.85693277310925
20	6	17.16720457159287	47.63721607245544	25.808823529411764	47.873319327731096
20	7	16.745666423889293	47.88383831026948	25.885294117647057	47.88970588235294
20	8	16.925111656989728	47.89175227035879	25.961764705882352	47.90609243697479
20	9	17.106901544401545	47.00579150579151	26.03823529411765	47.92247899159664
20	10	16.758819528415962	46.36083736396615	26.114705882352943	47.938865546218494
20	11	16.715435262576882	46.04769752404983	26.19117647058824	47.95525210084033
20	12	16.274723442945902	45.4732573117139	26.26764705882353	47.971638655462186
20	13	16.229506676557865	45.140956973293775	26.344117647058827	47.98802521008404
20	14	16.224506947557153	45.16961004034066	26.42058823529412	48.004411764705885
20	15	16.501182357301705	45.429507042253526	26.497058823529414	48.02079831932773
20	16	16.239768696423294	45.95877549512267	26.573529411764707	48.03718487394958
20	17	16.528392406940533	45.44500593207771	26.650000000000002	48.05357142857143
20	18	16.930808459577023	45.20166491675416	26.726470588235294	48.069957983193284
20	19	17.257380441446966	44.59543991416309	26.80294117647059	48.08634453781512
20	20	17.17942563388992	44.61800788497217	26.879411764705882	48.102731092436976
20	21	17.220058667988763	44.07039745496612	26.955882352941178	48.11911764705883
20	22	17.4485118057865	43.63030428999003	27.03235294117647	48.135504201680675
20	23	17.88608560183667	43.469842571334866	27.108823529411765	48.15189075630252
20	24	17.589532930107527	43.20141129032258	27.185294117647057	48.16827731092437
20	25	17.960497835497836	43.1724025974026	27.261764705882353	48.18466386554622
20	26	18.409813463098136	43.574197080291974	27.33823529411765	48.20105042016807
20	27	18.751708902967657	43.4427684228076	27.414705882352944	48.21743697478991
20	28	19.14148590021692	43.71952277657267	27.491176470588236	48.233823529411765
20	29	19.362309562398703	43.87895056726094	27.567647058823532	48.25021008403362
20	30	19.939651928504233	44.03913060520539	27.644117647058824	48.266596638655464
20	31	19.661042486231313	44.19268686073958	27.72058823529412	48.28298319327731
20	32	19.71279701022817	43.93360739575138	27.79705882352941	48.299369747899156
20	33	20.26918367346939	43.75551020408163	27.873529411764707	48.31575630252101
20	34	20.388641078838173	43.12619294605809	27.95	48.33214285714286
20	35	20.886395661811274	43.0725854971501	28.026470588235295	48.3485294117647
20	36	21.342735518777847	42.5406070973902	28.102941176470587	48.364915966386555
20	37	21.1997215592681	42.207752585521085	28.179411764705883	48.38130252100841
20	38	21.170721649484534	42.15149484536083	28.255882352941175	48.397689075630254
20	39	21.404327902240325	42.453869653767825	28.33235294117647	48.41407563025211
20	40	21.800057825751736	42.4405898226677	28.408823529411762	48.430462184873946
20	41	21.36403618215845	43.27071896444167	28.485294117647058	48.4468487394958
20	42	20.944713178294574	43.98776744186046	28.56176470588235	48.46323529411765
20	43	21.3287887039054	44.210012447487166	28.63823529411765	48.479621848739505
20	44	21.948336709255223	44.51664459333126	28.714705882352945	48.496008403361344
20	45	21.57518556538219	44.03734602021479	28.791176470588237	48.5123949579832
20	46	21.169834645669294	43.62237007874016	28.867647058823533	48.52878151260504
20	47	20.735786924939468	43.48400322841001	28.944117647058825	48.545168067226896
20	48	20.811694073591664	43.55820172582221	29.02058823529412	48.561554621848735
20	49	20.930947894478123	43.721632803539244	29.097058823529412	48.57794117647059
20	50	21.415329066141478	43.56125471852946	29.173529411764708	48.59432773109244
20	51	21.697935931307796	44.18524190885073	29.25	48.610714285714295
20	52	21.763871677808577	43.702352030001634	29.326470588235296	48.627100840336134
20	53	22.03416666666667	43.72536458333333	29.402941176470588	48.64348739495799
20	54	21.957068882466285	43.54572093770071	29.479411764705883	48.65987394957983
20	55	22.034214343271557	43.27350120870266	29.555882352941175	48.676260504201686
20	56	22.318733964079538	42.75188422065426	29.63235294117647	48.692647058823525
20	57	22.578191747572813	42.84551779935275	29.708823529411763	48.70903361344538
20	58	22.74802051610835	43.21077897098894	29.78529411764706	48.72542016806723
20	59	22.904062061437703	43.47676984250741	29.86176470588235	48.741806722689084
20	60	22.30421821837303	42.90427234766471	29.93823529411765	48.75819327731092
20	61	21.956983678593847	43.63706450094162	30.014705882352946	48.774579831932776
20	62	22.682729815542793	43.61353568188691	30.091176470588238	48.79096638655462
20	63	22.21312461204221	43.50763500931098	30.167647058823533	48.807352941176475
20	64	22.499139167862264	43.17179180615335	30.244117647058825	48.823739495798314
20	65	22.990351307189542	42.850825163398696	30.32058823529412	48.84012605042017
20	66	22.91420941899984	42.845929762097434	30.397058823529413	48.85651260504202
20	67	22.94455287154055	43.179403295472724	30.47352941176471	48.87289915966387
20	68	23.020376055257103	44.040118956254794	30.55	48.88928571428571
20	69	22.850784494693123	44.111063682510384	30.626470588235296	48.905672268907566
20	70	22.503739754098362	44.62751024590164	30.70294117647059	48.92205882352941
20	71	22.56652977412731	44.87361396303902	30.779411764705884	48.938445378151265
20	72	22.570675105485233	44.72869198312237	30.855882352941176	48.954831932773104
20	73	22.397655990706937	44.04521241287753	30.93235294117647	48.97121848739496
20	74	22.761573681532983	44.30498982533492	31.008823529411764	48.98760504201681
20	75	22.834303490896943	44.37848672122933	31.085294117647063	49.00399159663866
20	76	23.149536885245904	44.94654098360655	31.16176470588235	49.0203781512605
20	77	23.32215314136126	45.31117882853403	31.23823529411765	49.036764705882355
20	78	23.57915340547422	45.170138446849144	31.31470588235294	49.0531512605042
20	79	24.00217097952056	44.9439553897444	31.39117647058824	49.069537815126054
20	80	24.317634854771786	45.45409751037345	31.46764705882353	49.08592436974789
20	81	24.855550733785705	45.312087738677604	31.544117647058826	49.102310924369746
20	82	25.05611111111111	45.277727272727276	31.620588235294118	49.1186974789916
20	83	25.067051102826966	45.43013358185772	31.697058823529414	49.13508403361345
20	84	25.294669003115263	45.222281931464174	31.773529411764706	49.1514705882353
20	85	25.54422924901186	44.634446640316206	31.85	49.167857142857144
20	86	25.351391531874405	43.80918569616239	31.926470588235293	49.18424369747899
20	87	24.619773028495693	43.687624254473164	32.002941176470586	49.200630252100844
20	88	24.48308498444408	43.4447887669887	32.07941176470588	49.2170168067227
20	89	24.31703821656051	43.36825902335457	32.15588235294118	49.233403361344536
20	90	24.46091584158416	44.017442244224426	32.23235294117647	49.24978991596639
20	91	24.607698933552093	43.767342083675146	32.30882352941176	49.26617647058824
20	92	24.802253218884125	43.07301502145923	32.385294117647064	49.28256302521009
20	93	24.692272648385977	42.86457827143354	32.46176470588235	49.298949579831934
20	94	25.172166802943583	43.43318070318888	32.53823529411765	49.31533613445378
20	95	25.13464315701092	43.82964735516373	32.614705882352936	49.33172268907563
20	96	25.150940192180254	44.68954605699139	32.69117647058824	49.348109243697486
20	97	25.01235176215133	45.30169951561717	32.767647058823535	49.364495798319325
20	98	25.04038493038493	45.56595823095824	32.84411764705882	49.38088235294118
20	99	24.90997008973081	45.09388501163178	32.92058823529412	49.39726890756303
20	100	25.396109715242883	44.77465661641541	32.997058823529414	49.41365546218488
20	101	25.763641241538718	44.5126589070497	33.07352941176471	49.43004201680672
20	102	25.363718220338985	44.58469279661017	33.15	49.44642857142857
20	103	25.385345818958438	44.479189255791034	33.226470588235294	49.46281512605042
20	104	25.667434373452203	44.2398134389962	33.30294117647059	49.479201680672276
20	105	25.913014547859152	44.57244172590511	33.379411764705885	49.495588235294115
20	106	26.396054070948587	44.69773402094077	33.455882352941174	49.51197478991597
20	107	25.706968920217875	45.154589875040045	33.53235294117647	49.52836134453782
20	108	25.506409938913656	44.45733861647681	33.608823529411765	49.54474789915967
20	109	25.822623055956388	44.824727433060765	33.68529411764706	49.56113445378151
20	110	25.32860241578768	44.563095440626064	33.76176470588235	49.57752100840336
20	111	25.89222797927461	44.2979399966572	33.83823529411765	49.59390756302521
20	112	26.233749202806123	45.25148278061225	33.91470588235294	49.610294117647065
20	113	26.385826929234714	45.70194124239514	33.991176470588236	49.626680672268904
20	114	26.9045729764181	45.90531787762906	34.06764705882353	49.64306722689076
20	115	27.22672027524404	45.540878540566496	34.14411764705883	49.65945378151261
20	116	27.47404705882353	46.294784313725486	34.22058823529412	49.675840336134456
20	117	27.325942803268386	46.237939974858584	34.29705882352941	49.6922268907563
29	0	16.39828856862103	42.22716590239109	25.35	47.775
29	1	16.32018554847147	42.93203776360962	25.426470588235293	47.79138655462185
29	2	16.39701467363805	43.259643278799125	25.50294117647059	47.807773109243705
29	3	16.39534325687327	44.174833251992844	25.57941176470588	47.824159663865544
29	4	16.726262873957822	44.73810691515449	25.655882352941177	47.8405462184874
29	5	16.32625668002672	44.38697812291249	25.73235294117647	47.85693277310925
29	6	16.721151964780695	43.79492907223219	25.808823529411764	47.873319327731096
29	7	16.82629425517702	42.61114729458918	25.885294117647057	47.88970588235294
29	8	17.131341527196653	41.79649581589958	25.961764705882352	47.90609243697479
29	9	17.381960227272728	41.554786501377414	26.03823529411765	47.92247899159664
29	10	17.355943529828288	41.61047087980174	26.114705882352943	47.938865546218494
29	11	17.76999470338983	41.51553672316384	26.19117647058824	47.95525210084033
29	12	17.597231441048034	41.77723144104803	26.26764705882353	47.971638655462186
29	13	18.239411658870097	42.551142497301186	26.344117647058827	47.98802521008404
29	15	18.607235800949535	43.25808862317566	26.497058823529414	48.02079831932773
29	16	18.10530514385353	44.1229293809939	26.573529411764707	48.03718487394958
29	17	18.137193794229724	43.754046452549446	26.650000000000002	48.05357142857143
29	49	22.895914859862508	44.05798078618015	29.097058823529412	48.57794117647059
29	50	23.10030874785592	44.39722984562607	29.173529411764708	48.59432773109244
29	51	23.291995281429056	45.32369817997978	29.25	48.610714285714295
29	52	23.64558068257124	45.48702369118622	29.326470588235296	48.627100840336134
30	0	19.0053428182231	53.496072347510214	25.35	47.775
30	1	19.100096525096525	53.48889961389962	25.426470588235293	47.79138655462185
30	2	19.234109124537607	53.616634556103584	25.50294117647059	47.807773109243705
30	3	19.226195917123704	53.840181291895185	25.57941176470588	47.824159663865544
30	4	19.020890300788164	53.87404294675889	25.655882352941177	47.8405462184874
30	5	18.992810142834216	53.94337586262237	25.73235294117647	47.85693277310925
30	6	18.74340717299578	53.87969409282701	25.808823529411764	47.873319327731096
30	7	18.947092731829574	53.89705513784462	25.885294117647057	47.88970588235294
30	8	19.62134493141519	54.26711692873871	25.961764705882352	47.90609243697479
30	9	19.268745101113026	53.805815958614204	26.03823529411765	47.92247899159664
30	10	19.496310893898787	53.7542724262967	26.114705882352943	47.938865546218494
30	11	19.315123502440468	53.24111448010649	26.19117647058824	47.95525210084033
30	12	18.816899969733658	53.32375529661017	26.26764705882353	47.971638655462186
30	13	18.523474871329096	53.06365425370875	26.344117647058827	47.98802521008404
30	14	18.770811393011012	53.24627413435456	26.42058823529412	48.004411764705885
30	15	18.822848101265823	53.27649920886076	26.497058823529414	48.02079831932773
30	16	18.753050847457626	53.56209846650525	26.573529411764707	48.03718487394958
30	17	18.842895032952903	53.33118871564057	26.650000000000002	48.05357142857143
30	18	18.711112981983497	53.06841219060448	26.726470588235294	48.069957983193284
30	19	18.196632653061226	52.45607142857143	26.80294117647059	48.08634453781512
30	20	17.882114427860696	52.43489635157545	26.879411764705882	48.102731092436976
30	21	17.864753218884122	51.89592274678112	26.955882352941178	48.11911764705883
30	22	17.799079911398877	51.33056312830124	27.03235294117647	48.135504201680675
30	23	18.3380970790378	51.34033934707904	27.108823529411765	48.15189075630252
30	24	19.306229955099425	51.702726106478515	27.185294117647057	48.16827731092437
30	25	18.30724021950788	51.10266861391396	27.261764705882353	48.18466386554622
30	26	18.67347299343766	51.668765774861185	27.33823529411765	48.20105042016807
30	27	18.48866115561616	51.57866882563491	27.414705882352944	48.21743697478991
30	28	18.87989386792453	51.42659619272237	27.491176470588236	48.233823529411765
30	29	20.021532593619973	51.96799583911234	27.567647058823532	48.25021008403362
30	30	19.9342537864795	51.93907000369413	27.644117647058824	48.266596638655464
30	31	20.581961311589176	52.316485947258855	27.72058823529412	48.28298319327731
30	32	21.049521410579345	52.29607472712007	27.79705882352941	48.299369747899156
30	33	21.585109170305678	52.275213973799126	27.873529411764707	48.31575630252101
30	34	21.98765172357987	52.44949830069591	27.95	48.33214285714286
30	35	23.0113143185928	53.08570195627158	28.026470588235295	48.3485294117647
30	36	23.401513136015964	53.090214499501165	28.102941176470587	48.364915966386555
30	37	23.572159178632084	52.70464335340435	28.179411764705883	48.38130252100841
30	38	23.414906330749357	52.506132913436694	28.255882352941175	48.397689075630254
30	39	23.240621894667107	52.447238323948326	28.33235294117647	48.41407563025211
30	40	23.198917084208826	52.24210845320834	28.408823529411762	48.430462184873946
30	41	23.09351775392238	52.301919900908345	28.485294117647058	48.4468487394958
30	42	22.685596828046748	52.56074707846411	28.56176470588235	48.46323529411765
30	43	22.80938503532434	52.27886962106615	28.63823529411765	48.479621848739505
30	44	23.086828138163437	52.17057708508846	28.714705882352945	48.496008403361344
30	45	23.82066885964912	52.55707236842106	28.791176470588237	48.5123949579832
30	46	23.90426700650378	53.01127614695026	28.867647058823533	48.52878151260504
30	47	24.16310671256454	53.35224612736661	28.944117647058825	48.545168067226896
30	48	23.835868964246224	53.24178031699226	29.02058823529412	48.561554621848735
30	49	25.47346625766871	54.02791411042946	29.097058823529412	48.57794117647059
30	50	24.116192927484335	53.59110340196957	29.173529411764708	48.59432773109244
30	51	25.6642596123292	54.00406339370829	29.25	48.610714285714295
30	52	25.458422131147543	53.9597899590164	29.326470588235296	48.627100840336134
30	53	25.193082543136953	53.79621482978393	29.402941176470588	48.64348739495799
30	54	24.75147367316971	53.67217851898469	29.479411764705883	48.65987394957983
30	55	24.67671791788353	53.60897612094142	29.555882352941175	48.676260504201686
30	56	24.780931481165844	53.19098346684848	29.63235294117647	48.692647058823525
30	57	24.446087878203894	53.06500289073039	29.708823529411763	48.70903361344538
30	58	25.29655855176315	53.345596831981894	29.78529411764706	48.72542016806723
30	59	25.451989217326645	52.88044246142406	29.86176470588235	48.741806722689084
30	60	25.419679415073112	52.19046681664793	29.93823529411765	48.75819327731092
30	61	24.21754550321199	51.85602917558887	30.014705882352946	48.774579831932776
30	62	25.340531177829103	52.260277136258665	30.091176470588238	48.79096638655462
30	63	25.0565107102593	52.03121758737317	30.167647058823533	48.807352941176475
30	64	24.95104256049425	51.87913591899777	30.244117647058825	48.823739495798314
30	65	24.76592037513792	51.41699613828614	30.32058823529412	48.84012605042017
30	66	25.128527493010253	51.63810810810811	30.397058823529413	48.85651260504202
30	67	25.458333333333336	51.910209197787	30.47352941176471	48.87289915966387
30	68	26.432154763993683	52.39833742761888	30.55	48.88928571428571
30	69	26.676118060315286	52.44010880740233	30.626470588235296	48.905672268907566
30	70	26.762107795957654	53.07071703561117	30.70294117647059	48.92205882352941
30	71	26.806808867362147	52.999823025335324	30.779411764705884	48.938445378151265
30	72	27.414372061786434	52.99759066487576	30.855882352941176	48.954831932773104
30	73	26.91079555249095	52.75924840544734	30.93235294117647	48.97121848739496
30	74	27.57103090804377	52.76523804952966	31.008823529411764	48.98760504201681
30	75	27.828172001542615	52.989977824913225	31.085294117647063	49.00399159663866
30	76	28.239383561643837	52.880890410958905	31.16176470588235	49.0203781512605
30	77	30.451629867872047	53.41080059109875	31.23823529411765	49.036764705882355
30	78	29.050459558823533	53.37790441176471	31.31470588235294	49.0531512605042
30	79	30.60467619392185	53.46820278581766	31.39117647058824	49.069537815126054
30	80	31.738188073394497	53.96925649847095	31.46764705882353	49.08592436974789
30	81	32.00888888888889	53.99830447330447	31.544117647058826	49.102310924369746
30	82	31.520827893820716	53.55746845082681	31.620588235294118	49.1186974789916
30	83	30.043384013900955	53.22878801042572	31.697058823529414	49.13508403361345
30	84	29.56602054912796	53.07781471248489	31.773529411764706	49.1514705882353
30	85	28.377480705622933	52.59899852995222	31.85	49.167857142857144
30	86	28.4600594579646	52.59427544247787	31.926470588235293	49.18424369747899
30	87	29.286342457775188	53.18725004853426	32.002941176470586	49.200630252100844
30	88	29.77680134053249	53.35591137590765	32.07941176470588	49.2170168067227
30	89	31.688653444676408	54.276899791231735	32.15588235294118	49.233403361344536
30	90	31.831596687211096	54.40732858243452	32.23235294117647	49.24978991596639
30	91	30.384385496937366	53.60053349140486	32.30882352941176	49.26617647058824
30	92	30.875	53.04464285714286	32.385294117647064	49.28256302521009
30	93	28.415962954440868	52.90567763460654	32.46176470588235	49.298949579831934
30	94	28.77442291838417	53.029389942291836	32.53823529411765	49.31533613445378
30	95	30.66453410981697	53.964600665557406	32.614705882352936	49.33172268907563
30	96	31.84088089330025	54.19466501240695	32.69117647058824	49.348109243697486
30	97	32.9487672852984	54.7263691775837	32.767647058823535	49.364495798319325
30	98	33.42240887334315	54.78463733431517	32.84411764705882	49.38088235294118
30	99	34.26302876480542	55.05862944162437	32.92058823529412	49.39726890756303
30	100	35.07368923262354	55.39004118119727	32.997058823529414	49.41365546218488
30	101	35.35096656217346	55.57690177638453	33.07352941176471	49.43004201680672
30	102	35.798167509191174	55.604946001838236	33.15	49.44642857142857
30	103	36.519640139160686	56.079000869754296	33.226470588235294	49.46281512605042
30	104	36.46009930582337	55.91410046278442	33.30294117647059	49.479201680672276
30	106	36.394225074037514	55.91614840408029	33.455882352941174	49.51197478991597
30	107	36.258720255368544	55.972809053975624	33.53235294117647	49.52836134453782
30	108	35.98600966183575	56.08966183574879	33.608823529411765	49.54474789915967
30	109	35.83583406113537	55.80071179039302	33.68529411764706	49.56113445378151
30	110	36.66527230590962	55.72330243337196	33.76176470588235	49.57752100840336
30	111	37.33769872043428	55.501657619232255	33.83823529411765	49.59390756302521
30	112	37.26865319565604	55.54485490475343	33.91470588235294	49.610294117647065
30	113	37.4963357300885	55.12668694690266	33.991176470588236	49.626680672268904
30	114	37.28544018058691	54.897460496613995	34.06764705882353	49.64306722689076
30	115	37.2396472091195	54.94282134433963	34.14411764705883	49.65945378151261
30	116	37.313203444747614	54.98951227830832	34.22058823529412	49.675840336134456
30	117	38.89728302611367	55.36270161290323	34.29705882352941	49.6922268907563
36	0	18.834678811949576	50.21146175099292	25.35	47.775
36	1	18.91427343078246	50.687424763542566	25.426470588235293	47.79138655462185
36	2	18.55931570625439	50.76783204497541	25.50294117647059	47.807773109243705
36	3	18.82648173673329	51.11616126809098	25.57941176470588	47.824159663865544
36	4	19.26659660185672	51.65165966018567	25.655882352941177	47.8405462184874
36	5	19.77794921530594	51.92716011285488	25.73235294117647	47.85693277310925
36	6	19.55707494407159	51.80387304250559	25.808823529411764	47.873319327731096
36	7	20.037485949793933	51.827697639565386	25.885294117647057	47.88970588235294
36	8	21.13036379769299	52.44836734693878	25.961764705882352	47.90609243697479
36	9	21.729425287356325	52.87051724137932	26.03823529411765	47.92247899159664
36	10	22.456994818652852	53.304931532198374	26.114705882352943	47.938865546218494
36	11	23.127776379802047	53.4367388022144	26.19117647058824	47.95525210084033
36	12	24.35942804101839	54.28591760961811	26.26764705882353	47.971638655462186
36	13	25.122780789429108	54.30181263764188	26.344117647058827	47.98802521008404
36	14	25.433081839162078	54.39598792827978	26.42058823529412	48.004411764705885
36	15	26.081368353969413	54.7942780407866	26.497058823529414	48.02079831932773
36	16	26.725165326184094	55.099843610366406	26.573529411764707	48.03718487394958
36	17	28.235406372465498	55.22674220480491	26.650000000000002	48.05357142857143
36	18	28.903177327528468	55.37908573342264	26.726470588235294	48.069957983193284
36	19	29.49240702479339	55.1493285123967	26.80294117647059	48.08634453781512
36	20	29.001218560277536	54.842016478751084	26.879411764705882	48.102731092436976
36	21	29.085674157303373	54.676685393258424	26.955882352941178	48.11911764705883
36	22	29.367870756943187	54.51392721001997	27.03235294117647	48.135504201680675
36	23	30.215355215827337	55.02928057553957	27.108823529411765	48.15189075630252
36	24	31.27830326225624	55.09274193548388	27.185294117647057	48.16827731092437
36	25	31.149792942023765	55.30828231904933	27.261764705882353	48.18466386554622
36	26	31.324824074074076	55.502837962962964	27.33823529411765	48.20105042016807
36	27	31.28767748478702	55.468085008298	27.414705882352944	48.21743697478991
36	28	31.696544639521854	55.26335450130743	27.491176470588236	48.233823529411765
36	29	31.251300073502392	55.29562660786476	27.567647058823532	48.25021008403362
36	30	30.865577981651377	55.035798165137614	27.644117647058824	48.266596638655464
36	31	30.916286248830684	54.929621141253506	27.72058823529412	48.28298319327731
36	32	31.196123627413858	54.879837182885275	27.79705882352941	48.299369747899156
36	33	31.464984547034966	54.68832818234499	27.873529411764707	48.31575630252101
36	34	31.54789745481372	54.67714404278864	27.95	48.33214285714286
36	35	32.27232523641758	54.63103560170592	28.026470588235295	48.3485294117647
36	36	32.767017611026034	54.28482963246555	28.102941176470587	48.364915966386555
36	37	32.789871550903904	54.303820171265464	28.179411764705883	48.38130252100841
36	38	32.70269968980225	54.414375727025984	28.255882352941175	48.397689075630254
36	39	32.26498771498772	54.53169533169533	28.33235294117647	48.41407563025211
36	40	32.39446049102538	54.72940994429544	28.408823529411762	48.430462184873946
36	41	31.169435736677116	54.636737045915545	28.485294117647058	48.4468487394958
36	42	30.581204379562045	54.59525547445256	28.56176470588235	48.46323529411765
36	43	30.545507230965548	54.74038175244577	28.63823529411765	48.479621848739505
36	44	30.10861153262519	54.57343038694992	28.714705882352945	48.496008403361344
36	45	30.168891912178644	54.703556014261586	28.791176470588237	48.5123949579832
36	46	30.369529863985807	54.99284447072738	28.867647058823533	48.52878151260504
36	47	31.34246397117694	54.736934547638114	28.944117647058825	48.545168067226896
36	48	31.750097500443186	54.947757489806776	29.02058823529412	48.561554621848735
36	49	31.791617869285982	54.78846807706838	29.097058823529412	48.57794117647059
36	50	32.60621474238435	54.97095712673938	29.173529411764708	48.59432773109244
36	51	33.71531302876481	55.12159475465313	29.25	48.610714285714295
36	52	33.39271869639794	55.190797598627796	29.326470588235296	48.627100840336134
36	53	33.36327765995051	55.38785790031814	29.402941176470588	48.64348739495799
36	54	33.30659932360271	54.92233891064436	29.479411764705883	48.65987394957983
36	55	33.225472031056995	54.86816657843657	29.555882352941175	48.676260504201686
36	56	33.764921836021955	54.4968734408781	29.63235294117647	48.692647058823525
36	57	33.66924214261575	54.43058043257857	29.708823529411763	48.70903361344538
36	58	33.90940768121169	54.18123873061666	29.78529411764706	48.72542016806723
37	0	19.05725658552851	50.84667805935312	25.35	47.775
37	1	18.614869565217393	50.522295652173916	25.426470588235293	47.79138655462185
37	2	18.68844509066028	50.6630858706808	25.50294117647059	47.807773109243705
37	3	18.972190347620653	51.3816444481944	25.57941176470588	47.824159663865544
37	4	18.478302935943063	51.05434830960855	25.655882352941177	47.8405462184874
37	5	18.860478670634922	51.18733878968254	25.73235294117647	47.85693277310925
37	6	18.93467032967033	51.104010989010995	25.808823529411764	47.873319327731096
37	7	18.657166301969365	51.48807439824946	25.885294117647057	47.88970588235294
37	8	18.76742166212534	51.230117506811986	25.961764705882352	47.90609243697479
37	9	18.455986445783132	50.53559655287818	26.03823529411765	47.92247899159664
37	10	18.767274790502793	50.329155027932956	26.114705882352943	47.938865546218494
37	11	18.362416709379808	49.94399880403212	26.19117647058824	47.95525210084033
37	12	17.67448830409357	49.63757309941521	26.26764705882353	47.971638655462186
37	13	17.464076327433627	49.68665191740413	26.344117647058827	47.98802521008404
37	14	17.34327076323712	49.77938728528422	26.42058823529412	48.004411764705885
37	15	17.553100511073254	50.219642248722316	26.497058823529414	48.02079831932773
37	16	17.39656989804735	50.7260584067738	26.573529411764707	48.03718487394958
37	17	17.178193960511035	50.28597146175544	26.650000000000002	48.05357142857143
37	18	17.17798223350254	50.12319373942471	26.726470588235294	48.069957983193284
37	19	17.849315247732033	50.26523028611305	26.80294117647059	48.08634453781512
37	20	18.263867481990285	50.62840090467415	26.879411764705882	48.102731092436976
37	21	19.06673563584275	50.19990450421773	26.955882352941178	48.11911764705883
37	22	19.678344425956737	49.676547420965065	27.03235294117647	48.135504201680675
37	23	19.484006610356225	49.25027084098421	27.108823529411765	48.15189075630252
37	24	19.29656793812621	49.1298998066444	27.185294117647057	48.16827731092437
37	25	19.19964242633121	49.38885490263657	27.261764705882353	48.18466386554622
37	26	19.506056572379368	49.993165557404325	27.33823529411765	48.20105042016807
37	27	19.61477907162227	49.92070505662785	27.414705882352944	48.21743697478991
37	28	20.048083440929634	49.70375645577792	27.491176470588236	48.233823529411765
37	29	20.300255867301924	49.767782777483674	27.567647058823532	48.25021008403362
37	30	20.60970359331015	49.358561020036426	27.644117647058824	48.266596638655464
37	31	21.184988317757007	49.52258010680908	27.72058823529412	48.28298319327731
37	32	21.263738074588034	49.07144839549002	27.79705882352941	48.299369747899156
37	33	21.55110864745011	48.5870288248337	27.873529411764707	48.31575630252101
37	34	21.57684948979592	48.26758503401361	27.95	48.33214285714286
37	35	21.549086021505374	47.737043010752686	28.026470588235295	48.3485294117647
37	36	21.097902841585842	46.68309511655607	28.102941176470587	48.364915966386555
37	37	20.37674001104769	45.89094549806666	28.179411764705883	48.38130252100841
37	38	20.69899440836941	45.835903679653676	28.255882352941175	48.397689075630254
37	39	20.610249515076706	46.15767942161877	28.33235294117647	48.41407563025211
37	40	20.42714059636848	45.69993753123438	28.408823529411762	48.430462184873946
37	41	20.223920020818877	46.28210877862596	28.485294117647058	48.4468487394958
37	42	20.379233409610983	47.00223112128147	28.56176470588235	48.46323529411765
37	43	20.82764628820961	47.353606986899564	28.63823529411765	48.479621848739505
37	44	21.271736526946107	47.722899914456804	28.714705882352945	48.496008403361344
37	45	21.521182222222222	48.40963111111111	28.791176470588237	48.5123949579832
37	46	21.36316525347285	49.22515785675627	28.867647058823533	48.52878151260504
37	47	21.506810646527907	49.71470344446492	28.944117647058825	48.545168067226896
37	48	21.754166666666666	49.47576754385965	29.02058823529412	48.561554621848735
37	49	22.49681647940075	49.775775815944364	29.097058823529412	48.57794117647059
37	50	22.9167939960453	49.75491191802984	29.173529411764708	48.59432773109244
37	51	21.610759493670887	49.71582278481013	29.25	48.610714285714295
37	52	22.346130178540474	49.31459525047669	29.326470588235296	48.627100840336134
37	53	22.489111816782138	48.99650211701309	29.402941176470588	48.64348739495799
37	54	22.455244897959187	48.88389115646259	29.479411764705883	48.65987394957983
37	55	22.99800595238095	49.106145833333336	29.555882352941175	48.676260504201686
37	56	21.67415876556981	47.33320784532442	29.63235294117647	48.692647058823525
37	57	21.878588274932618	47.290511287061996	29.708823529411763	48.70903361344538
37	58	21.993935427574172	47.46287521815008	29.78529411764706	48.72542016806723
37	59	22.087119266055044	47.18767431192661	29.86176470588235	48.741806722689084
37	60	22.940735586481114	48.46169980119285	29.93823529411765	48.75819327731092
37	61	22.2064501953125	48.233173828125004	30.014705882352946	48.774579831932776
37	62	21.896587287535414	46.31963526912181	30.091176470588238	48.79096638655462
37	63	21.16074885603661	45.8440469904963	30.167647058823533	48.807352941176475
37	65	21.51601821896816	45.27687723480334	30.32058823529412	48.84012605042017
37	66	22.489878628416232	46.76844338821932	30.397058823529413	48.85651260504202
37	67	22.801437267500848	47.00421034832601	30.47352941176471	48.87289915966387
37	68	23.74807268722467	48.0602973568282	30.55	48.88928571428571
37	109	27.0719298245614	51.34878277153558	33.68529411764706	49.56113445378151
37	110	26.993111455108362	51.26763600176913	33.76176470588235	49.57752100840336
37	111	27.485148202648727	51.34426108892159	33.83823529411765	49.59390756302521
37	112	28.077121771217712	51.87827490774908	33.91470588235294	49.610294117647065
37	113	27.994387864493998	52.319982847341336	33.991176470588236	49.626680672268904
37	114	28.227563829787236	51.69284042553191	34.06764705882353	49.64306722689076
51	0	22.860167680420847	53.68879253657735	25.35	47.775
51	1	22.162243426632738	53.414508057676	25.426470588235293	47.79138655462185
51	2	22.215308804204994	53.56665160972405	25.50294117647059	47.807773109243705
51	3	22.053294701986754	53.82037665562914	25.57941176470588	47.824159663865544
51	4	22.425436461306028	54.005430585865376	25.655882352941177	47.8405462184874
51	5	22.649464345497154	54.32815115500502	25.73235294117647	47.85693277310925
51	6	23.12503282455277	54.51262924667652	25.808823529411764	47.873319327731096
51	7	23.03171654061164	54.28686287405459	25.885294117647057	47.88970588235294
51	8	22.243846218206162	53.75356425702812	25.961764705882352	47.90609243697479
51	9	21.6057335377663	53.38172207876049	26.03823529411765	47.92247899159664
51	10	20.771195741871598	52.9395981185014	26.114705882352943	47.938865546218494
51	11	19.854510287366097	52.67569716034688	26.19117647058824	47.95525210084033
51	12	19.705229546266526	52.59298856734548	26.26764705882353	47.971638655462186
51	13	20.41285775862069	53.117607758620686	26.344117647058827	47.98802521008404
51	14	20.656673875432528	52.76442474048443	26.42058823529412	48.004411764705885
51	15	20.815940998756	53.05071974409099	26.497058823529414	48.02079831932773
51	16	20.989854942693412	52.93844914040115	26.573529411764707	48.03718487394958
51	17	21.0538089057508	52.54830770766773	26.650000000000002	48.05357142857143
51	18	21.5839900990099	52.66428712871287	26.726470588235294	48.069957983193284
51	19	22.51548165137615	52.98927752293578	26.80294117647059	48.08634453781512
51	20	22.53193814619989	52.57701795755487	26.879411764705882	48.102731092436976
51	21	22.60893537933664	52.497412314144114	26.955882352941178	48.11911764705883
51	22	22.928187510871457	52.300408766742045	27.03235294117647	48.135504201680675
51	23	23.675356964967627	52.63731944213848	27.108823529411765	48.15189075630252
51	24	24.40452531106187	53.211202488494976	27.185294117647057	48.16827731092437
51	25	24.67479046836483	53.58221857025473	27.261764705882353	48.18466386554622
51	26	24.70041639974375	53.63629484304933	27.33823529411765	48.20105042016807
51	27	24.542625231910947	53.53855624894586	27.414705882352944	48.21743697478991
55	0	23.581445066480057	50.18964310706789	25.35	47.775
55	1	23.667429906542058	50.32742990654206	25.426470588235293	47.79138655462185
55	2	23.97823870305164	50.88667473591549	25.50294117647059	47.807773109243705
55	3	24.30014285714286	51.193380952380956	25.57941176470588	47.824159663865544
55	4	24.804573499922874	51.534933672682406	25.655882352941177	47.8405462184874
55	5	24.697688263491575	51.543834080717495	25.73235294117647	47.85693277310925
55	6	24.7131396083386	51.44762318382818	25.808823529411764	47.873319327731096
55	7	25.12782848215754	51.379822397631976	25.885294117647057	47.88970588235294
55	8	25.253139783305357	51.66840378452617	25.961764705882352	47.90609243697479
55	9	25.62518076644975	51.66710412147506	26.03823529411765	47.92247899159664
55	10	25.882333965844403	51.448795066413666	26.114705882352943	47.938865546218494
55	11	25.872929717341485	52.03992360580596	26.19117647058824	47.95525210084033
55	12	25.5222654028436	51.59459715639811	26.26764705882353	47.971638655462186
55	13	25.62644123342768	51.74578057500372	26.344117647058827	47.98802521008404
55	14	25.897044223826718	51.54423736462095	26.42058823529412	48.004411764705885
55	15	26.212077779806464	51.79783184224941	26.497058823529414	48.02079831932773
55	16	26.335229155162896	51.88586416344561	26.573529411764707	48.03718487394958
55	17	26.489690493082655	51.95301968783257	26.650000000000002	48.05357142857143
55	18	26.91721209287829	52.06178899797413	26.726470588235294	48.069957983193284
55	19	27.365686583635505	51.95491092542961	26.80294117647059	48.08634453781512
55	20	27.555782719591903	51.97699665231947	26.879411764705882	48.102731092436976
55	21	27.29589431520567	51.792412571252505	26.955882352941178	48.11911764705883
55	22	27.27317687824854	51.69552685462277	27.03235294117647	48.135504201680675
55	23	27.407312268232385	51.46705423362176	27.108823529411765	48.15189075630252
55	24	27.595862424627104	51.64070533164075	27.185294117647057	48.16827731092437
55	25	27.32669567338972	51.696938028627194	27.261764705882353	48.18466386554622
55	26	27.575174391567202	51.818028212680204	27.33823529411765	48.20105042016807
55	27	27.331691857630428	51.463192751503335	27.414705882352944	48.21743697478991
55	28	27.67925023141006	51.64456572045665	27.491176470588236	48.233823529411765
55	29	28.045630990415333	51.81206070287541	27.567647058823532	48.25021008403362
55	30	28.143478035640282	51.44717675093246	27.644117647058824	48.266596638655464
55	31	28.400484551909422	51.34650738821724	27.72058823529412	48.28298319327731
55	32	28.698406584495622	51.6197615958482	27.79705882352941	48.299369747899156
55	33	29.06437294504462	51.63317285110381	27.873529411764707	48.31575630252101
55	34	29.303694331983806	51.673785425101215	27.95	48.33214285714286
55	35	29.426109099139882	51.73154519390373	28.026470588235295	48.3485294117647
55	36	29.518227848101265	50.7620080552359	28.102941176470587	48.364915966386555
55	37	29.35621788283659	51.26358464249009	28.179411764705883	48.38130252100841
55	38	29.419980639609925	51.12376308618959	28.255882352941175	48.397689075630254
55	39	29.349626531221993	51.13676426650732	28.33235294117647	48.41407563025211
55	40	29.547179888904715	51.04999643925367	28.408823529411762	48.430462184873946
55	41	30.07058518658123	50.828382962683754	28.485294117647058	48.4468487394958
55	42	29.803128679562658	50.96962153069806	28.56176470588235	48.46323529411765
55	43	29.955444296098502	51.15850022251892	28.63823529411765	48.479621848739505
55	44	30.52508581235698	51.10333714721587	28.714705882352945	48.496008403361344
55	45	30.63401452282158	51.21035788381743	28.791176470588237	48.5123949579832
55	46	30.624363359939185	51.427822120866594	28.867647058823533	48.52878151260504
55	47	30.555112774829418	51.2144806671721	28.944117647058825	48.545168067226896
55	48	30.89615566037736	51.322466981132074	29.02058823529412	48.561554621848735
55	49	31.214923766816142	51.07087892376682	29.097058823529412	48.57794117647059
55	50	31.91425019888624	50.891781026252985	29.173529411764708	48.59432773109244
55	51	31.872148634984832	50.779196157735086	29.25	48.610714285714295
55	52	32.02047002724796	50.57266932658622	29.326470588235296	48.627100840336134
55	53	32.430912984232044	50.833618843683084	29.402941176470588	48.64348739495799
55	54	32.4655494933749	50.801008378799686	29.479411764705883	48.65987394957983
55	55	32.58114761476148	51.16465346534654	29.555882352941175	48.676260504201686
55	56	32.736840435176795	51.09312330009066	29.63235294117647	48.692647058823525
55	57	33.22581974556531	51.222294391686084	29.708823529411763	48.70903361344538
55	58	33.61045108005082	51.05166545652569	29.78529411764706	48.72542016806723
55	59	33.89557454805799	50.8389699301951	29.86176470588235	48.741806722689084
55	60	34.623371378402105	51.00268656716418	29.93823529411765	48.75819327731092
55	61	34.57698087431694	51.12772797131147	30.014705882352946	48.774579831932776
55	62	34.26839549673427	51.22258078377449	30.091176470588238	48.79096638655462
55	63	34.1938012995896	51.3232686388509	30.167647058823533	48.807352941176475
55	64	34.41509196598994	51.332123026201636	30.244117647058825	48.823739495798314
55	65	34.713985743730674	51.43083132944006	30.32058823529412	48.84012605042017
55	66	34.72415365653246	51.23671733771569	30.397058823529413	48.85651260504202
55	67	35.09396057658909	51.53451285168462	30.47352941176471	48.87289915966387
55	68	35.05637031408308	51.24347771023303	30.55	48.88928571428571
55	69	34.57377777777778	50.76027777777778	30.626470588235296	48.905672268907566
55	70	34.28032325776658	51.042573467674224	30.70294117647059	48.92205882352941
55	71	34.29174152542373	50.28091525423729	30.779411764705884	48.938445378151265
55	72	34.074405588337385	50.05355345366193	30.855882352941176	48.954831932773104
55	73	34.118254716981134	49.695844768439116	30.93235294117647	48.97121848739496
55	74	34.189790464879536	49.35649389209366	31.008823529411764	48.98760504201681
55	75	34.082510584250635	49.08259525825572	31.085294117647063	49.00399159663866
55	76	34.26967524615651	49.07533684574192	31.16176470588235	49.0203781512605
55	77	34.39481455440324	49.44004658112146	31.23823529411765	49.036764705882355
55	78	34.421770851321014	49.19392160248662	31.31470588235294	49.0531512605042
55	79	34.81508836129954	49.59005712245627	31.39117647058824	49.069537815126054
55	80	34.89054716041182	49.79980073065427	31.46764705882353	49.08592436974789
55	81	35.159601328903655	49.95109634551495	31.544117647058826	49.102310924369746
55	82	35.08262089453705	50.029992573031855	31.620588235294118	49.1186974789916
55	83	35.05227380388442	50.29591820622139	31.697058823529414	49.13508403361345
55	84	35.09984344894027	50.63690992292871	31.773529411764706	49.1514705882353
55	85	34.89854602983276	50.75954497513937	31.85	49.167857142857144
55	86	34.732959958320926	50.89573533789819	31.926470588235293	49.18424369747899
55	87	34.47119779055691	51.01231083535109	32.002941176470586	49.200630252100844
55	88	34.511655789952954	50.85236378813173	32.07941176470588	49.2170168067227
55	89	34.26124476175694	50.88941098866988	32.15588235294118	49.233403361344536
55	90	34.71606399383192	50.89124132613725	32.23235294117647	49.24978991596639
55	91	34.77269468003084	50.47633384734002	32.30882352941176	49.26617647058824
55	92	34.814958600218716	50.63511170129668	32.385294117647064	49.28256302521009
55	93	34.85239049969155	50.796236890808146	32.46176470588235	49.298949579831934
55	94	35.20737432816946	50.7258931394246	32.53823529411765	49.31533613445378
55	95	35.58131574876238	51.08468053836634	32.614705882352936	49.33172268907563
55	96	35.86311449662321	50.875848123134915	32.69117647058824	49.348109243697486
55	97	35.45518114222433	51.11302404682803	32.767647058823535	49.364495798319325
55	98	35.413362001563726	51.14310789679437	32.84411764705882	49.38088235294118
55	99	35.681472023174265	51.354211770086906	32.92058823529412	49.39726890756303
55	100	35.90464078885585	51.80405384254187	32.997058823529414	49.41365546218488
55	101	35.800167122455186	51.78348146460043	33.07352941176471	49.43004201680672
55	102	35.73381541672879	51.755099150141646	33.15	49.44642857142857
55	103	35.867316358720146	52.13425717290071	33.226470588235294	49.46281512605042
55	104	36.24945711607562	52.41781362287143	33.30294117647059	49.479201680672276
55	105	36.43546096538879	52.70952196181903	33.379411764705885	49.495588235294115
55	106	36.53252128666036	53.016099022390414	33.455882352941174	49.51197478991597
55	107	36.3021114733737	53.355655177767424	33.53235294117647	49.52836134453782
55	108	36.82914509867357	53.428591070850864	33.608823529411765	49.54474789915967
55	109	36.67853475513428	53.17266982622433	33.68529411764706	49.56113445378151
55	110	36.53863126701906	52.93168748998879	33.76176470588235	49.57752100840336
55	111	36.59622359963269	52.74942990511173	33.83823529411765	49.59390756302521
55	112	36.666416309012874	52.46443331743761	33.91470588235294	49.610294117647065
55	113	36.42291299471239	52.42373417721519	33.991176470588236	49.626680672268904
55	114	36.63514859437751	52.39636947791165	34.06764705882353	49.64306722689076
55	115	37.420159453302965	52.60558086560365	34.14411764705883	49.65945378151261
55	116	37.61373678396718	52.05646599337226	34.22058823529412	49.675840336134456
55	117	37.7032327931975	51.9192844537141	34.29705882352941	49.6922268907563
59	0	23.073235729560786	50.03599276196743	25.35	47.775
59	1	23.537178673437005	50.19893684544589	25.426470588235293	47.79138655462185
59	2	23.997892156862747	50.59156862745098	25.50294117647059	47.807773109243705
59	3	24.3117698509279	50.96790006084576	25.57941176470588	47.824159663865544
59	4	24.479175955414014	51.260573248407646	25.655882352941177	47.8405462184874
59	5	25.195729440916832	51.9323021527025	25.73235294117647	47.85693277310925
59	6	24.877571073481434	51.815663352493395	25.808823529411764	47.873319327731096
59	7	24.85871013802951	51.8459305092813	25.885294117647057	47.88970588235294
59	8	24.68519752130132	51.83571262587142	25.961764705882352	47.90609243697479
59	9	24.72304400977995	52.02791768541158	26.03823529411765	47.92247899159664
59	10	25.054371941272432	52.11950244698206	26.114705882352943	47.938865546218494
59	11	25.682479919678716	52.66199799196787	26.19117647058824	47.95525210084033
59	12	25.211545950155767	52.73448987538941	26.26764705882353	47.971638655462186
59	13	25.073641259996737	52.711583972580385	26.344117647058827	47.98802521008404
59	14	25.428483932548524	52.72476137448298	26.42058823529412	48.004411764705885
59	15	25.7006686595343	52.72572765890498	26.497058823529414	48.02079831932773
59	16	25.591704923223052	53.07686797530474	26.573529411764707	48.03718487394958
59	17	25.445334003401886	53.08385263646204	26.650000000000002	48.05357142857143
59	18	25.098174442190672	53.06648073022313	26.726470588235294	48.069957983193284
59	19	25.18887878787879	53.09746590909091	26.80294117647059	48.08634453781512
59	20	24.737095400340717	52.783432708688245	26.879411764705882	48.102731092436976
59	21	24.920832679328203	52.8974101396955	26.955882352941178	48.11911764705883
59	22	25.088165656887757	52.71788105867347	27.03235294117647	48.135504201680675
59	23	25.44259601478387	52.600646794150734	27.108823529411765	48.15189075630252
59	24	25.806111462951236	53.00469046865105	27.185294117647057	48.16827731092437
59	25	25.578307518554375	53.15066150371088	27.261764705882353	48.18466386554622
59	26	26.123444426852437	53.59530953134895	27.33823529411765	48.20105042016807
59	27	26.137204433497537	53.48560755336618	27.414705882352944	48.21743697478991
59	28	26.495126941707035	53.254292634040425	27.491176470588236	48.233823529411765
59	29	26.81314494364185	53.1239561835212	27.567647058823532	48.25021008403362
59	30	26.826468041561714	53.07042270151134	27.644117647058824	48.266596638655464
59	31	26.986197832416693	53.503558718861214	27.72058823529412	48.28298319327731
59	32	27.028279569892476	53.321344086021504	27.79705882352941	48.299369747899156
59	33	27.15784965907201	53.47041826043572	27.873529411764707	48.31575630252101
59	34	27.397882352941178	53.05261764705883	27.95	48.33214285714286
59	35	27.84106834656541	52.81956765619607	28.026470588235295	48.3485294117647
59	36	27.90772312198484	52.568917987594766	28.102941176470587	48.364915966386555
59	37	27.843954401046535	52.42017379928985	28.179411764705883	48.38130252100841
59	38	27.883889482114256	52.17739366435309	28.255882352941175	48.397689075630254
59	39	27.90154894133981	52.15595713293995	28.33235294117647	48.41407563025211
59	40	27.50331991089788	52.047057059629886	28.408823529411762	48.430462184873946
59	41	27.69959195692411	52.08394329463235	28.485294117647058	48.4468487394958
59	42	27.342225529679567	52.01547890036771	28.56176470588235	48.46323529411765
59	43	27.74242437190224	52.007387626046835	28.63823529411765	48.479621848739505
59	44	27.645291421653408	52.144119681771016	28.714705882352945	48.496008403361344
59	45	27.763268035899205	51.964549534000696	28.791176470588237	48.5123949579832
59	46	27.62658509922637	51.88521695257316	28.867647058823533	48.52878151260504
59	47	27.332647404669913	51.65927683520914	28.944117647058825	48.545168067226896
59	48	27.6261797752809	51.782640449438205	29.02058823529412	48.561554621848735
59	49	27.689734874235214	51.745147858599594	29.097058823529412	48.57794117647059
59	50	28.512766418298387	52.133975914053025	29.173529411764708	48.59432773109244
59	51	28.692410277324633	52.384221044045674	29.25	48.610714285714295
59	52	28.433408370852092	52.21233116558279	29.326470588235296	48.627100840336134
59	53	28.77859721289456	52.34071524513096	29.402941176470588	48.64348739495799
59	54	28.8622035738143	52.30079325317301	29.479411764705883	48.65987394957983
59	55	28.74271178027796	52.393613500992714	29.555882352941175	48.676260504201686
59	56	28.76005989539396	52.23666272988021	29.63235294117647	48.692647058823525
59	57	29.028833693304534	52.17883369330453	29.708823529411763	48.70903361344538
59	58	29.818790255986787	52.2390132122213	29.78529411764706	48.72542016806723
59	59	30.022992997883083	51.93220566682951	29.86176470588235	48.741806722689084
59	60	30.107793262653903	51.29537021203831	29.93823529411765	48.75819327731092
59	61	30.45852841315225	51.67720693352395	30.014705882352946	48.774579831932776
59	62	30.673344709897613	51.83888651877133	30.091176470588238	48.79096638655462
59	63	30.95521477975974	52.42958682198763	30.167647058823533	48.807352941176475
59	64	30.885395818441744	52.11981325947105	30.244117647058825	48.823739495798314
59	65	31.20030413625304	52.13765206812652	30.32058823529412	48.84012605042017
59	66	30.788764836049086	51.91690303761819	30.397058823529413	48.85651260504202
59	67	31.17102713178295	51.93775986610289	30.47352941176471	48.87289915966387
59	68	31.784648014440435	52.19482400722022	30.55	48.88928571428571
59	69	32.0570487255072	52.26667244667939	30.626470588235296	48.905672268907566
59	70	31.838370461322576	52.55308717768813	30.70294117647059	48.92205882352941
59	71	31.636820580474932	52.022695690413364	30.779411764705884	48.938445378151265
59	72	32.271123595505614	52.052359550561796	30.855882352941176	48.954831932773104
59	73	31.896387965716286	51.64458632149729	30.93235294117647	48.97121848739496
59	74	32.08445245210054	51.42969326770961	31.008823529411764	48.98760504201681
59	75	31.72756771016532	51.11490942666198	31.085294117647063	49.00399159663866
59	76	31.524771368272955	50.63912680267323	31.16176470588235	49.0203781512605
59	77	31.34127702583934	50.586087185797155	31.23823529411765	49.036764705882355
59	78	30.797474384325007	50.41881628617653	31.31470588235294	49.0531512605042
59	79	30.61661638325105	50.27344121411593	31.39117647058824	49.069537815126054
59	80	30.793794749403343	50.16986873508354	31.46764705882353	49.08592436974789
59	81	31.056271551724137	50.343508620689654	31.544117647058826	49.102310924369746
59	82	30.926804168856194	50.06081625503591	31.620588235294118	49.1186974789916
59	83	30.516246636771303	50.15096860986547	31.697058823529414	49.13508403361345
59	84	30.455379746835444	49.999147327707455	31.773529411764706	49.1514705882353
59	85	30.358230525202682	49.77666549171661	31.85	49.167857142857144
59	86	30.022042721234968	49.92043169987435	31.926470588235293	49.18424369747899
59	87	29.73619022031166	50.06629948056601	32.002941176470586	49.200630252100844
59	88	29.94969418960245	50.072450080949814	32.07941176470588	49.2170168067227
59	89	29.49513056698265	50.030991772491504	32.15588235294118	49.233403361344536
59	90	29.961110617897727	50.33824129971591	32.23235294117647	49.24978991596639
59	91	30.050419942816298	50.54214617583988	32.30882352941176	49.26617647058824
59	92	30.126022206556225	50.69788068382094	32.385294117647064	49.28256302521009
59	93	30.095597512617157	50.80450612833454	32.46176470588235	49.298949579831934
59	94	30.342691231343284	50.92125466417911	32.53823529411765	49.31533613445378
59	95	30.504410069177556	50.98240776325903	32.614705882352936	49.33172268907563
59	96	30.64225927349606	51.34906304055353	32.69117647058824	49.348109243697486
59	97	30.207273850247056	51.6071218167997	32.767647058823535	49.364495798319325
59	98	30.13358040908238	51.845153875023456	32.84411764705882	49.38088235294118
59	99	30.239501796180754	52.00688220835697	32.92058823529412	49.39726890756303
59	100	30.25368914567153	52.25992612237167	32.997058823529414	49.41365546218488
59	101	30.179859430273694	52.26521597467883	33.07352941176471	49.43004201680672
59	102	30.34573728329206	52.352119451324064	33.15	49.44642857142857
59	103	30.639326420029896	52.759001307922276	33.226470588235294	49.46281512605042
59	104	30.808209876543213	52.73537037037037	33.30294117647059	49.479201680672276
59	105	31.138350880377562	53.22908876384099	33.379411764705885	49.495588235294115
59	106	31.23065926060827	53.11420961573484	33.455882352941174	49.51197478991597
59	107	31.026106783203495	53.20057951738553	33.53235294117647	49.52836134453782
59	108	31.207652962748508	53.497408801389696	33.608823529411765	49.54474789915967
59	109	31.51833179297597	53.20135859519409	33.68529411764706	49.56113445378151
59	110	31.173154875717017	53.02197896749522	33.76176470588235	49.57752100840336
59	111	31.31856658107117	52.74764306676449	33.83823529411765	49.59390756302521
59	112	31.649780578898227	52.73114379084968	33.91470588235294	49.610294117647065
59	113	31.90395913154534	52.87324849480022	33.991176470588236	49.626680672268904
59	114	32.26584035923754	52.90137463343109	34.06764705882353	49.64306722689076
59	115	32.691543311403514	52.83405975877193	34.14411764705883	49.65945378151261
59	116	33.28822815533981	52.76316747572816	34.22058823529412	49.675840336134456
59	117	33.127152687372146	52.84178445229682	34.29705882352941	49.6922268907563
60	0	22.142579744098036	51.57964948639394	25.35	47.775
60	1	22.425618619138262	51.48750216300398	25.426470588235293	47.79138655462185
60	2	22.572543532338308	51.71224680170575	25.50294117647059	47.807773109243705
60	3	23.0819064622888	52.05700661905591	25.57941176470588	47.824159663865544
60	4	22.574544419134398	52.279043280182236	25.655882352941177	47.8405462184874
60	5	22.73935840707965	52.4076592920354	25.73235294117647	47.85693277310925
60	6	22.64732698961938	52.61260813148789	25.808823529411764	47.873319327731096
60	7	22.605469547465127	52.23570517182715	25.885294117647057	47.88970588235294
60	8	22.6528384279476	52.41643013100437	25.961764705882352	47.90609243697479
60	9	22.542341356673962	52.35005470459519	26.03823529411765	47.92247899159664
60	10	22.781504269211453	52.28571488364306	26.114705882352943	47.938865546218494
60	11	23.035703504947175	52.15587791380178	26.19117647058824	47.95525210084033
60	12	22.947613344739093	52.32644568006843	26.26764705882353	47.971638655462186
60	13	22.63217830402229	52.51950200243775	26.344117647058827	47.98802521008404
60	14	23.124952023726447	52.36389567341243	26.42058823529412	48.004411764705885
60	15	23.115144018377805	52.43572627672734	26.497058823529414	48.02079831932773
60	16	23.223252502588885	52.662901277183295	26.573529411764707	48.03718487394958
60	17	23.007534482758622	52.62304741379311	26.650000000000002	48.05357142857143
60	18	23.160072036104843	52.54072643638257	26.726470588235294	48.069957983193284
60	19	22.9311674991081	52.755975740278274	26.80294117647059	48.08634453781512
60	20	22.896569737071218	52.6934616054327	26.879411764705882	48.102731092436976
60	21	22.928155766526018	52.59526195499297	26.955882352941178	48.11911764705883
60	22	23.07772735057373	52.62439630073643	27.03235294117647	48.135504201680675
60	23	23.32033658787256	52.700937821171635	27.108823529411765	48.15189075630252
60	24	23.3622676253946	52.9332207997194	27.185294117647057	48.16827731092437
60	25	23.21075171821306	52.617220790378006	27.261764705882353	48.18466386554622
60	26	23.283122491711744	52.71357093002967	27.33823529411765	48.20105042016807
60	27	23.36310187531678	52.597562932927865	27.414705882352944	48.21743697478991
60	28	23.300314655172418	52.339064655172415	27.491176470588236	48.233823529411765
60	29	23.492590717299578	52.23372573839663	27.567647058823532	48.25021008403362
60	30	23.759699930216332	52.414301290997905	27.644117647058824	48.266596638655464
60	31	24.037921922945788	52.64783924309581	27.72058823529412	48.28298319327731
60	32	24.433750654336066	52.66355348106787	27.79705882352941	48.299369747899156
60	33	25.171571892076503	52.70388917349727	27.873529411764707	48.31575630252101
60	34	25.191611111111115	52.75633333333333	27.95	48.33214285714286
60	35	25.451887746502614	52.662927692567	28.026470588235295	48.3485294117647
60	36	25.76350471293916	52.825672664952876	28.102941176470587	48.364915966386555
60	37	25.95443637511841	53.05016971897695	28.179411764705883	48.38130252100841
60	38	26.128303964757713	53.1932268722467	28.255882352941175	48.397689075630254
60	39	26.375309099901088	53.22949225189581	28.33235294117647	48.41407563025211
60	40	26.357589647898752	53.139266590945965	28.408823529411762	48.430462184873946
60	41	26.22097404757944	53.27134420229579	28.485294117647058	48.4468487394958
60	42	26.294088507265524	53.321251651254954	28.56176470588235	48.46323529411765
60	43	26.409467166367932	53.3868502525664	28.63823529411765	48.479621848739505
60	44	26.097867528271408	53.2797859450727	28.714705882352945	48.496008403361344
60	45	25.9237960810362	53.06620724011957	28.791176470588237	48.5123949579832
60	46	25.643112588354093	52.91100639515315	28.867647058823533	48.52878151260504
60	47	25.029939378415303	52.46851946721312	28.944117647058825	48.545168067226896
60	48	24.934506671348316	52.19970154494382	29.02058823529412	48.561554621848735
60	49	25.08459917426458	52.34372957164975	29.097058823529412	48.57794117647059
60	50	25.025237096480026	52.32748951304031	29.173529411764708	48.59432773109244
60	51	24.700117222723172	52.249977457168626	29.25	48.610714285714295
60	52	24.18505249585559	52.11625529563456	29.326470588235296	48.627100840336134
60	53	24.327908277404923	52.0236577181208	29.402941176470588	48.64348739495799
60	54	24.369648857526883	51.941355846774194	29.479411764705883	48.65987394957983
60	55	24.47077322308234	52.11847290640394	29.555882352941175	48.676260504201686
60	56	24.811865342163355	52.07864238410596	29.63235294117647	48.692647058823525
60	57	24.813678848097002	51.88013640956551	29.708823529411763	48.70903361344538
60	58	25.238858695652176	51.97038043478261	29.78529411764706	48.72542016806723
60	59	25.39214450486077	52.04551820728292	29.86176470588235	48.741806722689084
60	60	25.6595832637381	51.64514364456322	29.93823529411765	48.75819327731092
60	61	25.50912620565637	51.556837502043486	30.014705882352946	48.774579831932776
60	62	25.340493601462526	51.593547448894796	30.091176470588238	48.79096638655462
60	63	25.573632437619963	51.714663307741525	30.167647058823533	48.807352941176475
60	64	25.60724913208795	51.290899322202016	30.244117647058825	48.823739495798314
60	65	25.835182756925093	50.842763481396496	30.32058823529412	48.84012605042017
60	66	25.56244303797469	51.152805907173004	30.397058823529413	48.85651260504202
60	67	25.566539876274874	51.537577328205984	30.47352941176471	48.87289915966387
60	68	25.829386427566806	51.39239627285514	30.55	48.88928571428571
60	69	25.888083548664948	51.53374677002584	30.626470588235296	48.905672268907566
60	70	25.548403267731153	52.12967415521723	30.70294117647059	48.92205882352941
60	71	25.49396377422072	51.56296124684078	30.779411764705884	48.938445378151265
60	72	25.863302830028807	51.62372479240807	30.855882352941176	48.954831932773104
60	73	26.324232326640796	51.469976379281256	30.93235294117647	48.97121848739496
60	74	26.258019331585846	51.55030307994758	31.008823529411764	48.98760504201681
60	75	26.3828902810701	51.5129402302743	31.085294117647063	49.00399159663866
60	76	27.08455773955774	51.35489762489763	31.16176470588235	49.0203781512605
60	77	27.27577414205906	51.25091779728651	31.23823529411765	49.036764705882355
60	78	27.632556910569104	51.20277235772358	31.31470588235294	49.0531512605042
60	79	27.85525706940874	51.5673350471294	31.39117647058824	49.069537815126054
60	80	27.831884120171676	51.566145922746784	31.46764705882353	49.08592436974789
60	81	27.901020581731586	51.53663037931621	31.544117647058826	49.102310924369746
60	82	27.973344062341184	51.13186515331187	31.620588235294118	49.1186974789916
60	83	27.97089440373085	50.88090439706862	31.697058823529414	49.13508403361345
60	84	28.060283049738224	50.91647169502618	31.773529411764706	49.1514705882353
60	85	28.15025976070529	50.928860988664994	31.85	49.167857142857144
60	86	28.35281914893617	51.18526595744681	31.926470588235293	49.18424369747899
60	87	28.27332770541888	50.98977729538511	32.002941176470586	49.200630252100844
60	88	28.411844924192486	51.23249011206329	32.07941176470588	49.2170168067227
60	89	28.340614122327203	51.42444886457815	32.15588235294118	49.233403361344536
60	90	28.294221873451182	51.48648603998017	32.23235294117647	49.24978991596639
60	91	28.36169936284373	51.444764419852454	32.30882352941176	49.26617647058824
60	92	28.51990407673861	51.60485611510792	32.385294117647064	49.28256302521009
60	93	28.514771884273	51.77276520771513	32.46176470588235	49.298949579831934
60	94	29.025979549750815	51.95995445952913	32.53823529411765	49.31533613445378
60	95	29.40504382196254	52.06283296098986	32.614705882352936	49.33172268907563
60	96	29.963342837973833	52.106679805434425	32.69117647058824	49.348109243697486
60	97	30.366641629110333	52.03992655650142	32.767647058823535	49.364495798319325
60	98	30.57108536585366	52.253235772357726	32.84411764705882	49.38088235294118
60	99	30.75881095630146	52.54554306523116	32.92058823529412	49.39726890756303
60	100	31.043398463047744	52.657067527795945	32.997058823529414	49.41365546218488
60	101	31.0635775499916	52.66419929423626	33.07352941176471	49.43004201680672
60	102	31.35005763214227	52.71577062407377	33.15	49.44642857142857
60	103	31.155360934182593	53.00153927813164	33.226470588235294	49.46281512605042
60	104	31.300213782696176	53.10840040241449	33.30294117647059	49.479201680672276
60	105	31.679891026732506	53.241895113230036	33.379411764705885	49.495588235294115
60	106	32.077823737970625	53.308230626371774	33.455882352941174	49.51197478991597
60	107	32.35998707420924	53.71321852189781	33.53235294117647	49.52836134453782
60	108	32.54361676356589	53.883918766149876	33.608823529411765	49.54474789915967
60	109	32.71309397163121	54.128980496453906	33.68529411764706	49.56113445378151
60	110	32.894389861294584	54.07149933949802	33.76176470588235	49.57752100840336
60	111	32.48392012833502	54.38519925700777	33.83823529411765	49.59390756302521
60	112	32.51929527559055	54.26624803149607	33.91470588235294	49.610294117647065
60	113	32.15536236873817	54.25631347908418	33.991176470588236	49.626680672268904
60	114	32.12601674641148	54.31010765550239	34.06764705882353	49.64306722689076
60	115	32.40969247666118	54.37339831594362	34.14411764705883	49.65945378151261
60	116	32.74579500086791	54.48491581322687	34.22058823529412	49.675840336134456
60	117	33.364315697766514	54.462339616664025	34.29705882352941	49.6922268907563
87	0	25.391483057286127	51.35721015043306	25.35	47.775
87	1	25.390711673270342	51.05620237732399	25.426470588235293	47.79138655462185
87	2	25.53699723672091	50.94307645072153	25.50294117647059	47.807773109243705
87	3	25.83028680837762	51.089766333229136	25.57941176470588	47.824159663865544
87	4	25.567300094816687	51.03635034766119	25.655882352941177	47.8405462184874
87	5	25.8463326446281	51.19256198347107	25.73235294117647	47.85693277310925
87	6	25.51020148026316	51.37790296052632	25.808823529411764	47.873319327731096
87	7	25.600773686030433	51.171654564315354	25.885294117647057	47.88970588235294
87	8	25.463914027149322	51.231052036199095	25.961764705882352	47.90609243697479
87	9	25.349017302200572	51.42239207122459	26.03823529411765	47.92247899159664
87	10	25.243556829511466	51.30717431040213	26.114705882352943	47.938865546218494
87	11	25.501426563016874	51.5184130003308	26.19117647058824	47.95525210084033
87	12	25.677618433773766	51.77423864002578	26.26764705882353	47.971638655462186
87	13	25.62184368737475	51.929258517034064	26.344117647058827	47.98802521008404
87	14	26.434086499595796	51.8441471301536	26.42058823529412	48.004411764705885
87	15	25.9756695708293	51.88427315262988	26.497058823529414	48.02079831932773
87	16	26.409234693877554	51.88872448979592	26.573529411764707	48.03718487394958
87	17	26.365592598500562	51.674844472802675	26.650000000000002	48.05357142857143
87	18	26.645610153702844	51.58821223412514	26.726470588235294	48.069957983193284
87	19	26.560298610050403	51.477974644875516	26.80294117647059	48.08634453781512
87	20	26.58232104121475	51.45353269290363	26.879411764705882	48.102731092436976
87	21	27.168540449092585	51.44996924023378	26.955882352941178	48.11911764705883
87	22	27.43541666666667	51.50144960534305	27.03235294117647	48.135504201680675
87	23	27.67832263978002	51.56741139627253	27.108823529411765	48.15189075630252
87	24	27.824964854732897	51.76053967510153	27.185294117647057	48.16827731092437
87	25	27.53131141045959	51.50137480190174	27.261764705882353	48.18466386554622
87	26	27.40415180019462	51.669676451508266	27.33823529411765	48.20105042016807
87	27	27.279595706907685	51.94245884441575	27.414705882352944	48.21743697478991
87	28	26.96646677471637	52.04782820097245	27.491176470588236	48.233823529411765
87	29	26.795354906054282	51.8633611691023	27.567647058823532	48.25021008403362
87	30	26.68502612671457	52.25521309601568	27.644117647058824	48.266596638655464
87	31	26.984574644157565	52.2652391592188	27.72058823529412	48.28298319327731
87	32	27.447886977886977	52.4569696969697	27.79705882352941	48.299369747899156
87	33	27.716884250789956	52.28111175785798	27.873529411764707	48.31575630252101
87	34	27.862627713920816	52.30403895274585	27.95	48.33214285714286
87	35	28.102887035871618	52.39786422278163	28.026470588235295	48.3485294117647
87	36	28.831295428848332	52.42946616055564	28.102941176470587	48.364915966386555
87	37	29.101083921826245	52.35382246674331	28.179411764705883	48.38130252100841
87	38	29.443283582089553	52.41513859275053	28.255882352941175	48.397689075630254
87	39	29.818054183135704	52.28137763504612	28.33235294117647	48.41407563025211
87	40	29.895450665756233	52.230684533970646	28.408823529411762	48.430462184873946
87	41	29.984663395316804	52.43999225206611	28.485294117647058	48.4468487394958
87	42	29.38718699186992	52.231621951219516	28.56176470588235	48.46323529411765
87	43	29.701291482752985	52.23000245218244	28.63823529411765	48.479621848739505
87	44	29.520580665916036	52.00094096831269	28.714705882352945	48.496008403361344
87	45	29.575158099562188	51.97865655910491	28.791176470588237	48.5123949579832
87	46	29.50671706776441	52.205414819506025	28.867647058823533	48.52878151260504
87	47	29.457800782523638	52.21701988914249	28.944117647058825	48.545168067226896
87	48	29.31910647923736	52.14083858458556	29.02058823529412	48.561554621848735
87	49	28.945351637764933	52.100192678227366	29.097058823529412	48.57794117647059
87	50	29.319295577839885	52.384037481505835	29.173529411764708	48.59432773109244
87	51	29.666651698236446	52.429653821032005	29.25	48.610714285714295
87	52	29.40305108409987	52.60045992115638	29.326470588235296	48.627100840336134
87	53	29.18336371527778	52.71432291666667	29.402941176470588	48.64348739495799
87	54	29.05133759469697	52.96309974747475	29.479411764705883	48.65987394957983
87	55	28.749327089563984	52.57464583661263	29.555882352941175	48.676260504201686
87	56	28.70260606562811	52.578687437852174	29.63235294117647	48.692647058823525
87	57	28.44616735867135	52.4650790482274	29.708823529411763	48.70903361344538
87	58	28.956849146421536	52.54484980302036	29.78529411764706	48.72542016806723
87	59	29.1700224925025	52.66987254248584	29.86176470588235	48.741806722689084
87	60	29.147639484978544	52.089860515021456	29.93823529411765	48.75819327731092
87	61	28.942102414654453	52.03155287260616	30.014705882352946	48.774579831932776
87	62	28.76314762537363	52.006260378611756	30.091176470588238	48.79096638655462
87	63	28.92373498053816	52.062810966322566	30.167647058823533	48.807352941176475
87	64	28.86683025404157	51.88601946552293	30.244117647058825	48.823739495798314
87	65	29.158041619616068	51.86735763832877	30.32058823529412	48.84012605042017
87	66	29.265288554801167	51.96453685741998	30.397058823529413	48.85651260504202
87	67	29.326072753669948	51.993551379254725	30.47352941176471	48.87289915966387
87	68	29.10880626223092	51.56041258969341	30.55	48.88928571428571
87	69	29.232442528735632	51.27016420361248	30.626470588235296	48.905672268907566
87	70	29.10697202912943	51.63648626282688	30.70294117647059	48.92205882352941
87	71	29.110457063711912	51.4329313997067	30.779411764705884	48.938445378151265
87	72	29.50667613636364	51.34736201298701	30.855882352941176	48.954831932773104
87	73	29.674001315140558	51.09573812263685	30.93235294117647	48.97121848739496
87	74	29.729294503036115	50.88685682326622	31.008823529411764	48.98760504201681
87	75	29.6736298152208	50.68671703726903	31.085294117647063	49.00399159663866
87	76	29.93677805603381	50.488742369697924	31.16176470588235	49.0203781512605
87	77	29.828269474350854	50.19505620645978	31.23823529411765	49.036764705882355
87	78	32.068050958355784	49.59145754753291	31.31470588235294	49.0531512605042
87	79	29.29829924066326	50.24863629319696	31.39117647058824	49.069537815126054
87	80	29.063034290271137	50.50510366826157	31.46764705882353	49.08592436974789
87	81	29.39683384815477	50.76192489026175	31.544117647058826	49.102310924369746
87	82	29.498999517839923	50.417257312761166	31.620588235294118	49.1186974789916
87	83	29.774588111775156	50.424923275722826	31.697058823529414	49.13508403361345
87	84	29.806254859275384	50.64956460892552	31.773529411764706	49.1514705882353
87	85	30.14308401639344	50.38683401639344	31.85	49.167857142857144
87	86	30.047973840475045	50.390960519980744	31.926470588235293	49.18424369747899
87	87	30.86933139534884	50.11732142857143	32.002941176470586	49.200630252100844
87	88	30.644657003202425	50.36552334400809	32.07941176470588	49.2170168067227
87	89	30.742500885896526	50.62387491141035	32.15588235294118	49.233403361344536
87	90	30.6596729390681	50.4524059139785	32.23235294117647	49.24978991596639
87	91	30.480272137150468	50.431745173102534	32.30882352941176	49.26617647058824
87	92	30.740591902972326	50.74335924154425	32.385294117647064	49.28256302521009
87	93	31.114541609116024	50.44850656077348	32.46176470588235	49.298949579831934
87	94	30.998231935923652	50.373338445807775	32.53823529411765	49.31533613445378
87	95	30.625283509946087	50.50931399888456	32.614705882352936	49.33172268907563
87	96	30.87909448818898	50.57801837270341	32.69117647058824	49.348109243697486
87	97	30.93343954529797	50.28017568033069	32.767647058823535	49.364495798319325
87	98	30.835341604350784	50.32639360978926	32.84411764705882	49.38088235294118
87	99	31.70056114870441	50.3690996864169	32.92058823529412	49.39726890756303
87	100	32.40739783556776	50.432167662736234	32.997058823529414	49.41365546218488
87	101	32.73185490452097	50.5000775257059	33.07352941176471	49.43004201680672
87	102	33.19762037627551	50.53604910714286	33.15	49.44642857142857
87	103	33.249046111381716	51.06547329111869	33.226470588235294	49.46281512605042
87	104	33.55775901765158	50.96937835763623	33.30294117647059	49.479201680672276
87	105	33.87219943199748	51.084277374566106	33.379411764705885	49.495588235294115
87	106	34.42185754189944	51.3475791433892	33.455882352941174	49.51197478991597
87	107	34.68957925636008	51.73204500978474	33.53235294117647	49.52836134453782
87	108	35.361136995259116	52.193979892103975	33.608823529411765	49.54474789915967
87	109	34.953970431336685	52.32742722146015	33.68529411764706	49.56113445378151
87	110	34.85613868168671	52.53022149490029	33.76176470588235	49.57752100840336
87	111	34.73521963420354	52.62180318899484	33.83823529411765	49.59390756302521
87	112	34.656625932391684	52.955348357403594	33.91470588235294	49.610294117647065
87	113	34.23972132471729	53.12138126009693	33.991176470588236	49.626680672268904
87	114	34.088648605830166	53.142391476552596	34.06764705882353	49.64306722689076
87	115	34.45510921727619	52.77509515141487	34.14411764705883	49.65945378151261
87	116	33.76881412190706	52.659512673506335	34.22058823529412	49.675840336134456
87	117	33.653625954198475	52.54441221374046	34.29705882352941	49.6922268907563
91	6	27.143216691616765	50.58828125	25.808823529411764	47.873319327731096
91	7	26.844276437847867	50.38567254174397	25.885294117647057	47.88970588235294
91	8	27.12578110808356	50.163764759309714	25.961764705882352	47.90609243697479
91	9	27.31879129955947	50.595603891336275	26.03823529411765	47.92247899159664
91	10	26.928303249097475	51.05497743682311	26.114705882352943	47.938865546218494
91	11	27.08765630746598	51.08631849944833	26.19117647058824	47.95525210084033
91	12	26.99791101799359	51.222627557308364	26.26764705882353	47.971638655462186
91	13	27.343530937052932	51.15762696709586	26.344117647058827	47.98802521008404
91	14	28.004814311594203	50.815339673913044	26.42058823529412	48.004411764705885
91	15	28.451263090207604	50.799954069447	26.497058823529414	48.02079831932773
91	16	28.46736335936012	50.876518758331756	26.573529411764707	48.03718487394958
91	17	28.855626874062967	50.24928785607196	26.650000000000002	48.05357142857143
91	18	28.70258345836459	50.332211177794456	26.726470588235294	48.069957983193284
91	19	28.145317589576546	50.511857582338045	26.80294117647059	48.08634453781512
91	20	27.901854146806482	50.43392755004767	26.879411764705882	48.102731092436976
91	21	28.143588033536584	50.45284394054878	26.955882352941178	48.11911764705883
91	22	29.039967767929088	50.230701047542304	27.03235294117647	48.135504201680675
91	23	29.55253006012024	50.474584168336676	27.108823529411765	48.15189075630252
91	24	29.767465	50.36057	27.185294117647057	48.16827731092437
91	25	30.366209978393243	50.649504026713814	27.261764705882353	48.18466386554622
91	26	30.178190066857688	50.94814231136581	27.33823529411765	48.20105042016807
91	27	30.310728346456692	51.05833169291339	27.414705882352944	48.21743697478991
91	28	30.026611374407583	51.20890995260664	27.491176470588236	48.233823529411765
91	29	29.962673350824588	50.87906671664168	27.567647058823532	48.25021008403362
91	30	30.234048579109064	51.15149289554532	27.644117647058824	48.266596638655464
91	31	29.50491913746631	51.297063919907586	27.72058823529412	48.28298319327731
91	32	30.129069314641743	51.25603095794393	27.79705882352941	48.299369747899156
91	33	30.269933228593874	51.412676747839754	27.873529411764707	48.31575630252101
91	34	30.54974211465979	51.471786351914304	27.95	48.33214285714286
91	35	30.747724550898205	51.4249251497006	28.026470588235295	48.3485294117647
91	36	31.209675774877653	51.191807707993476	28.102941176470587	48.364915966386555
91	37	31.536905484719693	51.100642582473185	28.179411764705883	48.38130252100841
91	38	32.127804405466044	50.95679176014685	28.255882352941175	48.397689075630254
91	39	32.323183528014255	50.722906355177194	28.33235294117647	48.41407563025211
91	40	32.315742406075145	50.90484612310152	28.408823529411762	48.430462184873946
91	41	32.57966699801193	50.50118787276342	28.485294117647058	48.4468487394958
91	42	31.89675617404939	51.13182575460604	28.56176470588235	48.46323529411765
91	43	32.03385751607717	51.35515976688103	28.63823529411765	48.479621848739505
91	44	31.90422231354017	51.379381549208965	28.714705882352945	48.496008403361344
91	45	32.734935766721044	51.30679037520392	28.791176470588237	48.5123949579832
91	46	33.40766277939748	51.34418853255588	28.867647058823533	48.52878151260504
91	47	32.49299870745369	51.76006570443774	28.944117647058825	48.545168067226896
91	48	32.4891079670881	51.81209612683123	29.02058823529412	48.561554621848735
91	49	32.170039138943245	51.969344422700594	29.097058823529412	48.57794117647059
91	50	31.845242681047765	52.013520801232666	29.173529411764708	48.59432773109244
91	51	31.821006481128478	52.574418604651164	29.25	48.610714285714295
91	52	31.924276819923374	53.02256704980843	29.326470588235296	48.627100840336134
91	53	32.02059697201993	53.0529177845918	29.402941176470588	48.64348739495799
91	54	31.77549010709748	53.13009620620803	29.479411764705883	48.65987394957983
91	55	31.483819726634653	53.305282600664945	29.555882352941175	48.676260504201686
91	56	31.214450945094512	53.444275427542756	29.63235294117647	48.692647058823525
91	57	30.93772228033473	53.665625	29.708823529411763	48.70903361344538
91	58	30.430457162798813	53.64876112371314	29.78529411764706	48.72542016806723
91	59	29.978864520693314	53.46525910859569	29.86176470588235	48.741806722689084
91	60	29.2849163998577	52.63774457488439	29.93823529411765	48.75819327731092
91	61	29.690385254068417	52.4846396545998	30.014705882352946	48.774579831932776
91	62	29.37818614939595	52.393461800238214	30.091176470588238	48.79096638655462
91	63	29.42688888888889	52.38261111111111	30.167647058823533	48.807352941176475
91	64	29.223148823636695	52.41776399781141	30.244117647058825	48.823739495798314
91	65	29.21662193594561	52.42402934335302	30.32058823529412	48.84012605042017
91	66	29.39310095719704	52.35904370597797	30.397058823529413	48.85651260504202
91	67	29.72865012540308	52.47288606234325	30.47352941176471	48.87289915966387
91	68	29.666717791411045	52.181743818553635	30.55	48.88928571428571
91	69	29.547867081655074	52.302210728670815	30.626470588235296	48.905672268907566
91	70	28.98645009416196	52.46773069679849	30.70294117647059	48.92205882352941
91	71	28.70831194471866	52.24691016781836	30.779411764705884	48.938445378151265
91	72	29.51231261243254	52.35981910853488	30.855882352941176	48.954831932773104
91	73	29.640320512820512	52.28121794871795	30.93235294117647	48.97121848739496
91	74	29.17055555555556	51.95213636363636	31.008823529411764	48.98760504201681
91	75	29.86272308000802	51.760697814317226	31.085294117647063	49.00399159663866
91	76	29.884712654989176	51.729369218657745	31.16176470588235	49.0203781512605
91	77	29.762849355797822	51.48966303270565	31.23823529411765	49.036764705882355
91	78	30.3186948944023	51.55898093090014	31.31470588235294	49.0531512605042
91	79	30.768971631205677	51.52761398176292	31.39117647058824	49.069537815126054
91	80	31.941308376575243	51.56530145787003	31.46764705882353	49.08592436974789
91	81	30.56359266600595	51.56194251734391	31.544117647058826	49.102310924369746
91	82	30.180262653374236	51.54103719325153	31.620588235294118	49.1186974789916
91	83	30.63779091949638	51.58435711560473	31.697058823529414	49.13508403361345
91	84	30.93586956521739	51.82367149758454	31.773529411764706	49.1514705882353
91	85	31.378652108433734	51.87922628012048	31.85	49.167857142857144
91	86	31.00162098298677	51.788965028355385	31.926470588235293	49.18424369747899
91	87	31.419553400127906	51.84702622042208	32.002941176470586	49.200630252100844
91	88	31.404631796903136	51.72444634497659	32.07941176470588	49.2170168067227
91	89	32.09394658477573	51.67977852224083	32.15588235294118	49.233403361344536
91	90	32.26885644768857	51.736739659367394	32.23235294117647	49.24978991596639
91	91	32.8185283519818	51.9016925848663	32.30882352941176	49.26617647058824
91	92	32.723149024805906	51.755249952660485	32.385294117647064	49.28256302521009
91	93	33.55110720395363	51.38471773427105	32.46176470588235	49.298949579831934
91	94	34.093769300635785	51.725653950953685	32.53823529411765	49.31533613445378
91	95	34.34060803474485	52.08416123778502	32.614705882352936	49.33172268907563
91	96	34.29659296028881	52.17358754512636	32.69117647058824	49.348109243697486
91	97	33.882775270758124	51.99765342960289	32.767647058823535	49.364495798319325
91	98	34.272958139534886	51.8870511627907	32.84411764705882	49.38088235294118
91	99	33.91831194944466	51.98288490999617	32.92058823529412	49.39726890756303
91	100	34.084488541084404	52.19432178125582	32.997058823529414	49.41365546218488
91	101	34.376517355051384	52.32039945704867	33.07352941176471	49.43004201680672
91	102	33.95011210762332	52.271012868005464	33.15	49.44642857142857
91	103	33.88608172199927	52.18153046333455	33.226470588235294	49.46281512605042
91	104	34.962678638585935	51.90808574652125	33.30294117647059	49.479201680672276
91	105	35.575085730615356	51.70800152409983	33.379411764705885	49.495588235294115
91	106	35.80644240077444	51.76787512100678	33.455882352941174	49.51197478991597
91	107	35.75311541411043	52.006043903374234	33.53235294117647	49.52836134453782
91	108	35.98503193430657	52.29671076642336	33.608823529411765	49.54474789915967
91	109	36.645448294829485	52.33101851851852	33.68529411764706	49.56113445378151
91	110	37.128338362881934	51.87795643153527	33.76176470588235	49.57752100840336
91	111	37.13135648754915	51.60800411907883	33.83823529411765	49.59390756302521
91	112	37.03601895734597	51.45752369668247	33.91470588235294	49.610294117647065
91	113	36.89466957015717	51.63222874455596	33.991176470588236	49.626680672268904
91	114	36.68237895301054	51.58848043594783	34.06764705882353	49.64306722689076
91	115	36.92308006535948	51.485534676833694	34.14411764705883	49.65945378151261
91	116	37.78224514791784	51.794968908988125	34.22058823529412	49.675840336134456
91	117	36.94890104751216	51.72582304526749	34.29705882352941	49.6922268907563
100	0	31.43152270703473	45.77700727218759	25.35	47.775
100	1	30.909327976625274	45.7991234477721	25.426470588235293	47.79138655462185
100	2	30.465690179606028	46.190672074159906	25.50294117647059	47.807773109243705
100	3	30.779744659057652	46.223617208077265	25.57941176470588	47.824159663865544
100	4	30.725161387179103	46.46490016514037	25.655882352941177	47.8405462184874
100	5	30.990232700551132	46.442758726270675	25.73235294117647	47.85693277310925
100	6	31.50222164719799	46.524401153334324	25.808823529411764	47.873319327731096
100	7	30.94327462812237	46.4503262699972	25.885294117647057	47.88970588235294
100	8	31.508200506479966	46.29291672873529	25.961764705882352	47.90609243697479
100	13	31.226232547993018	47.31548138452589	26.344117647058827	47.98802521008404
100	14	31.437051227472683	46.69222009365687	26.42058823529412	48.004411764705885
100	15	31.932819602272726	46.367112926136365	26.497058823529414	48.02079831932773
100	16	31.901602564102564	46.45462454212454	26.573529411764707	48.03718487394958
100	17	32.14495335029686	45.748183488832346	26.650000000000002	48.05357142857143
100	18	32.51770730677179	45.45895748275377	26.726470588235294	48.069957983193284
100	19	32.882838583248656	45.32006822470605	26.80294117647059	48.08634453781512
100	20	33.02217296511628	45.386911337209305	26.879411764705882	48.102731092436976
100	21	33.03660922047702	45.41756835369401	26.955882352941178	48.11911764705883
100	22	32.87283749290981	45.3315087918321	27.03235294117647	48.135504201680675
100	23	33.054398213779415	45.70788205273604	27.108823529411765	48.15189075630252
100	24	33.24464832869081	45.67598885793872	27.185294117647057	48.16827731092437
100	25	33.58986708589396	45.81612834071745	27.261764705882353	48.18466386554622
100	26	33.76068745304283	46.1187453042825	27.33823529411765	48.20105042016807
100	27	33.70367493277562	46.4741746340006	27.414705882352944	48.21743697478991
100	28	33.777777372794866	46.56564367983671	27.491176470588236	48.233823529411765
100	29	33.2486157779401	46.57328341855369	27.567647058823532	48.25021008403362
100	30	33.46211370262391	46.77214285714286	27.644117647058824	48.266596638655464
100	31	33.29401808399343	46.84084964878195	27.72058823529412	48.28298319327731
100	32	33.39528575680905	46.94588480428635	27.79705882352941	48.299369747899156
100	33	33.44307352941177	47.09680147058823	27.873529411764707	48.31575630252101
100	34	33.66586389748122	47.11935115628223	27.95	48.33214285714286
100	35	33.81887867647059	47.153294117647064	28.026470588235295	48.3485294117647
100	36	34.25327198364008	46.903586035641254	28.102941176470587	48.364915966386555
100	37	34.84193097014925	46.691557835820895	28.179411764705883	48.38130252100841
100	38	35.14093709233222	46.63549789824612	28.255882352941175	48.397689075630254
100	39	35.10964158977999	46.534787083037614	28.33235294117647	48.41407563025211
100	40	35.20619770245356	46.573177563466174	28.408823529411762	48.430462184873946
100	41	35.194912331129636	46.678650474274214	28.485294117647058	48.4468487394958
100	42	35.00984381716578	47.00857930935664	28.56176470588235	48.46323529411765
100	43	35.466136857349746	47.24506879073135	28.63823529411765	48.479621848739505
100	44	35.18666055304741	47.077451326185106	28.714705882352945	48.496008403361344
100	45	35.84041595804989	46.94969529478458	28.791176470588237	48.5123949579832
100	46	36.24400939985539	47.54507953723789	28.867647058823533	48.52878151260504
100	47	36.602068108740134	47.45859763227127	28.944117647058825	48.545168067226896
100	48	36.70936950146628	47.621744868035194	29.02058823529412	48.561554621848735
100	49	36.81779573842763	47.85093681116825	29.097058823529412	48.57794117647059
100	50	36.81108501118568	47.94285607755406	29.173529411764708	48.59432773109244
100	51	37.0464483607819	48.51629213483147	29.25	48.610714285714295
100	52	36.81402980342422	48.966031230183894	29.326470588235296	48.627100840336134
100	53	36.31706410653453	49.11707184886963	29.402941176470588	48.64348739495799
100	54	36.56200734003511	49.545360619116	29.479411764705883	48.65987394957983
100	55	36.252811550151975	49.82414813629819	29.555882352941175	48.676260504201686
100	56	36.23299322407816	50.10157185628742	29.63235294117647	48.692647058823525
100	57	36.415593434343435	50.51723879419192	29.708823529411763	48.70903361344538
100	58	35.737214908923924	50.59393846624828	29.78529411764706	48.72542016806723
100	59	35.838590964966194	50.31797019053473	29.86176470588235	48.741806722689084
100	60	36.963261132990006	50.09312329597092	29.93823529411765	48.75819327731092
100	61	36.38076601247528	49.976525178761605	30.014705882352946	48.774579831932776
100	62	36.37564484126984	50.10039682539682	30.091176470588238	48.79096638655462
100	63	36.44824409685667	50.05571890509851	30.167647058823533	48.807352941176475
100	64	36.26239209948793	50.04662399414777	30.244117647058825	48.823739495798314
100	65	36.373614814814815	49.9654037037037	30.32058823529412	48.84012605042017
100	66	36.2089111747851	50.00935171919772	30.397058823529413	48.85651260504202
100	67	36.414046881599326	50.16768266929467	30.47352941176471	48.87289915966387
100	68	36.42433529749928	49.96204728370222	30.55	48.88928571428571
100	69	36.227830461850296	49.977396119878385	30.626470588235296	48.905672268907566
100	70	35.16903375589622	50.207038620283015	30.70294117647059	48.92205882352941
100	71	34.65317251461988	49.99763888888889	30.779411764705884	48.938445378151265
100	72	34.733460104399704	50.00031692766593	30.855882352941176	48.954831932773104
100	73	35.22838198251593	49.62527041043118	30.93235294117647	48.97121848739496
100	74	35.464485981308414	49.43244696632547	31.008823529411764	48.98760504201681
100	75	35.37394408994227	49.119538134305685	31.085294117647063	49.00399159663866
100	76	35.918929326487465	48.873924041075206	31.16176470588235	49.0203781512605
100	77	36.47723967197896	48.551319046882256	31.23823529411765	49.036764705882355
100	78	37.38974349216015	48.09426092251485	31.31470588235294	49.0531512605042
100	79	37.9427971473851	47.91550713153724	31.39117647058824	49.069537815126054
100	80	37.92390680725694	47.95728019848039	31.46764705882353	49.08592436974789
100	81	38.096064887906536	47.96023050205242	31.544117647058826	49.102310924369746
100	82	37.752329666972194	48.023491445157354	31.620588235294118	49.1186974789916
100	83	37.90898695378812	48.11849261238604	31.697058823529414	49.13508403361345
100	84	37.95599179829891	48.04061740583232	31.773529411764706	49.1514705882353
100	85	38.27756859756098	47.76855945121951	31.85	49.167857142857144
100	86	38.110030211480364	47.756540785498494	31.926470588235293	49.18424369747899
100	87	38.29785536524667	47.72266505636071	32.002941176470586	49.200630252100844
100	88	38.31616477691062	47.625110440288616	32.07941176470588	49.2170168067227
100	89	38.505925408268354	47.647572458437544	32.15588235294118	49.233403361344536
100	90	38.616818316318984	47.801590471963316	32.23235294117647	49.24978991596639
100	91	38.828736008140716	47.593908998400934	32.30882352941176	49.26617647058824
100	92	38.62916606025324	47.605428613011206	32.385294117647064	49.28256302521009
100	93	38.62264844209289	47.28740446796002	32.46176470588235	49.298949579831934
100	94	39.110141509433966	47.269622641509436	32.53823529411765	49.31533613445378
100	95	39.44259219088937	47.210350686912506	32.614705882352936	49.33172268907563
100	96	39.65418909348442	46.91020538243626	32.69117647058824	49.348109243697486
100	97	39.68938964062273	46.99505674378001	32.767647058823535	49.364495798319325
100	98	39.80165745856354	46.62656537753223	32.84411764705882	49.38088235294118
100	99	40.03942812544345	46.58665389527459	32.92058823529412	49.39726890756303
100	100	40.23510807814881	46.951174310655404	32.997058823529414	49.41365546218488
100	101	40.43693539365124	46.65820165011886	33.07352941176471	49.43004201680672
100	102	40.24806338028169	46.48912852112676	33.15	49.44642857142857
100	103	40.48788990825688	46.426055045871564	33.226470588235294	49.46281512605042
100	104	40.84174302227235	46.43298914575698	33.30294117647059	49.479201680672276
100	105	41.236234775304496	46.40634187316254	33.379411764705885	49.495588235294115
100	106	41.065520471894516	46.480999306037475	33.455882352941174	49.51197478991597
100	107	41.70704804982945	46.44347842206734	33.53235294117647	49.52836134453782
100	108	41.29622333478451	46.684639384704695	33.608823529411765	49.54474789915967
100	109	41.77668460631082	46.61809200825715	33.68529411764706	49.56113445378151
100	110	41.94497835497835	46.34335858585859	33.76176470588235	49.57752100840336
100	111	42.21378830083565	46.24791452866149	33.83823529411765	49.59390756302521
100	112	41.82742761692651	46.35001855976244	33.91470588235294	49.610294117647065
100	113	41.669078849306906	46.418031748397674	33.991176470588236	49.626680672268904
100	114	41.5726711026616	46.64363117870723	34.06764705882353	49.64306722689076
100	115	41.53621623522791	46.93200267304446	34.14411764705883	49.65945378151261
100	116	41.7776173541963	46.887606685633	34.22058823529412	49.675840336134456
100	117	41.8403892944039	46.80320953198798	34.29705882352941	49.6922268907563
100	118	42.24256795627787	46.92928951531714	34.37352941176471	49.70861344537815
103	0	27.619537507050197	52.20053581500282	25.35	47.775
103	1	27.475469829050155	52.44034869240349	25.426470588235293	47.79138655462185
103	2	27.440998868138088	52.42586587436333	25.50294117647059	47.807773109243705
103	3	27.796330718508415	52.86212198726694	25.57941176470588	47.824159663865544
103	4	27.66285169824011	52.871681986324404	25.655882352941177	47.8405462184874
103	5	28.4390705776579	53.038151831872334	25.73235294117647	47.85693277310925
103	6	28.681549413735343	53.228394751535454	25.808823529411764	47.873319327731096
103	7	28.349356949458485	53.22886958483755	25.885294117647057	47.88970588235294
103	8	28.770289073148568	53.400925715583824	25.961764705882352	47.90609243697479
103	9	28.95294969865554	53.558327538247575	26.03823529411765	47.92247899159664
103	10	29.101403436507006	53.39872013651877	26.114705882352943	47.938865546218494
103	11	29.52486499178211	53.38779349612585	26.19117647058824	47.95525210084033
103	12	28.939753416518123	53.50956030897208	26.26764705882353	47.971638655462186
103	13	29.046315789473685	53.18616541353384	26.344117647058827	47.98802521008404
103	14	29.073514102408907	53.37046059799056	26.42058823529412	48.004411764705885
103	15	28.676503232101474	53.422563727283816	26.497058823529414	48.02079831932773
103	16	28.700499448461823	53.66973281039343	26.573529411764707	48.03718487394958
103	17	28.83928951727402	53.798689659252254	26.650000000000002	48.05357142857143
103	18	29.043280726924916	53.781632592061214	26.726470588235294	48.069957983193284
103	19	28.797786998616875	54.12800829875519	26.80294117647059	48.08634453781512
103	20	28.74480306963097	54.39970375804085	26.879411764705882	48.102731092436976
103	21	28.613962253457267	54.29938789390161	26.955882352941178	48.11911764705883
103	22	28.382252262705965	54.1711795080065	27.03235294117647	48.135504201680675
103	23	28.508696793002915	54.25513994169096	27.108823529411765	48.15189075630252
103	24	28.545987584007293	54.38506094088165	27.185294117647057	48.16827731092437
103	25	28.276604455147503	54.32137266706804	27.261764705882353	48.18466386554622
103	26	28.586384849142608	54.70701649663555	27.33823529411765	48.20105042016807
103	27	28.978850440505255	54.41702579344019	27.414705882352944	48.21743697478991
103	28	29.142496988941204	54.325246359356186	27.491176470588236	48.233823529411765
103	29	29.336808877516965	53.94360051173656	27.567647058823532	48.25021008403362
103	30	29.62516390710079	54.22931436826315	27.644117647058824	48.266596638655464
103	31	30.054896076469937	54.28529509836612	27.72058823529412	48.28298319327731
103	32	30.594326419092226	54.228390208542436	27.79705882352941	48.299369747899156
103	33	31.71213450292398	54.15646929824561	27.873529411764707	48.31575630252101
103	34	31.373251143590316	54.291570902599574	27.95	48.33214285714286
103	35	32.14336123738774	54.38415012750859	28.026470588235295	48.3485294117647
103	36	31.937364381348107	53.94163492613112	28.102941176470587	48.364915966386555
103	37	31.506388170272814	53.77343603010348	28.179411764705883	48.38130252100841
103	38	32.21407344632769	53.8068163841808	28.255882352941175	48.397689075630254
103	39	32.42133711868181	53.60419450011133	28.33235294117647	48.41407563025211
103	40	32.40169569202566	53.27892415215399	28.408823529411762	48.430462184873946
103	41	32.255905182041545	53.542025910207734	28.485294117647058	48.4468487394958
103	42	31.775617108406326	53.773470026163125	28.56176470588235	48.46323529411765
103	43	32.01555269186713	53.84323024054983	28.63823529411765	48.479621848739505
103	44	32.046950151762786	53.804611253794064	28.714705882352945	48.496008403361344
103	45	31.7625535238977	53.83088473556302	28.791176470588237	48.5123949579832
103	46	31.339264588783983	53.90792856330338	28.867647058823533	48.52878151260504
103	47	30.4199926153147	54.00745285162463	28.944117647058825	48.545168067226896
103	48	30.186505795937105	54.11770343165386	29.02058823529412	48.561554621848735
103	49	30.95070917962102	54.030245092477024	29.097058823529412	48.57794117647059
103	50	31.252787659811005	54.11356586992773	29.173529411764708	48.59432773109244
103	51	30.9175482387256	54.26570282701368	29.25	48.610714285714295
103	52	30.349523281596454	54.20110033259424	29.326470588235296	48.627100840336134
103	53	30.35169367544452	54.30056549628629	29.402941176470588	48.64348739495799
103	54	30.68091197103417	54.25186976691559	29.479411764705883	48.65987394957983
103	55	30.904014014566318	54.13147208121828	29.555882352941175	48.676260504201686
103	56	31.30092275389546	54.11650458614211	29.63235294117647	48.692647058823525
103	57	31.36215413912849	53.767458272655986	29.708823529411763	48.70903361344538
103	58	31.71116102480872	53.5909025040575	29.78529411764706	48.72542016806723
103	59	31.767078633045788	53.39571720858218	29.86176470588235	48.741806722689084
103	60	32.37508972267537	53.03427406199021	29.93823529411765	48.75819327731092
103	61	32.164594903626266	52.9108706305129	30.014705882352946	48.774579831932776
103	62	32.0025626924769	53.06382809062912	30.091176470588238	48.79096638655462
103	63	31.66965948462538	52.94885502381984	30.167647058823533	48.807352941176475
103	64	31.486906365779724	52.68933423150332	30.244117647058825	48.823739495798314
103	65	31.408507620424967	52.4609439314718	30.32058823529412	48.84012605042017
103	66	31.585731615268493	52.70351250808712	30.397058823529413	48.85651260504202
103	67	31.815906227029302	53.14113462144282	30.47352941176471	48.87289915966387
103	68	32.1859634279476	53.11741812227074	30.55	48.88928571428571
103	69	32.4779949765207	53.06550453205198	30.626470588235296	48.905672268907566
103	70	32.240474610023234	53.331928310653836	30.70294117647059	48.92205882352941
103	71	32.25058481184315	52.991233472708785	30.779411764705884	48.938445378151265
103	72	32.455635383924566	52.71800628648406	30.855882352941176	48.954831932773104
103	73	33.04774958632101	52.556569222283514	30.93235294117647	48.97121848739496
103	74	33.2314832192537	52.413228637668354	31.008823529411764	48.98760504201681
103	75	33.47460907599782	52.45702569710224	31.085294117647063	49.00399159663866
103	76	33.79746428571429	52.32603571428571	31.16176470588235	49.0203781512605
103	77	33.63863438045375	52.15030541012217	31.23823529411765	49.036764705882355
103	78	33.61075	52.07217857142857	31.31470588235294	49.0531512605042
103	79	33.625351281776254	52.074949050734745	31.39117647058824	49.069537815126054
103	80	34.158530896718254	52.553794863351996	31.46764705882353	49.08592436974789
103	81	33.895335698689955	52.25407478165939	31.544117647058826	49.102310924369746
103	82	34.30871774824082	52.23432089802301	31.620588235294118	49.1186974789916
103	83	34.19590238365494	52.23635357548241	31.697058823529414	49.13508403361345
103	84	34.11628520139123	52.335975541344105	31.773529411764706	49.1514705882353
103	85	34.15882090218848	52.428422286735156	31.85	49.167857142857144
103	86	34.01655623513422	52.697227885377735	31.926470588235293	49.18424369747899
103	87	34.2999263622975	52.624263622974965	32.002941176470586	49.200630252100844
103	88	34.452283027418986	52.82918082936777	32.07941176470588	49.2170168067227
103	89	34.20411917671794	52.75378997454908	32.15588235294118	49.233403361344536
103	90	34.40116933259791	52.76085493656922	32.23235294117647	49.24978991596639
103	91	34.24017991004498	52.653035982009	32.30882352941176	49.26617647058824
103	92	34.57296824542519	52.93151506996771	32.385294117647064	49.28256302521009
103	93	34.58187936191426	53.115124072227765	32.46176470588235	49.298949579831934
103	94	35.09099389046476	52.792750381845956	32.53823529411765	49.31533613445378
103	95	35.02294887367491	52.65986914752651	32.614705882352936	49.33172268907563
103	96	35.863707937877486	52.69034458584987	32.69117647058824	49.348109243697486
103	97	35.93909722222222	52.887326388888894	32.767647058823535	49.364495798319325
103	98	36.29343973553002	52.655248753522656	32.84411764705882	49.38088235294118
103	99	36.34771111111111	53.038158333333335	32.92058823529412	49.39726890756303
103	100	36.94553828280593	53.10758187652135	32.997058823529414	49.41365546218488
103	101	36.846608946608946	53.21641414141414	33.07352941176471	49.43004201680672
103	102	36.98351939557961	53.24451398285972	33.15	49.44642857142857
103	103	36.9620625066895	53.42213154233116	33.226470588235294	49.46281512605042
103	104	37.325980644497065	53.29969885720168	33.30294117647059	49.479201680672276
103	105	37.89759522107628	53.365544266312675	33.379411764705885	49.495588235294115
103	106	38.22534867503487	53.40927475592748	33.455882352941174	49.51197478991597
103	107	38.76587661298923	53.748179055134905	33.53235294117647	49.52836134453782
103	108	39.09001234037987	53.79661980899238	33.608823529411765	49.54474789915967
103	109	39.11757871878393	54.02406894679696	33.68529411764706	49.56113445378151
103	110	39.25168104897456	53.879631289924916	33.76176470588235	49.57752100840336
103	111	38.780286839145106	54.082339707536555	33.83823529411765	49.59390756302521
103	112	38.791636039347104	54.270889633553125	33.91470588235294	49.610294117647065
103	113	38.70575221238938	54.49841445427729	33.991176470588236	49.626680672268904
103	114	38.412934947049926	54.445366868381235	34.06764705882353	49.64306722689076
103	115	38.86179874146758	54.20477282423208	34.14411764705883	49.65945378151261
103	116	38.289499498383684	54.231490357819645	34.22058823529412	49.675840336134456
103	117	38.492097592572605	53.9441757529958	34.29705882352941	49.6922268907563
110	0	31.575470824328498	52.50375501698055	25.35	47.775
110	1	31.726350399248474	52.60145608266792	25.426470588235293	47.79138655462185
110	2	30.942558667676003	52.92933762301287	25.50294117647059	47.807773109243705
110	3	31.593304759089566	53.12943023943246	25.57941176470588	47.824159663865544
110	4	31.628446235763942	53.343118621505695	25.655882352941177	47.8405462184874
110	5	31.827600903395016	53.24416800233134	25.73235294117647	47.85693277310925
110	6	32.49834905660377	53.22971698113208	25.808823529411764	47.873319327731096
110	7	33.60241877256318	52.601191335740076	25.885294117647057	47.88970588235294
110	8	34.0236041157001	52.53349762555764	25.961764705882352	47.90609243697479
110	9	34.36113793600462	52.57715840299799	26.03823529411765	47.92247899159664
110	10	34.21259615384616	53.15802884615385	26.114705882352943	47.938865546218494
110	11	34.09588178294574	53.485465116279066	26.19117647058824	47.95525210084033
121	0	31.251814119749778	53.95778373547811	25.35	47.775
121	1	31.378004956629493	53.76376792352629	25.426470588235293	47.79138655462185
121	2	31.98860631170663	53.613081805359656	25.50294117647059	47.807773109243705
121	3	32.02790202342918	53.82314962726305	25.57941176470588	47.824159663865544
121	4	32.11157010327324	53.848910379835466	25.655882352941177	47.8405462184874
121	5	32.03002257336343	54.105530474040634	25.73235294117647	47.85693277310925
121	6	31.32345961339317	54.565278736624094	25.808823529411764	47.873319327731096
121	7	31.351752336448598	54.22891355140187	25.885294117647057	47.88970588235294
121	8	31.19839256274043	54.57886517677231	25.961764705882352	47.90609243697479
121	9	31.01597372210223	54.48371130309575	26.03823529411765	47.92247899159664
121	10	30.793218014510707	54.516320120332686	26.114705882352943	47.938865546218494
121	11	30.013862971094035	54.50326106842298	26.19117647058824	47.95525210084033
121	12	30.322190809549454	54.52293573864657	26.26764705882353	47.971638655462186
121	13	30.636719292158226	54.468962526023596	26.344117647058827	47.98802521008404
121	14	30.769440547176433	54.28560154331814	26.42058823529412	48.004411764705885
121	15	30.79781179726691	54.3812532433835	26.497058823529414	48.02079831932773
121	16	30.115746638358104	54.752897204529376	26.573529411764707	48.03718487394958
121	17	29.380991031390135	54.681614349775785	26.650000000000002	48.05357142857143
121	18	29.479436220760235	54.639674707602346	26.726470588235294	48.069957983193284
121	19	29.344216519067412	54.764878908367976	26.80294117647059	48.08634453781512
121	20	29.24618463180363	54.7766631092138	26.879411764705882	48.102731092436976
121	21	29.440499005604774	54.88163532815042	26.955882352941178	48.11911764705883
121	22	29.299772158684775	55.39513491779843	27.03235294117647	48.135504201680675
121	23	29.64651559904006	55.597318626546055	27.108823529411765	48.15189075630252
121	24	30.421366654371084	55.65849778679454	27.185294117647057	48.16827731092437
121	25	30.121744791666668	55.59881465517241	27.261764705882353	48.18466386554622
121	26	30.471055485270195	55.81876468461956	27.33823529411765	48.20105042016807
121	27	30.445863106430988	55.79292967280933	27.414705882352944	48.21743697478991
121	28	30.345381891271057	55.831192572741195	27.491176470588236	48.233823529411765
121	29	30.76829473125884	55.49110678925035	27.567647058823532	48.25021008403362
121	30	30.890936639118458	55.883227731864096	27.644117647058824	48.266596638655464
121	31	31.142949640287767	55.97932104316548	27.72058823529412	48.28298319327731
121	32	31.604256594724223	55.832913669064745	27.79705882352941	48.299369747899156
121	33	31.7185019206146	55.68432412657765	27.873529411764707	48.31575630252101
121	34	31.826150570755573	55.57700217430694	27.95	48.33214285714286
121	35	32.20390100671141	55.47278616703953	28.026470588235295	48.3485294117647
121	36	32.41613475177305	55.314952718676125	28.102941176470587	48.364915966386555
121	37	32.20202496408046	55.36230244252874	28.179411764705883	48.38130252100841
121	38	32.49372037914692	55.307464454976305	28.255882352941175	48.397689075630254
121	39	32.33637890341322	55.358923384168484	28.33235294117647	48.41407563025211
121	40	32.300454705986226	54.97762669962917	28.408823529411762	48.430462184873946
121	41	32.17377204030227	55.245614429650956	28.485294117647058	48.4468487394958
121	42	31.86308520599251	55.33082397003745	28.56176470588235	48.46323529411765
121	43	31.60540740740741	55.434046296296295	28.63823529411765	48.479621848739505
121	44	31.66658767772512	55.19022511848341	28.714705882352945	48.496008403361344
121	45	31.545282584683356	55.33107050810015	28.791176470588237	48.5123949579832
[truncated: 781 more rows]
