# Supplementary material for: Zebrafish Posterior Lateral Line primordium migration requires interactions between a superficial sheath of motile cells and the skin
Source: eLife. 2020 Nov 25;9:e58251. doi: 10.7554/eLife.58251 (PMC7688310; doi:10.7554/eLife.58251)
Supplement: Source data 1. [file elife-58251-data1.zip › dallenogare2019-master/height_pre_post.csv]

pre	post
16.62	18.41
18.86	22.29
15.62	18.8
20.88	22.9
20.74	25.05
19.05	21.6
19.2	21.7
18.7	23.1
18.6	22.5
17.3	21.4
16	20.6
