# Supplementary material for: Zebrafish Posterior Lateral Line primordium migration requires interactions between a superficial sheath of motile cells and the skin
Source: eLife. 2020 Nov 25;9:e58251. doi: 10.7554/eLife.58251 (PMC7688310; doi:10.7554/eLife.58251)
Supplement: Source data 1. [file elife-58251-data1.zip › dallenogare2019-master/instant_velocity_aggregated.csv]

Time	v1	v2	v3	v4	v5	v6	v7	v8	v9	v10	v11	v12	v13	v14	v15	v16	v17	v18	v19	v20	v21	v22	v23	v24	v25	v26	v27	v28	v29	v30
-63								-0.108
-62								-0.396
-61								-1.296
-60								-1.116
-59								-0.72
-58								-0.504
-57							-0.144	-0.576
-56							-1.152	0.072
-55							-1.055808	-0.612
-54							-1.248192	-0.252
-53							-0.864	-0.504
-52							-1.152	-0.72
-51							0.432	-0.504
-50							-0.047808	-0.252
-49							-0.288	-0.756
-48					-0.144		-0.240192	0
-47					-1.248192		-0.335808	-1.368												-0.08125
-46					-1.199808		-0.384192	-0.072												-0.040625
-45					-1.248192		-0.047808	0.432												-0.365625
-44					0.048096		-0.144	0.144												-0.446875
-43				0	0.192096		0.047808	0.108					0.1625			-0.56875	0.365625	-0.08125		-0.284375
-42				-1.535904	0.095904		-0.767808	-0.036					0.027105			0.40625	0.121875	-0.08125		-0.203125
-41				-1.248192	-0.336096		-1.008	-0.432					-0.7041775			-0.203125	0	-0.853125		-0.203125
-40				-0.864	-0.335808		0.239904	-0.216					0.0541775			0.040625	-0.121875	-0.08125		-0.284375
-39				-0.959904	-0.72		0.432	0.36					-0.325			0.040625	0	0.040625		-0.1625
-38			0.072	-0.383904	-0.144		0.048096	-0.576					-0.433355			-0.325	-0.08125	-0.121875		0.609375
-37			-1.224	0	-0.432		-0.096192	-0.54					-0.1625			0.08125	0	0.1625		-0.08125
-36	-0.072		-1.08	0	0.576		0.192096	0.396	-0.144				-0.704145			-0.89375	0.121875	-1.1375		-0.1625
-35	-1.296		-1.368	-0.576	-0.576		-0.432	0.648	-1.008				0.0270725			0.1625	0.934375	0.1625		-0.24375
-34	-1.728		-0.072	-0.528192	0		0.480096	1.728	-1.44				-0.5145725			0.528125	0.203125	-0.65		-0.040625	0.330165
-33	-1.224		-0.36	-0.432	-0.048096		0.095904	0.684	-1.200096				0.0270725			-0.365625	0	-0.08125		-1.21875	0.770385
-32	-0.288		0.36	-0.095904	0.432	-0.252	0.432	1.044	-0.383904				-0.08125			-0.325	-0.365625	0.24375		-0.1625	0.44022
-31	-0.216		0	-0.095904	-0.095904	-0.792	0.480096	1.368	-0.768096			0	0.1895725		0.1625	-0.325	0.56875	-0.08125		0.40625	0.0550275
-30	0.576		0.216	-0.144	0.144	-0.972	0.911808	0.756	0.095904			-0.446875	-0.4875		-0.65	-0.1625	-0.446875	0		-0.934375	0.6053025
-29	-0.072		-0.144	-0.288	0.288	-1.44	0.960192	1.116	0.048096	0.191808		-0.89375	-0.5958225		0.2166775	-0.65	0.40625	-0.284375		0.325	0.4952475
-28	-0.432		0	0.335808	-0.528192	-1.008	0.911808	1.008	-0.864	-0.671904		0.08125	-0.3520725		-0.65	-0.4875	-0.284375	-1.096875		0	0
-27	0.792	0.288	-0.288	0.144	-0.335808	-0.432	0	1.008	-0.480096	-1.008		-0.446875	0.216645	-0.8125	0.0541775	-0.365625	0.284375	-0.528125		0.121875	0.550275
-26	0.144	-1.535904	0.216	-0.383904	0.479808	-0.684	1.056096	0.792	-0.383904	-1.200096		-0.528125	0.1354275	-0.203125	-0.270855	-0.284375	-0.284375	0.08125		0	-0.2751375		0.6053025
-25	0	-1.44	-0.648	0.095904	0.336096	0.108	0.912096	0.792	-0.432	-1.055808		0.121875	0.0270725	-0.8125	-0.7583225	-0.4875	-0.1625	0.203125		0.325	0.3851925		0.0550275
-24	-0.144	-1.728	-0.216	-0.335808	-0.72	-0.36	1.535904	1.476	0.768096	-1.056096		0.325	0.1625	-0.203125	-0.8666775	-0.609375	0.89375	0		1.259375	0.44022		0.44022
-23	1.08	-0.576	-0.36	0.239904	0.480096	-0.18	0.239904	0.756	-0.240192	-0.959904		-0.121875	0.0541775	-1.3	1.083355	-0.365625	0	0.24375		0.203125	0.550275	0.22011	0.22011			0.8254125			0.88044
-22	-0.288	-0.959904	-0.216	0.383904	0.479808	-0.288	0.912096	-0.432	0.288	0.576		0.73125	-0.0541775	-0.528125	0.1625	-0.40625	0.365625	0.040625		-0.203125	0.0550275	0.110055	0.550275			0.330165			0.330165
-21	0	-0.192096	-0.288	0.192096	-0.383904	0.864	0.671904	1.332	0.096192	-0.480096		-1.178125	0.189605	-0.4875	-0.8666775	0.08125	0.771875	0.040625		0.08125	-0.110055	-0.0550275	0.2751375			0.550275			0.7153575
-20	0.072	-0.383904	0.072	-0.048096	0.192096	0.252	0.624096	0.612	-0.096192	-0.336096		-1.05625	0.297895	-0.528125	0	-0.284375	0.365625	0.73125		1.096875	0.2751375	-0.22011	-0.1650825			0.3851925			0.4952475
-19	0.864	-0.672192	0	0.336096	-0.288	0.324	0.239904	1.332	0.576	-0.527904	0.203125	0.40625	0	-0.24375	0.325	-0.65	-0.4875	0.24375		1.096875	0.44022	1.1555775	0.330165			0.6053025	0.6053025	0.3851925	0.110055	-0.0550275
-18	0.072	0.576	0.288	0.432	1.008	0.324	0.480096	-0.828	0.096192	0.048096	-0.4875	-0.08125	-0.08125	-0.1625	-0.4333225	0.609375	-0.853125	1.015625		0.89375	-0.22011	-0.0550275	-0.110055			0.22011	0.7153575	0.0550275	0.3851925	0.7153575
-17	-0.36	0	-0.072	0.480096	0.623808	0.396	0.239904	0.504	0.239904	0.767808	0.325	-0.89375	-0.1625	0	-1.733355	0.8125	-1.05625	0.284375	-0.4875	0.365625	-0.6053025	-0.88044	-0.110055			0.0550275	0.3851925	-0.88044	-0.6053025	0.1650825
-16	-0.216	-0.191808	0.216	0.72	0.576	-0.792	0.192096	0.684	-0.624096	0.864	-0.73125	-0.121875	-0.297895	-0.528125	-0.325	0.8125	-1.05625	1.421875	-1.096875	0.89375	-0.550275	-0.0550275	0.22011			0.44022	0.44022	0.8254125	-0.110055	0.110055
-15	0.936	0.288	0.216	0.479808	0.816192	0.36	0.095904	0.684	0.288	0.432	-0.446875	-0.284375	0	-0.08125	0.108355	-0.1625	-0.56875	0	-1.259375	-1.015625	0.1650825	-0.2751375	-0.110055			0.44022	0.3851925	0.0550275	-0.22011	-0.3851925
-14	0.216	0.479808	-0.936	0.240192	0.864	-0.18	0.480096	0.9	0.240192	0.72	-0.325	-0.1625	0	0.24375	0.325	0.446875	-0.203125	-0.08125	-0.4875	0.365625	-0.1650825	-0.110055	0.1650825		0.8254125	0	0.330165	-0.2751375	0.22011	0.770385
-13	0.36	0.384192	0.432	0	0.432	0.072	0.671904	1.332	0	0.912096	-0.65	0	-0.027105	-0.853125	0.054145	0.325	-0.24375	0.203125	-1.015625	-0.325	-0.1650825	-0.330165	-0.110055		0.550275	0.4952475	0.770385	-0.44022	0.44022	-0.7153575
-12	-0.216	0.479808	0.144	0.767808	0.288	0.396	0.288	0.792	-0.096192	-0.864	0.1625	-0.121875	-0.297895	-0.325	-0.7583225	-0.853125	-0.325	0.4875	-1.421875	0.446875	-0.1650825	-0.110055	0	0.330165	0.3851925	0.22011	0.8254125	-0.990495	-0.44022	0.4952475
-11	0.144	-0.479808	0.792	-0.288	0.479808	0.576	0.624096	-1.08	1.008	0.336096	-0.1625	0.08125	-0.433355	-0.284375	0.4333225	0	-0.121875	-0.73125	0.284375	0.1625	0.1650825	-0.110055	-0.22011	0.330165	0.330165	0.1650825	1.1555775	-0.8254125	0	0.110055
-10	0.432	-0.288	0.144	0.240192	1.536192	0.252	0.815904	0.684	-0.095904	0.527904	0.203125	-0.690625	-0.297895	0.40625	-0.054145	1.259375	0.446875	0.609375	-0.56875	0.08125	0.2751375	0.4952475	-0.110055	0.29340663	0.7153575	0.6053025	1.430715	-0.88044	-0.4952475	0.4952475
-9	0.36	0	0.648	0.335808	1.152	0.036	0.912096	0.936	0.048096	0.768096	0.24375	0	-0.0541775	0.73125	-0.4875	0	1.340625	0.4875	-0.365625	1.503125	0.2751375	-0.22011	-0.330165	-0.330165	1.0455225	0.2751375	0.550275	-0.44022	-0.1650825	0.110055
-8	0.576	0.288	0.072	0.576	0.047808	-1.152	0.336096	0.396	0.095904	0.095904	0.121875	-1.259375	0.0270725	0.56875	0.65	0.73125	0.325	0.121875	0	0.690625	0.66033	0.550275	-0.0550275	0.47697837	-0.1650825	0.4952475	0.9354675	-0.110055	0.44022	-0.1650825
-7	0.144	0.671904	0.144	0.288	0.912096	1.152	-0.096192	0.9	1.296	0.72	0.446875	-1.259375	0.2166775	1.05625	0.1625	0.40625	0.284375	1.05625	-0.4875	-0.690625	0.550275	-0.8254125	0.110055	-0.88044	0.6053025	0	0.22011	-0.110055	0.44022	0
-6	0.216	0.095904	0.864	0	0.288	0.36	0.576	0.504	1.008	0.432	0.65	0.365625	0.4604275	-0.121875	0.1083225	-0.446875	0.853125	0.284375	-0.24375	0.853125	0.3851925	-0.44022	-0.2751375	0.330165	0.3851925	-0.330165	0.66033	-0.0550275	-0.1650825	0.0550275
-5	0.864	0.096192	0.216	0.288	0.239904	0.792	0.144	0.324	0.671904	0.144	0.73125	1.015625	0.8395725	0.040625	0.2166775	0.853125	1.259375	0.73125	-0.040625	0.365625	0.2751375	0.330165	0.0550275	-0.03675837	0.44022	-0.2751375	0.110055	0.22011	-0.2751375	-0.22011
-4	1.224	0.095904	0.288	1.200096	1.008	0.792	0.432	0.36	1.056096	0.815904	0.40625	0.528125	0.4333225	1.21875	-0.2166775	0.56875	0.325	0.609375	1.1375	0.24375	0.3851925	-0.2751375	-0.22011	-0.110055	-0.0550275	-0.1650825	0.4952475	-0.66033	0	-0.7153575
-3	1.224	0.671904	0.072	1.008	0.624096	1.368	0.144	0.468	0.72	0.624096	0.446875	0.24375	0.0541775	0.771875	-0.325	0.24375	-0.040625	0.325	-0.65	1.015625	0.550275	0.550275	-0.330165	0.51373674	0.1650825	0.3851925	-0.770385	-0.66033	0.22011	0.1650825
-2	1.08	-0.095904	1.008	0.912096	0.72	0.684	0.432	0.468	1.44	0.72	-0.284375	-0.1625	0.08125	0.1625	-0.2166775	0.56875	0.08125	-0.08125	-0.771875	0.89375	0.4952475	0.2751375	0.44022	-0.18357174	-0.44022	-0.3851925	-0.550275	-0.8254125	-0.0550275	-0.3851925
-1	1.368	-0.095904	1.296	0.144	0.527904	1.116	-0.623808	0.432	0.72	0.144	0.365625	-0.365625	0.6229275	0.8125	0.325	0.89375	0.934375	0.609375	1.05625	0	0.990495	-0.1650825	0.0550275	0.22011	0.44022	0.44022	-0.44022	-0.66033	0.1650825	0.22011
0	1.08	1.247904	1.368	0.767808	0.816192	0.756	0.671904	0.684	0.959904	-0.144	0.609375	0.365625	0.8395725	0.4875	0.4875	0.934375	1.584375	1.259375	0.325	0.771875	1.210605	0.2751375	0.22011	-0.07329663	1.1555775	0.3851925	-0.0550275	-0.330165	-0.110055	-0.2751375
1	0	1.056096	1.008	0.768096	0.959904	1.044	0.095904	0.828	1.152	0	1.4625	0.40625	0.5958225	2.19375	1.083355	1.3	0.1625	1.015625	0.284375	0.65	0.8254125	0.22011	2.2011	-0.22011	0.6053025	0.770385	-0.0550275	-0.0550275	0.0550275	0.1650825
2	0.432	0.576	1.512	0.912096	0.815904	0.72	-0.095904	0.288	0.864	0.671904	0.690625	0	0.5416775	0.690625	1.0833225	0.40625	0.771875	0.446875	0.121875	0.24375	0.8254125	-0.0550275	0.0550275	0.03675837	-0.22011	0.6053025	-0.22011	0.44022	0.44022	-0.3851925
3	0	1.823904	1.512	1.008	1.152	0.54	-0.144	0.684	0.768096	0.240192	0.609375	1.340625	0.325	0.89375	0.1083225	1.421875	1.05625	0.8125	0	0.56875	0.88044	0.3851925	0.7153575	-0.330165	-1.3756875	1.0455225	0.8254125	-0.0550275	-0.0550275	0.6053025
4	0.288	2.016	1.368	1.008	0.480096	0.756	-0.144	0.468	-0.144	0.432	-0.121875	1.015625	-0.1895725	0.040625	-0.4875	-1.259375	0.040625	0.528125	1.21875	0.771875	0.4952475	-0.66033	0.9354675	-0.47697837	-0.330165	0.330165	-0.1650825	0.66033	0.7153575	0.770385
5	0.864	1.152	0.936	0.72	0.671904	1.044	0.192096	0.9	0.768096	0.383904	0.24375	0.284375	0.89375	1.05625	-0.1625	0.934375	0.446875	0.8125	0.1625	0.24375	0.88044	0.770385	1.430715	-1.10055	0.2751375	0.4952475	0.7153575	0.9354675	0.66033	0.6053025
6	0.36	0.383904	0.72	0.576	1.152	1.008	1.152	0.324	0	-0.912096	1.259375	1.828125	0.1625	0.446875	-0.054145	0.89375	-0.040625	0.975	0.446875	-0.284375	0.4952475	-0.88044	-0.1650825	0.07329663	-0.3851925	0.22011	0.110055	1.2656325	0.1650825	0
7	0.504	0.960192	0.864	-0.672192	0.480096	0.54	0.288	0.468	0.191808	-0.239904	0.365625	1.95	0.4875	1.096875	0	0.040625	0.609375	0.609375	-0.24375	0	0.8254125	0.44022	1.0455225	-0.03653826	0.110055	0.1650825	0.4952475	0.88044	0.0550275	0.22011
8	0.936	0.959904	0.864	0.480096	0.624096	0.648	0.959904	0.828	0.528192	0.527904	-0.325	0.528125	1.3	0.853125	0.866645	0.8125	0.771875	0.89375	1.340625	0.325	0.110055	0.2751375	1.7058525	-0.07351674	-0.1650825	-0.44022	0.110055	2.2011	0.550275	0.4952475
9	0.144	1.152	0.72	0.288	0.527904	-0.252	0.576	0.108	0.432	0.384192	-1.259375	1.178125	0.5958225	1.21875	0.8666775	0.4875	0.609375	0.934375	1.1375	0.528125	0.88044	0.6053025	1.32066	0.03675837	0.330165	1.0455225	0.110055	1.2656325	0.4952475	0.330165
10	0.432	1.344096	1.368	0.383904	0.383904	1.476	0.864	0.828	1.008	0.623808	0.203125	1.05625	0.4875	1.38125	1.4625	0.446875	-0.08125	-0.325	1.1375	1.05625	0.44022	1.10055	0.9354675	0.40346163	-0.1650825	0.4952475	-0.44022	1.1555775	0.7153575	-0.22011
11	0.792	1.055808	0.936	0.72	-0.191808	0.756	0.480096	0.576	0.911808	0.432	1.178125	0.771875	0.3791775	0.8125	2.3291775	0.284375	0.08125	0.771875	0.853125	0.40625	1.0455225	0.88044	0.88044	0.29362674	-0.4952475	0.66033	0.770385	1.210605	0.7153575	0.2751375
12	0.576	1.536192	0.576	0.72	-0.144	0.828	0.767808	1.224	0.960192	0.624096	-0.325	0.040625	-1.2729275	1.340625	0.4333225	0.853125	0.325	0.853125	-0.284375	0.65	0.88044	1.3756875	0.550275	0.40346163	0.330165	1.1555775	-0.22011	0.8254125	2.1460725	0.9354675
13	1.224	0	0.072	0.624096	0.671904	0.504	0.384192	-0.324	0.576	0.480096	0.528125	1.54375	0.8125	1.05625	1.7333225	0.65	-0.365625	0.853125	1.54375	0	1.10055	1.1555775	0.4952475	0.03675837	0.330165	-0.1650825	0.0550275	0.110055	0.6053025	0.550275
14	0.504	0.383904	-0.504	0.048096	0.095904	0.612	0.576	0.288	-0.480096	0.72	0.4875	1.421875	0.89375	0.934375	0.1625	0	0.203125	0.40625	1.259375	0.121875	0.8254125	1.430715	0.6053025	0.14659326	0.66033	1.0455225	0.0550275	2.0360175	0.8254125	0.66033
15	0.36	0.288	0	0.479808	0.72	1.08	0.527904	1.26	0.576	1.008	-0.040625	0.4875	0.203125	2.234375	1.245855	0.528125	0.8125	0.1625	0.975	0.203125	1.10055	0.8254125	-0.3851925	0	-0.66033	0.110055	0.7153575	1.2656325	0.9354675	0.3851925
16	0.216	0.671904	0.072	0	0.432	0.396	0.671904	0.54	0.239904	0.144	0.446875	0.975	0.56875	0.853125	0.9208225	0.24375	0.284375	0.528125	0.040625	0.853125	0.550275	0.88044	-1.1555775	-0.29340663	0.88044	1.2656325	0.66033	0.550275	-0.4952475	0.4952475
17	0.432	0	0	0.288	0.528192	0.18	0.768096	1.512	0.288	0.576	0.8125	0.8125	0.690625	0.934375	1.1375	0.325	0.8125	0.121875	0.8125	0.325	0.7153575	1.3756875	0.110055	0.66033	1.210605	0.6053025	0.6053025	1.2656325	0.4952475	1.0455225
18	-0.072	-0.095904	-0.288	0.624096	0.144	-0.288	0.432	0.54	0.624096	0.959904	1.178125	1.340625	0.609375	0.56875	0.1625	0.89375	-0.1625	-1.096875	0.203125	-0.08125	1.32066	1.32066	-0.770385	-0.22011	1.430715	0.990495	0.550275	3.08154	1.2656325	1.1555775
19	0	-0.095904	-0.36	0.527904	0.191808	0.828	0.768096	0.54	0.912096	0.624096	-0.325	0.65	0.325	0.24375	0.9208225	-0.690625	0.284375	-0.365625	0	1.259375	0.2751375	0.22011	0.330165	0.73362663	1.10055	0.1650825	0.22011	1.76088	-1.1555775	0.88044
20	0	0.576	-0.144	0.576	0.336096	-0.972	0.959904	0.756	-0.096192	0.576	0.690625	0.284375	1.38125	0.771875	2.8166775	0.73125	1.096875	-0.040625	-0.121875	0.89375	1.10055	2.42121	0.550275	0.73384674	0.66033	0.6053025	0.4952475	1.5957975	0.770385	1.210605
21	0.504	0.383904	-0.36	1.056096	0.048096	0.504	0.624096	1.08	0.192096	0.432	1.096875	-1.1375	-0.08125	0.121875	-0.0541775	0.284375	0.446875	-0.40625	0.446875	1.015625	0.88044	0.88044	0.3851925	1.72412163	-0.44022	0.7153575	0.22011	2.3661825	0.22011	0.3851925
22	-0.288	0.095904	-0.288	0.527904	0.288	0.72	0.72	0.612	0.144	0.767808	0.040625	1.3	1.340625	0.325	0.758355	0.934375	1.21875	0.325	2.153125	0.121875	2.42121	0.990495	0.550275	0.69708837	0.88044	0.9354675	0.6053025	1.10055	0.550275	0.3851925
23	0	0.288	0	0.624096	0.479808	1.62	0.191808	-0.756	-0.048096	0.768096	0.8125	0.56875	0.4875	0.934375	1.5708225	0.73125	0	0.446875	0.56875	0.1625	1.0455225	1.1555775	1.430715	0.80692326	0.88044	0.8254125	0.330165	0.66033	0.8254125	0.44022
24	0	0	-0.288	-0.095904	0.192096	-0.036	0.480096	0.576	-0.239904	0.671904	0.771875	-0.365625	0.89375	0.853125	0.325	0.8125	0.690625	0.975	0.40625	0.73125	0.1650825	1.8159075	0.6053025	0.36692337	1.210605	0.44022	0.990495	1.3756875	1.5957975	0.6053025
25	-0.072	0.096192	0	0.095904	0.239904	-0.18	0.480096	0.216	0.192096	1.392192	1.178125	0.284375	-0.121875	-0.121875	0.975	-0.690625	0	0.8125	0.8125	1.259375	0.990495	1.98099	0.4952475	1.28390163	0.7153575	0.88044	1.2656325	1.4857425	1.1555775	0.7153575
26	-0.216	0	-0.144	0.480096	0.384192	0.18	1.008	-0.252	-0.048096	1.919808	0.40625	-0.609375	0.56875	0.40625	1.3	-0.1625	-0.040625	0.121875	0.56875	1.54375	0.8254125	1.32066	1.0455225	0.550275	0.110055	1.5957975	0.9354675	0.550275	1.10055	2.42121
27	0.072	0.671904	-0.432	0	0.671904	-0.432	0.815904	-0.072	-0.432	1.056096	1.096875	1.70625	-0.1625	0.040625	1.1375	0.040625	0.08125	0.528125	0.690625	1.421875	1.54077	1.5957975	1.32066	0.36692337	0.6053025	0.7153575	1.650825	0.9354675	1.3756875	0.44022
28	0.072	0	-0.144	-0.192096	0.144	-0.828	0.480096	0.468	0	0.912096	1.340625	1.665625	0.89375	0.8125	0.0541775	-0.528125	0.40625	1.096875	0.56875	0.040625	-0.22011	1.3756875	1.1555775	0.69708837	-0.7153575	0.8254125	1.1555775	0.4952475	0.6053025	1.32066
29	0.072	0.288	0.144	0.671904	0.239904	-0.324	0.144	0.792	-0.095904	-0.384192	-0.325	0.40625	1.1375	1.015625	0.379145	-0.975	0.40625	1.1375	1.54375	0.528125	0.6053025	2.0360175	1.3756875	-0.22011	1.10055	0.88044	1.5957975	1.32066	1.54077	0.88044
30	0.144	1.247904	0.576	-0.288	0.384192	0.036	0.623808	0.432	0.288	0.480096	0.89375	-1.625	0.690625	-0.203125	0.108355	-0.365625	0.4875	-0.325	0.65	0.284375	1.210605	1.3756875	0.770385	0.47675826	0.2751375	1.0455225	1.9259625	-0.22011	1.54077	0.88044
31	0.288	-0.383904	0.72	0.336096	0.383904	-1.296	0.72	-0.036	1.44	-0.095904	0.4875	-0.284375	-0.446875	-0.325	-0.270855	0.325	0.65	-0.121875	0.1625	-0.771875	1.32066	0.88044	1.4857425	0.07351674	0.990495	1.3756875	0.4952475	-1.430715	1.4857425	0.6053025
32	0.576	0.095904	0.72	0.048096	0.624096	-0.684	0.240192	0.252	1.152	0.144	1.1375	-0.446875	0.1625	0.365625	-0.7583225	-0.121875	-0.609375	-0.934375	1.096875	0.040625	0.2751375	1.1555775	1.32066	1.210605	0.770385	1.54077	0.7153575	0.330165	1.870935	0.7153575
33	0.216	0.576	0.288	0.191808	0.383904	1.08	0.383904	0.324	0.623808	0.335808	1.015625	-0.121875	0.24375	2.19375	-0.4333225	-1.828125	0	0	0.89375	0.975	1.2656325	1.210605	2.3661825	1.10055	0.770385	1.5957975	1.54077	0	1.210605	1.0455225
34	0.216	0.576	0.936	0.480096	0.239904	0.972	0.768096	0.18	0.960192	0.528192	0.65	0.609375	1.178125	-0.040625	-2.383355	0.1625	0	0.040625	1.38125	1.340625	2.1460725	0.8254125	1.2656325	1.02703326	1.430715	1.98099	0.770385	1.32066	1.76088	0.0550275
35	0.648	0.960192	1.08	0.480096	0.096192	0.72	0.479808	0.396	0.671904	0.479808	0.690625	-0.73125	1.05625	0.934375	0.325	0	0.4875	-0.40625	0.528125	1.38125	1.8159075	0.990495	1.76088	1.430715	0.66033	1.7058525	0.770385	0.550275	2.091045	1.210605
36	0.072	0.095904	0.432	0.959904	0.239904	0.54	-0.288	-0.108	0.624096	0.960192	0.690625	-0.690625	0.365625	1.21875	0.1625	0.203125	0.73125	0.1625	0.24375	1.015625	1.430715	0.66033	-0.3851925	0.91719837	0.66033	1.2656325	1.3756875	1.430715	1.7058525	0.770385
37	0.648	0.671904	0.072	0.864	-0.095904	0.432	0.528192	0.576	0.864	0.72	0.528125	-1.1375	0.40625	1.340625	-0.325	0.121875	0.56875	0.40625	-0.24375	2.071875	0.9354675	1.1555775	1.10055	0.84368163	1.5957975	1.2656325	1.0455225	2.2011	1.54077	1.4857425
38	0.432	0.672192	0.144	1.103904	0.191808	0.396	-0.576	0.216	0.383904	-0.288	0.040625	0.24375	0.8125	0.65	-0.054145	-0.040625	1.015625	0.771875	-1.625	1.95	0.770385	-0.0550275	2.2011	1.02725337	0.1650825	1.3756875	1.430715	0.6053025	1.10055	1.10055
39	0.216	1.631808	-0.072	1.824192	0.384192	0.216	0.239904	0.648	0.336096	0.576	0.56875	-0.89375	0.365625	0.771875	-0.5416775	0.040625	1.05625	0.934375	0.284375	2.35625	1.98099	-1.430715	-0.3851925	1.210605	0.6053025	0.7153575	1.1555775	2.2561275	0.9354675	0.7153575
40	0.576	0.480096	0.36	0.911808	0.144	0.288	0.288	0.828	0.144	0.432	0.934375	0.40625	-0.08125	0.609375	-0.65	0.528125	0.040625	0.65	0	0.365625	2.1460725	0.3851925	0.44022	1.10055	1.0455225	1.76088	0.9354675	2.4762375	1.1555775	1.1555775
41	0.216	0.576	0.864	0.72	0.239904	1.368	0	-0.036	0.623808	0.095904	0.73125	0.1625	0.24375	0.40625	1.0291775	1.665625	0.975	0.8125	0.284375	1.178125	0.44022	1.4857425	1.2656325	1.90769337	0.990495	0.88044	0.9354675	1.0455225	1.9259625	0.8254125
42	0.288	0.576	0.648	0.336096	0.192096	0.828	0.576	0.468	0.384192	-0.048096	1.015625	0.4875	0.40625	0.4875	0.325	2.68125	0.89375	2.1125	1.421875	0.609375	1.4857425	0.88044	1.7058525	1.10055	1.210605	0.770385	0.770385	0.66033	0.9354675	1.430715
43	0.72	0.959904	0.432	0.480096	0.288	0	3.744	0.18	0.767808	0.096192	0.325	0.365625	1.05625	1.015625	0	1.95	1.665625	1.990625	-0.609375	0.771875	1.98099	0.6053025	1.5957975	1.28390163	1.210605	0.7153575	0.88044	-1.5957975	-0.110055	0.330165
44	1.584	0.768096	-0.072	0.383904	0.191808	-0.108	1.344096	0.72	-0.191808	0.335808	0.771875	-0.040625	1.665625	0.975	-0.325	1.909375	1.1375	1.1375	-0.609375	0.690625	0.4952475	0.770385	1.98099	0.58703337	1.32066	0.66033	0.9354675	0.9354675	0.88044	0.990495
45	-0.936	0.576	0.072	-0.432	0.624096	-0.072	0.959904	1.296	-0.240192	0.240192	0.203125	1.4625	1.1375	1.096875	-0.4875	1.05625	0.853125	1.746875	-0.08125	0.690625		2.2011	2.751375	0.84368163	1.2656325	1.870935	1.7058525	1.1555775	0.770385	1.1555775
46	0.864	1.152	-0.288	0.336096	0.432	0.576	1.056096	0.612	0.336096	0	-0.365625	1.096875	0.89375	0.690625	0.65	1.015625	1.70625	0.975	0.65	1.178125		1.3756875	1.8159075	1.06379163	0.8254125	0.8254125	1.9259625	1.2656325	1.8159075	0.88044
47	0.72	0.768096	0.576	1.247904	0.576	0.684	0.479808	1.044	0.624096	0.335808	-0.040625	1.54375	0.8125	-0.1625	0.5958225	0.365625	1.54375	1.665625	0	1.015625		1.430715	1.650825	1.02725337	0.770385	1.2656325	1.1555775	0.6053025	1.1555775	1.1555775
48	1.224	0.191808	0.576	0.048096	0.432	0.504	0.192096	1.188	0.527904	0.480096	1.096875	1.178125	1.21875	0.040625	0.1083225	1.38125	1.015625	1.70625	1.625	0.853125		1.430715	1.0455225	1.17384663	-0.22011	0.770385	1.3756875	1.430715	1.32066	1.870935
49	1.224	0.576	0.72	1.584	0.480096	-0.324	0.336096	1.368	0.624096	0.288	1.05625	0.1625	1.05625	0.528125	0.2166775	1.178125	1.421875	1.38125	0.65	1.4625		0.7153575	0.22011	-0.07329663	1.10055	0.3851925	1.7058525	1.430715	0.8254125	0.88044
50	1.512	0.480096	0.216	0.72	0.432	0.216	0.671904	1.044	0.191808	0.527904	1.625	0.8125	0.975	0.73125	0.7583225	1.909375	1.665625	1.7875	0.89375	1.21875		1.98099	1.76088	0.95373663	1.8159075	1.5957975	1.870935	1.10055	0.9354675	1.1555775
51	1.152	0.383904	0.72	1.103904	0.576	1.152	1.103904	-0.504	0.384192	0.288	0.365625	0.690625	1.4625	-1.1375	1.4625	0.73125	1.421875	0.4875	0.040625	0.771875		1.32066	1.210605	2.38467174	1.8159075	1.0455225	1.5957975	0.8254125	1.76088	1.5957975
52	1.44	0.960192	-0.072	1.103904	0.72	0.684	2.496096	1.188	0.191808	-0.047808	-0.56875	0.56875	0.89375	-0.1625	0.5416775	1.015625	1.584375	0.8125	0.40625	1.503125		0.3851925	0.990495	1.13708826	0.8254125	0.330165	1.98099	-0.330165	-0.4952475	1.32066
53	0.432	1.631808	0.576	1.008	0.623808	0.684	0.768096	0.216	0.432	-0.192096	0.40625	1.38125	1.05625	0.040625	0.5416775	1.05625	1.503125	1.21875	-0.56875	1.015625		0.6053025		0.14681337	1.3756875	0.770385	1.210605	0.66033	0.3851925	0.9354675
54	0.936	0	0.936	0.576	0.672192	0.9	1.391904	0.108	0.528192	-0.048096	-1.21875	1.421875	0.8125	0.446875	0.9208225	1.21875	0.975	1.584375	0.24375	1.015625		0.6053025		1.46747337	1.430715	0.990495	1.54077	1.32066	0.9354675	1.32066
55	1.224	1.152	0.432	1.296	0.815904	0.432	1.967904	0.54	-0.480096	0.432	-0.1625	0.8125	0.853125	0.24375	1.0833225	1.584375	2.071875	1.21875	0.89375	0.40625		1.76088		1.90747326	1.0455225	0.770385	1.54077	1.32066	0.88044	1.210605
56	0.576	0.768096	0.504	0.624096	-0.480096	1.332	-0.959904	1.224	0.527904	0.288	-0.89375	0.975	1.096875	0.446875	0.8666775	1.70625	0.690625	1.3	0.365625	1.178125				2.16456174	1.32066		0.7153575	0.6053025		1.1555775
57	0.216	1.152	0.576	0.576	0.336096	0.504	0.815904	0.648	0.624096	-0.239904	-0.73125	1.21875	0.690625	0.690625	0.9208225	-0.934375	0.325	1.54375	0.89375	1.21875				0.80692326	0.9354675		1.210605	0.3851925		1.2656325
58	1.368	0.095904	0.648	1.152	0.432	0.18	0.336096	0.324	0.527904	1.391904	-0.121875	1.1375	0.690625	1.178125	1.3	1.625	0.8125	1.70625	0.121875	1.4625				1.54077	1.0455225		1.10055	0.4952475		1.7058525
59	0.792	0.576	0.36	2.304	0.72	0.612	0.144	0.936	0.864	0.576	-0.771875	1.3	0.73125	1.259375	1.5166775	1.828125	1.54375	1.746875	0.365625	-0.040625				0.84390174	1.1555775		0.66033	-0.3851925		1.210605
60	0.792	0.480096	0.72	0.72	0.480096	0.252	-1.200096	0.576	0.672192	1.344096	-0.8125	0.56875	0.771875	1.21875	1.3541775	1.015625	0.690625	1.340625	0.365625	1.1375				1.72412163	1.98099
61	1.008	1.728	0.72	0.624096	0.479808	-0.252	0.816192	0.288	0.432	1.152	-0.690625	0.446875	0.1625	0.528125	0.65	1.4625	1.38125	1.70625	0.203125	1.4625				1.32066	0.8254125
62	-0.216	0.768096	0.288	1.152	-0.144	1.26	0.144	0.72	0.864	2.111904	0.609375	-0.365625	0.203125	0.8125	0.9208225	1.015625	1.584375	0.325	-0.203125	1.178125				0.69708837	1.5957975
63	0.072	0.288	0.72	1.535904	0.528192	1.008	0.288	0.72	0.911808	1.344096	0.56875	-0.203125	0.56875	0.4875	1.0291775	0.4875	1.05625	0.690625	0.771875	1.584375				1.650825	1.8159075
64	1.008	0.767808	0.504	0.048096	0.479808	0.324	0.671904	0.648	-0.335808	1.679904	1.05625	1.096875	0.934375	1.178125	1.029145	0.609375	0.8125	1.4625	1.015625	0.771875				1.17384663	1.210605
65	0.72	1.632096	0.216	0.767808	0.816192	0.72	0.095904	0.612	0.576	-0.191808	1.421875	1.1375	0.40625	1.05625	1.1375	0.203125	0.853125	0.690625	0.934375	0.853125				0.47697837
66	0.072	0.095904	0.144	0.768096	0.432	0.504	0.192096	0.576	0.815904	1.487808	1.3	1.665625	0.690625	0.528125	1.0291775	0.446875	1.584375	0.40625	0.609375	1.584375				0
67	0.72	1.152	0.576	0.527904	0.911808	0.36	0.815904	0.792	0.576	0.768096	1.3	1.421875	1.38125	1.3	1.1375	1.4625	1.096875	1.096875	0.4875	1.503125
68	-0.144	0.480096	0.648	1.776096	0.768096	0.504	0.912096	0.504	0.527904	-0.048096	1.340625	1.421875	1.178125	0.609375	1.5166775	1.503125	0.8125	1.421875	0.8125	1.21875
69	-0.144	0.576	0.72	1.488096	1.056096	0.792	0.624096	0	0.336096	0.768096	1.828125	1.259375	1.21875	1.05625	0.2708225	0.446875	1.096875	0.975	1.746875	0.65
70	0.432	0.480096	0.864	0.72	-0.192096	0.72	1.247904	0.648	0.480096	1.008	1.3	1.015625	1.259375	1.86875	0.8666775	1.015625	0.975	0.56875	1.7875	0.203125
71	0.216	0.959904	0.432	0.767808	0.480096	-0.18	0.815904	0.288	0.623808	1.152	1.38125	0.934375	0.203125	0.8125	0.8125	0.65	0.89375	0.284375	1.21875	0.975
72	0.864	0.480096	0.936	0.528192	0.527904	0.036	0.816192	0.972	0.576	1.344096	1.096875	0.8125	0.528125	1.21875	1.029145	1.340625	0.89375	1.015625	0.771875	1.38125
73	0.72	1.055808	0.432	0.767808	0.72	-0.324	1.44	0.36	0.336096	1.584	1.584375	0.040625	0.325	-0.040625	0.7041775	1.096875	0.89375	1.178125	0.89375	0.975
74	1.08	0.960192	0.72	1.392192	0.624096	0.468	1.152	0.972	0.864	1.296	1.86875	0.203125	0.975	0.89375	2.7083225	0.690625	1.015625	0.934375	2.153125	1.178125
75	0.648	0.576	1.296	1.199808	0.527904	0.864	1.247904	1.08	0.72	1.487808	1.421875	0.690625	1.178125	0.853125	0	0.8125	0.690625	1.4625	1.665625	0.975
76	1.152	1.535904	1.44	0.432	0.624096	0.468	2.208096	0.468	1.247904	0.864	0.771875	0.325	2.071875	0.934375	1.408355	-0.24375	1.015625	1.340625	1.1375	-0.284375
77	0.936	-0.383904	1.44	1.008	0.335808	0.9	1.919808	0.72	0.960192	0.048096	1.421875	0.446875	1.340625	1.421875	0.054145	0.853125	1.3	1.625	1.665625	-0.771875
78	1.512	0.671904	0.864	0.864	0.432	0.36	0.816192	0.144	0.72	0.624096	1.05625	0.853125	3.0875	1.503125	0.8125	1.828125	1.1375	2.275	1.05625	0
79	1.152	0.671904	0.936	0.960192	0.384192	0.432	0.911808	0.504	0.959904	0.576	1.096875	1.1375	1.05625	1.625	1.895855	0.853125	1.178125	1.86875	2.1125	0.24375
80	1.512	0.672192	0.72	1.247904	0.288	1.44	-0.144	0.612	0.864	0.432	1.05625	0.1625	0.771875	0.934375	1.1375	0.40625	0.89375	1.096875	1.38125	-0.040625
81	1.08	0.576	0.504	1.152	0.671904	1.44	-0.144	0.828	0.192096	0.671904	0.8125	0.934375	0.89375	0.528125	2.0583225	0.89375	1.1375	0.73125	0.446875	1.746875
82	0.216	0	0.72	0.912096	0.480096	2.16	-0.623808	1.224	0.815904	0.480096	0.446875	0.771875	0.934375	1.259375	0.3791775	1.05625	1.38125	0.771875	1.096875	1.746875
83	0.576	1.152	0.648	0.432	0.288	1.836	-0.048096	1.224	0.624096	1.055808	1.584375	0.121875	1.38125	1.909375	0	1.625	0.73125	1.340625	0.325	0
84	0.792	1.152	0.72	1.008	0.767808	2.268	0.624096	0.072	0.479808	1.152	1.584375	0.24375	1.015625	1.421875	-0.2166775	1.38125	0.08125	0.934375	0.40625	0.528125
85	0.504	1.152	0.648	1.919808	-0.335808	-1.368	2.016	0.72	0.960192	0.816192	1.4625	0.56875	1.05625	0.528125	0.7041775	1.015625	1.665625	1.86875	0.975	1.178125
86	1.656	1.535904	1.152	2.016	0.815904	0.684	2.543904	1.08	0.432	1.872	0.771875	0.934375	1.503125	1.3	0.4333225	1.584375	0.853125	0.975	1.096875	0
87	1.152	0	0.936	1.968192	0.671904	0.432	2.928096	0.936	0.527904	1.247904	1.38125	1.4625	1.340625	1.54375	0.8666775	1.625	0.89375	1.421875	1.05625	0.609375
88	1.44	0.671904	1.224	1.823904	0.528192	0.144	2.543904	1.548	1.103904	0.768096	1.05625	2.153125	1.7875	1.828125	1.2458225	1.625	0.690625	1.4625	1.421875	0.771875
89	1.152	1.056096	0.72	0.959904	0.144	0.036	0.624096	1.296	1.200096	0.815904	1.3	1.86875	0.4875	2.35625	1.6791775	1.096875	0.975	0.528125	1.503125	0.690625
90	0.936	1.632096	1.224	1.152	0.479808	1.008	1.247904	1.584	1.391904	0.144	0.89375	1.05625	0.73125	2.19375	1.679145	1.70625	0.690625	1.259375	1.096875	1.7875
91	0.72	1.823904	0.864	1.392192	0.384192	0.72	2.064096	1.368	1.248192	0.480096	1.421875	1.178125	0.934375	1.584375	1.408355	1.21875	0.975	0.8125	1.3	1.828125
92	0.936	1.44	1.08	1.247904	0.432	0.72	0.864	0.972	1.343808	0.479808	1.015625	0.934375	1.015625	0.24375	0.4333225	0.975	1.421875	0.528125	1.05625	1.909375
93	0.648	1.632096	1.08	1.344096	0.479808	1.296	1.391904	1.224	1.44	0.576	1.503125	1.05625	0.975	1.95	0.3791775	1.21875	0.203125	1.503125	0.690625	2.153125
94	0.864	1.728	1.296	1.487808	-0.288	1.296	0.959904	0.756	1.200096	0.72	0.8125	1.625	0.284375	-0.040625	0.866645	1.584375	0.65	0.934375	1.584375	0.325
95	1.152	0	1.656	1.344096	0.528192	1.656	1.008	0.9	1.296	0.72	0.528125	0.934375	0.4875	1.3	0.975	0.690625	0.609375	0.934375	1.096875	2.396875
96	0.288	-0.288	1.152	1.823904	0.432	1.08	1.200096	1.332	1.44	0.864	0.853125	0.73125	0.8125	0.934375	1.3	0.609375	0.65	0.89375	1.05625	0.690625
97	0.792	2.016	1.44	2.016	0.432	1.188	1.200096	0.684	1.152	1.200096	0.975	1.096875	0.609375	0	1.0291775	1.05625	1.21875	1.21875	1.259375	1.015625
98	0.792	1.055808	1.224	1.248192	0.047808	1.44	1.343808	0.684	1.200096	1.103904	0.325	1.421875	1.015625	0.8125	0.8125	1.54375	1.015625	2.1125	1.340625	0.203125
99	1.152	0.288	1.512	1.103904	0.768096	1.44	1.920096	0.684	1.487808	0.864	0.40625	1.178125	1.259375	0.853125	1.5166775	-0.40625	0.56875	1.259375	1.015625	1.21875
100	1.008	1.344096	0.864	0.864	0.624096	1.296	0.815904	0.648	1.056096	0.624096	1.259375	1.70625	0.89375	0.65	1.191645	1.096875	0.853125	0.40625	0.690625	1.015625
101	1.224	0.095904	0.864	0.239904	1.152	1.152	0.672192	1.332	1.391904	0.192096	0.365625	1.259375	0.771875	0.934375	1.1916775	0.771875	1.178125	1.259375	0.4875	0.4875
102	1.008	0.096192	0.72	0.912096	0.623808	1.512	0.671904	0.828	1.104192	1.008	0.284375	0.1625	1.340625	1.38125	0.3791775	0.8125	1.259375	1.340625	0.853125	1.015625
103	0	0.671904	1.152	-0.048096	0.432	1.152	0.576	0.864	1.055808	0.72	0.528125	1.178125	1.1375	0.73125	0.704145	-0.446875	1.1375	1.4625	0.73125	1.421875
104	0.864	0.671904	1.08	0.432	0.816192	1.044	0.768096	0.792	0.480096	1.728	0.528125	1.015625	1.015625	0.89375	0.920855	0.121875	1.665625	1.21875	0.89375	2.884375
105	-0.072	1.344096	1.152	0.576	0.911808	1.008	0.767808	2.052	0.671904	0.576	0.40625	1.70625	1.990625	1.05625	0.866645	1.38125	1.21875	1.3	1.178125	2.640625
106	1.8	1.44	1.224	0.192096	0.864	1.404	0.912096	0.576	0.816192	0.623808	0.40625	0.609375	0.975	1.909375	0.3791775	-0.08125	0.24375	1.096875	1.096875	2.6
107	1.224	2.784096	1.152	1.152	0.960192	1.008	0.624096	0.756	0.911808	1.104192	0.365625	0.8125	1.21875	1.828125	1.0291775	0.65	1.3	1.096875	1.70625	1.990625
108	0.864	0.959904	0.864	0.72	1.535904	1.044	0.767808	0.864	0.912096	1.008	0.65	0.8125	2.7625	1.21875	0.4333225	0.89375	2.4375	2.396875	1.54375	1.05625
109	0.72	0.959904	0.864	0.576	0.095904	0.972	0.864	1.152	0.912096	2.448	0.73125	0.853125	0.8125	0.365625	0.975	1.746875	2.803125	3.33125	0.365625	2.234375
110	0.576	0.576	0.576	0.959904	1.488096	1.188	0.432	0.9	0.72	2.687904	1.178125	1.3	1.421875	2.19375	1.4625	1.421875	1.178125	0.690625	0.203125	2.234375
111	0.936	1.920096	1.08	0.864	1.728	1.44	1.200096	1.08	0.864	1.920096	0.975	1.340625	0.690625	1.746875	0.325	1.3	1.86875	2.559375	0.771875	2.234375
112	1.008	1.535904	0.648	0.624096	1.632096	0.864	1.103904	-0.108	0.864	0.959904	0.89375	1.70625	1.584375	-1.3	1.3541775	1.70625	1.625	1.909375	0.934375	1.7875
113	1.44	2.592	0.648	0.383904	1.679904	1.044	1.488096		0.767808	2.111904	0.609375	1.178125	1.259375	1.95	0.704145	1.178125	2.153125	2.1125	0.40625	2.559375
114	1.656	1.344096	0.504	-0.288	1.488096	0.576	1.488096		0.72	1.728	0.975	0.89375	1.421875	-0.040625	1.1375	1.909375	2.234375	1.584375	0.365625	1.54375
115	0.648	1.823904	1.224	0.816192	1.343808	1.224	1.103904		0.960192	1.776096	0.446875	1.178125	1.340625	1.38125	0.7041775	1.665625	1.3	2.071875	0.771875	1.625
116	1.656	1.344096	1.08	0.479808	1.488096	0.648	1.008		0.576	1.535904	0.365625	1.4625	1.4625	2.925	1.0833225	0.203125	1.70625	0.853125	0.65	2.478125
117	1.008	1.056096	1.008	0.576	1.247904	0.684	0.815904		0.432	0.576	0.73125	1.421875	1.21875	2.84375	0.975	1.05625	2.7625	2.478125	0.65
118	0.216	0.576	0.864	0.384192	1.056096	0.972	-0.239904		1.199808	1.104192	0.325	0.56875	1.015625	2.03125	1.408355	1.665625	1.21875	1.340625	0.528125
119	0.936	1.919808	0.432	0.527904	1.488096	0.756			1.776096	0.815904	0.8125	1.096875	0.975	2.35625	1.191645	1.259375	2.803125	1.503125	0.446875
120	1.656	1.056096	0.576	0.288	1.247904	0.864			1.008	1.967904	0.4875	2.071875	2.721875	1.746875	1.570855	1.38125	1.54375	1.38125	0.771875
121	1.224	0.768096	0.72	0.383904	1.103904	0.288			0.768096	0.912096	1.625	1.1375		0.771875	1.4083225				1.178125
122	1.152	1.055808	0.936	0.816192	0.816192	0.936			0.911808	0.768096	1.38125	1.3		0.1625	1.8958225				0.8125
123	1.152	0.864	0.576	0.288	0.767808	0.756			1.104192	0.191808	1.340625	1.421875		1.421875	0.5416775				2.153125
124	1.296	0.864	0.72	0.576	1.008	1.08			0.864	0.72	1.625	1.1375		2.35625	1.8958225				0.73125
125	0.72	1.152	0.432	1.391904	0.912096	-0.18			0.671904	1.200096	0.975	1.178125		1.421875	1.0291775				1.38125
126	1.8	1.056096	0.36	0.624096	0.959904	0.972			0.671904	0.288	2.1125	1.178125		1.990625	0.975				0.975
127	0.216	1.152	0.36	1.103904	0.864	1.404			0.288	1.200096	1.096875	0.975		2.071875	-0.2708225				1.38125
128	1.296	2.304	0.504	0.959904		1.656			0.528192	-0.048096	1.096875	0.975		1.746875	1.7333225				0.934375
129	-0.072	0.095904	1.224	0.72		0.684			1.199808	1.920096	1.70625	0.975		1.909375	0.7583225				2.03125
130	0.504	1.056096	0.144	1.344096		0.036			0.672192	0.911808	1.86875	0.4875		1.909375	1.1375				1.665625
131	0.216	0.288	0.936	1.296		0.18			0.383904	1.056096	1.421875	1.21875		2.35625	1.1916775				1.70625
132	0.936	1.247904	0.936	1.152		0.756			0.671904	1.056096	2.071875	0.528125		2.1125	1.6791775				1.38125
133	-0.216	0.960192	0.936			1.152			0.816192	0.815904	2.803125			1.38125					1.3
134	0.216	0.959904	1.008			1.044			0.815904	0.383904	1.7875			1.665625					2.803125
135	0.288	1.632096	1.152			1.188			0.72	0.72	2.803125			1.096875					1.990625
136	0.288	-0.096192	0.936			0.54			0.383904	1.008	1.70625			1.38125					2.234375
137	1.152	-0.191808	0.72			0.9			0.480096	0.864	1.746875								1.746875
138	0.504	0.479808				0.972			0.671904	1.008	1.7875								1.340625
139	1.584	0.384192				1.044			0.576	0.624096	3.0875								1.503125
140		0.576				0.684				0.912096	1.54375								2.478125
141		1.055808				1.224				0.479808	1.909375								2.35625
142		0.960192				1.836				0.528192	0.89375								1.178125
143		1.152				1.44				0.72	2.315625								2.234375
144		0.383904								0.432	1.340625								1.259375
145		0.576								0.959904									1.7875
146		0.671904								0.768096									1.70625
147		0.480096
148		0.864
149
150
