# Supplementary material for: Zebrafish Posterior Lateral Line primordium migration requires interactions between a superficial sheath of motile cells and the skin
Source: eLife. 2020 Nov 25;9:e58251. doi: 10.7554/eLife.58251 (PMC7688310; doi:10.7554/eLife.58251)
Supplement: Source data 1. [file elife-58251-data1.zip › dallenogare2019-master/matrigel_angle.csv]

Condition	Angle
100% Matrigel	41.186
100% Matrigel	302.735
100% Matrigel	311.309
100% Matrigel	311.634
100% Matrigel	356.424
100% Matrigel	171.87
100% Matrigel	337.62
100% Matrigel	258.69
100% Matrigel	209.932
100% Matrigel	225
100% Matrigel	268.21
100% Matrigel	252.121
100% Matrigel	214.992
100% Matrigel	73.496
100% Matrigel	53.746
100% Matrigel	172.875
100% Matrigel	38.047
100% Matrigel	175.426
100% Matrigel	233.13
100% Matrigel	142.524
100% Matrigel	246.251
100% Matrigel	152.176
100% Matrigel	143.13
100% Matrigel	350.538
100% Matrigel	310.236
100% Matrigel	331.189
100% Matrigel	21.038
100% Matrigel	130.815
100% Matrigel	62.241
100% Matrigel	50.194
100% Matrigel	68.962
100% Matrigel	256.43
100% Matrigel	244.359
100% Matrigel	334.231
100% Matrigel	268.025
100% Matrigel	286.39
100% Matrigel	329.036
100% Matrigel	120.256
100% Matrigel	127.405
100% Matrigel	2.203
100% Matrigel	336.801
100% Matrigel	332.103
100% Matrigel	293.629
100% Matrigel	320.194
100% Matrigel	330.642
100% Matrigel	260.838
100% Matrigel	333.435
100% Matrigel	326.31
100% Matrigel	324.462
100% Matrigel	116.565
100% Matrigel	294.444
100% Matrigel	307.569
100% Matrigel	329.036
100% Matrigel	315
100% Matrigel	8.13
100% Matrigel	311.424
100% Matrigel	306.87
100% Matrigel	350.538
100% Matrigel	107.745
100% Matrigel	210.7
100% Matrigel	127.304
100% Matrigel	141.71
100% Matrigel	114.775
100% Matrigel	102.995
100% Matrigel	355.426
100% Matrigel	360
100% Matrigel	257.196
100% Matrigel	265.236
100% Matrigel	239.744
100% Matrigel	351.254
100% Matrigel	334.799
100% Matrigel	173.66
100% Matrigel	162.646
100% Matrigel	102.381
100% Matrigel	252.255
100% Matrigel	338.962
100% Matrigel	244.359
100% Matrigel	96.34
100% Matrigel	75.964
100% Matrigel	17.354
100% Matrigel	66.801
100% Matrigel	161.565
100% Matrigel	278.13
100% Matrigel	119.358
100% Matrigel	259.992
100% Matrigel	273.366
100% Matrigel	297.408
100% Matrigel	2.603
100% Matrigel	74.745
100% Matrigel	15.945
100% Matrigel	34.992
100% Matrigel	137.121
100% Matrigel	165.964
100% Matrigel	234.162
100% Matrigel	265.236
100% Matrigel	316.332
100% Matrigel	68.199
100% Matrigel	56.31
100% Matrigel	13.627
100% Matrigel	209.982
100% Matrigel	57.995
100% Matrigel	143.973
100% Matrigel	156.371
100% Matrigel	316.975
100% Matrigel	43.025
100% Matrigel	263.991
100% Matrigel	348.44
100% Matrigel	265.101
100% Matrigel	258.111
100% Matrigel	244.799
100% Matrigel	285.422
100% Matrigel	282.529
100% Matrigel	218.991
100% Matrigel	10.784
100% Matrigel	300.379
100% Matrigel	36.027
100% Matrigel	21.501
100% Matrigel	16.39
100% Matrigel	162.646
100% Matrigel	16.189
100% Matrigel	142.853
100% Matrigel	122.276
100% Matrigel	108.435
100% Matrigel	288.925
100% Matrigel	118.61
100% Matrigel	90
100% Matrigel	39.094
100% Matrigel	19.799
100% Matrigel	86.186
100% Matrigel	70.56
100% Matrigel	332.7
100% Matrigel	335.095
100% Matrigel	56.31
100% Matrigel	57.529
100% Matrigel	51.34
100% Matrigel	305.166
100% Matrigel	270
100% Matrigel	235.305
100% Matrigel	239.036
100% Matrigel	239.744
100% Matrigel	360
100% Matrigel	174.806
100% Matrigel	168.69
100% Matrigel	336.194
100% Matrigel	321.582
100% Matrigel	309.806
100% Matrigel	337.38
100% Matrigel	335.376
100% Matrigel	157.834
100% Matrigel	301.759
100% Matrigel	334.799
100% Matrigel	312.51
100% Matrigel	330.945
100% Matrigel	262.875
100% Matrigel	286.26
100% Matrigel	182.726
100% Matrigel	70.56
100% Matrigel	318.013
100% Matrigel	345.964
100% Matrigel	169.177
100% Matrigel	213.111
100% Matrigel	191.31
100% Matrigel	192.804
100% Matrigel	352.476
100% Matrigel	225
100% Matrigel	278.915
100% Matrigel	281.31
100% Matrigel	246.801
100% Matrigel	25.463
100% Matrigel	13.241
100% Matrigel	266.987
100% Matrigel	259.38
100% Matrigel	230.711
100% Matrigel	286.699
100% Matrigel	295.907
100% Matrigel	331.39
100% Matrigel	149.744
100% Matrigel	228.814
100% Matrigel	270
100% Matrigel	248.199
100% Matrigel	248.199
100% Matrigel	277.765
100% Matrigel	347.005
100% Matrigel	360
100% Matrigel	64.231
100% Matrigel	86.309
100% Matrigel	104.036
100% Matrigel	344.055
100% Matrigel	7.595
100% Matrigel	151.631
100% Matrigel	162.759
100% Matrigel	36.87
100% Matrigel	122.005
100% Matrigel	125.538
100% Matrigel	152.241
100% Matrigel	250.56
100% Matrigel	289.29
100% Matrigel	264.56
100% Matrigel	284.621
100% Matrigel	157.249
100% Matrigel	286.699
100% Matrigel	336.801
100% Matrigel	306.87
100% Matrigel	147.995
100% Matrigel	155.095
100% Matrigel	58.392
100% Matrigel	332.103
100% Matrigel	11.889
100% Matrigel	307.875
100% Matrigel	12.095
100% Matrigel	25.017
100% Matrigel	63.435
100% Matrigel	142.253
100% Matrigel	173.66
100% Matrigel	21.801
100% Matrigel	70.463
100% Matrigel	74.578
100% Matrigel	334.058
100% Matrigel	357.709
100% Matrigel	326.768
100% Matrigel	290.556
100% Matrigel	308.991
100% Matrigel	234.462
100% Matrigel	277.125
100% Matrigel	270
100% Matrigel	58.241
100% Matrigel	55.305
100% Matrigel	73.61
100% Matrigel	338.962
100% Matrigel	341.917
100% Matrigel	81.254
100% Matrigel	90
100% Matrigel	99.866
100% Matrigel	360
100% Matrigel	142.431
100% Matrigel	129.289
100% Matrigel	225
100% Matrigel	177.274
100% Matrigel	330.945
100% Matrigel	300.256
100% Matrigel	326.31
100% Matrigel	309.806
100% Matrigel	20.556
100% Matrigel	278.973
100% Matrigel	287.241
100% Matrigel	240.255
100% Matrigel	78.311
100% Matrigel	177.51
100% Matrigel	296.565
100% Matrigel	336.038
100% Matrigel	204.444
100% Matrigel	234.462
100% Matrigel	35.838
100% Matrigel	56.31
100% Matrigel	63.435
100% Matrigel	267.397
100% Matrigel	111.371
100% Matrigel	128.157
100% Matrigel	71.565
100% Matrigel	265.03
100% Matrigel	300.256
100% Matrigel	284.421
100% Matrigel	293.199
100% Matrigel	29.055
100% Matrigel	34.509
100% Matrigel	64.983
100% Matrigel	78.69
100% Matrigel	80.838
100% Matrigel	98.427
100% Matrigel	227.603
100% Matrigel	172.648
100% Matrigel	143.973
100% Matrigel	290.772
100% Matrigel	291.371
100% Matrigel	76.608
100% Matrigel	53.973
100% Matrigel	180
100% Matrigel	8.427
100% Matrigel	19.44
100% Matrigel	37.405
100% Matrigel	275.906
100% Matrigel	317.49
100% Matrigel	170.91
100% Matrigel	205.71
100% Matrigel	244.799
100% Matrigel	286.928
100% Matrigel	207.646
100% Matrigel	181.79
100% Matrigel	104.621
100% Matrigel	275.356
100% Matrigel	245.898
100% Matrigel	116.565
100% Matrigel	120.579
100% Matrigel	298.443
100% Matrigel	304.509
100% Matrigel	33.69
100% Matrigel	11.31
100% Matrigel	356.987
100% Matrigel	40.601
100% Matrigel	324.246
100% Matrigel	289.654
100% Matrigel	100.008
100% Matrigel	283.449
100% Matrigel	301.759
100% Matrigel	62.475
100% Matrigel	149.349
100% Matrigel	123.69
100% Matrigel	117.408
100% Matrigel	273.066
100% Matrigel	310.236
100% Matrigel	159.829
100% Matrigel	140.906
100% Matrigel	343.301
100% Matrigel	283.57
100% Matrigel	270
100% Matrigel	205.942
100% Matrigel	149.036
100% Matrigel	64.44
100% Matrigel	333.435
100% Matrigel	332.103
100% Matrigel	346.675
100% Matrigel	360
100% Matrigel	153.435
100% Matrigel	164.358
100% Matrigel	154.654
100% Matrigel	162.646
100% Matrigel	203.199
100% Matrigel	157.834
100% Matrigel	190.491
100% Matrigel	241.189
100% Matrigel	252.646
100% Matrigel	239.036
100% Matrigel	199.799
100% Matrigel	360
100% Matrigel	137.121
100% Matrigel	143.13
100% Matrigel	135
100% Matrigel	127.875
100% Matrigel	29.539
100% Matrigel	7.306
100% Matrigel	352.648
100% Matrigel	84.289
100% Matrigel	328.627
100% Matrigel	4.764
100% Matrigel	304.992
100% Matrigel	322.595
100% Matrigel	95.356
100% Matrigel	346.908
100% Matrigel	205.017
100% Matrigel	182.603
100% Matrigel	194.931
100% Matrigel	360
100% Matrigel	63.435
100% Matrigel	107.241
100% Matrigel	199.231
100% Matrigel	154.179
100% Matrigel	181.397
100% Matrigel	298.496
100% Matrigel	338.629
100% Matrigel	11.31
100% Matrigel	342.699
100% Matrigel	29.745
100% Matrigel	93.576
100% Matrigel	300.964
100% Matrigel	7.989
100% Matrigel	28.61
100% Matrigel	307.405
100% Matrigel	57.529
100% Matrigel	84.56
100% Matrigel	101.31
100% Matrigel	315
100% Matrigel	331.928
100% Matrigel	217.405
100% Matrigel	292.249
100% Matrigel	322.595
100% Matrigel	14.036
100% Matrigel	39.806
100% Matrigel	130.855
100% Matrigel	135
100% Matrigel	127.875
100% Matrigel	29.539
100% Matrigel	7.306
100% Matrigel	352.648
100% Matrigel	84.289
100% Matrigel	328.627
100% Matrigel	4.764
100% Matrigel	304.992
100% Matrigel	322.595
100% Matrigel	95.356
100% Matrigel	346.908
100% Matrigel	205.017
100% Matrigel	182.603
100% Matrigel	194.931
100% Matrigel	360
100% Matrigel	63.435
100% Matrigel	107.241
100% Matrigel	199.231
100% Matrigel	154.179
100% Matrigel	181.397
100% Matrigel	298.496
100% Matrigel	338.629
100% Matrigel	11.31
100% Matrigel	342.699
100% Matrigel	29.745
100% Matrigel	93.576
100% Matrigel	300.964
100% Matrigel	7.989
100% Matrigel	28.61
100% Matrigel	307.405
100% Matrigel	57.529
100% Matrigel	84.56
100% Matrigel	101.31
100% Matrigel	315
100% Matrigel	331.928
100% Matrigel	217.405
100% Matrigel	292.249
100% Matrigel	322.595
100% Matrigel	14.036
100% Matrigel	39.806
100% Matrigel	130.855
100% Matrigel	117.474
100% Matrigel	100.62
100% Matrigel	125.311
100% Matrigel	117.35
100% Matrigel	62.354
100% Matrigel	271.79
100% Matrigel	65.556
100% Matrigel	87.064
100% Matrigel	90
100% Matrigel	110.136
100% Matrigel	338.199
100% Matrigel	339.677
100% Matrigel	4.399
100% Matrigel	14.036
100% Matrigel	206.565
100% Matrigel	25.346
100% Matrigel	356.424
100% Matrigel	345.964
100% Matrigel	353.797
100% Matrigel	323.13
100% Matrigel	243.435
100% Matrigel	164.476
100% Matrigel	172.235
100% Matrigel	175.601
100% Matrigel	184.764
100% Matrigel	355.236
100% Matrigel	265.426
100% Matrigel	266.566
100% Matrigel	329.744
100% Matrigel	274.399
100% Matrigel	311.987
100% Matrigel	95.194
100% Matrigel	106.44
100% Matrigel	124.077
100% Matrigel	82.405
100% Matrigel	116.565
100% Matrigel	132.614
100% Matrigel	85.764
100% Matrigel	107.745
100% Matrigel	175.486
100% Matrigel	181.685
100% Matrigel	172.093
100% Matrigel	22.479
100% Matrigel	349.509
100% Matrigel	19.29
100% Matrigel	21.801
100% Matrigel	180
100% Matrigel	23.199
100% Matrigel	190.954
100% Matrigel	6.911
100% Matrigel	21.038
100% Matrigel	42.51
100% Matrigel	41.186
100% Matrigel	208.61
100% Matrigel	200.136
100% Matrigel	202.479
100% Matrigel	341.565
100% Matrigel	242.241
100% Matrigel	229.399
100% Matrigel	271.736
100% Matrigel	226.637
100% Matrigel	203.199
100% Matrigel	160.769
100% Matrigel	176.906
100% Matrigel	226.219
100% Matrigel	223.531
100% Matrigel	213.111
100% Matrigel	197.879
100% Matrigel	180
100% Matrigel	167.593
100% Matrigel	150.255
100% Matrigel	167.905
100% Matrigel	128.29
100% Matrigel	116.565
100% Matrigel	144.462
100% Matrigel	170.538
100% Matrigel	327.265
100% Matrigel	338.962
100% Matrigel	176.583
100% Matrigel	319.635
100% Matrigel	267.51
100% Matrigel	270
100% Matrigel	174.806
100% Matrigel	183.013
100% Matrigel	220.314
100% Matrigel	207.216
100% Matrigel	286.557
100% Matrigel	85.764
100% Matrigel	122.735
100% Matrigel	284.931
100% Matrigel	270
100% Matrigel	320.194
100% Matrigel	264.289
100% Matrigel	250.641
100% Matrigel	18.435
100% Matrigel	23.199
100% Matrigel	92.603
100% Matrigel	37.569
100% Matrigel	336.571
100% Matrigel	339.905
100% Matrigel	50.711
100% Matrigel	65.556
100% Matrigel	360
100% Matrigel	108.435
100% Matrigel	107.526
100% Matrigel	212.005
100% Matrigel	329.036
100% Matrigel	328.392
100% Matrigel	333.435
100% Matrigel	268.363
100% Matrigel	280.305
100% Matrigel	3.013
100% Matrigel	32.471
