# Supplementary material for: Zebrafish Posterior Lateral Line primordium migration requires interactions between a superficial sheath of motile cells and the skin
Source: eLife. 2020 Nov 25;9:e58251. doi: 10.7554/eLife.58251 (PMC7688310; doi:10.7554/eLife.58251)
Supplement: Source data 1. [file elife-58251-data1.zip › dallenogare2019-master/pre_post_aggregated.csv]

pre	post
0.196540541	0.671309353
-0.156437333	0.818254389
0.013263158	0.66
0.037955721	0.776362909
0.147996	0.571464567
0.052875	0.681230769
0.150740211	0.780201763
0.229142857	0.673392857
0.070664	0.651279885
0.057927724	0.742684932
0.064144737	0.838836207
-0.199193548	0.799671053
-0.040939419	0.867449979
-0.054166667	1.012363139
-0.136290323	0.780325977
0.015116279	0.796720041
0.105813953	0.938068182
0.103924419	1.007902893
-0.377573529	0.884630102
0.15212766	0.982291667
0.271993071	0.989244375
-0.006878438	0.944472
0.059103611	0.955573702
0.067726154	0.70813389
0.425546	0.720516328
0.256795	0.8774385
0.409954875	0.866449958
-0.330165	0.9134565
0.0917125	0.894447
0.024762375	0.845931229
