# Supplementary material for: Zebrafish Posterior Lateral Line primordium migration requires interactions between a superficial sheath of motile cells and the skin
Source: eLife. 2020 Nov 25;9:e58251. doi: 10.7554/eLife.58251 (PMC7688310; doi:10.7554/eLife.58251)
Supplement: Source data 1. [file elife-58251-data1.zip › dallenogare2019-master/pre_post_matrigel_aggregated_with_embryos.csv]

condition	speed	embryo	measurement
Skin Intact + Agarose	1.235259124	1	1
Skin Intact + Agarose	1.237300393	1	2
Skin Intact + Agarose	1.156816088	1	3
Skin Intact + Agarose	1.176062335	1	4
Skin Intact + Agarose	1.190934434	1	5
Skin Intact + Agarose	1.10811725	1	6
Skin Intact + Agarose	1.246923517	1	7
Skin Intact + Agarose	1.068166707	1	8
Skin Intact + Agarose	1.059710023	1	9
Skin Intact + Agarose	1.07895627	1	10
Skin Intact + Agarose	1.098014701	2	1
Skin Intact + Agarose	1.143985256	2	2
Skin Intact + Agarose	1.234384295	2	3
Skin Intact + Agarose	1.210180681	2	4
Skin Intact + Agarose	1.203182046	2	5
Skin Intact + Agarose	1.173146236	2	6
Skin Intact + Agarose	1.119781643	2	7
Skin Intact + Agarose	1.18306097	2	8
Skin Intact + Agarose	1.065542219	2	9
Skin Intact + Agarose	1.013635674	2	10
Skin Intact + Agarose	1.139319499	3	1
Skin Intact + Agarose	0.951814396	3	2
Skin Intact + Agarose	1.067291878	3	3
Skin Intact + Agarose	0.966103277	3	4
Skin Intact + Agarose	1.053586217	3	5
Skin Intact + Agarose	1.004012551	3	6
Skin Intact + Agarose	0.884452532	3	7
Skin Intact + Agarose	0.971060643	3	8
Skin Intact + Agarose	0.893492436	3	9
Skin Intact + Agarose	0.970185814	3	10
Skin Intact + Agarose	0.659479987	4	1
Skin Intact + Agarose	0.712058118	4	2
Skin Intact + Agarose	0.685017937	4	3
Skin Intact + Agarose	0.603897392	4	4
Skin Intact + Agarose	0.521274614	4	5
Skin Intact + Agarose	0.805196522	4	6
Skin Intact + Agarose	0.515265685	4	7
Skin Intact + Agarose	0.668493381	4	8
Skin Intact + Agarose	0.413113887	4	9
Skin Intact + Agarose	0.806698754	4	10
Skin Intact + Agarose	0.539301402	5	1
Skin Intact + Agarose	0.740600532	5	2
Skin Intact + Agarose	0.749613926	5	3
Skin Intact + Agarose	0.8878193	5	4
Skin Intact + Agarose	0.488225503	5	5
Skin Intact + Agarose	0.721071512	5	6
Skin Intact + Agarose	0.51226122	5	7
Skin Intact + Agarose	0.539301402	5	8
Skin Intact + Agarose	0.799187593	5	9
Skin Intact + Agarose	0.701542492	5	10
Skin Removed + Agarose	0.196540541	6	1
Skin Removed + Agarose	-0.156437333	6	2
Skin Removed + Agarose	0.013263158	6	3
Skin Removed + Agarose	0.037955721	6	4
Skin Removed + Agarose	0.147996	6	5
Skin Removed + Agarose	0.052875	6	6
Skin Removed + Agarose	0.150740211	6	7
Skin Removed + Agarose	0.229142857	6	8
Skin Removed + Agarose	0.070664	6	9
Skin Removed + Agarose	0.057927724	6	10
Skin Removed + Agarose	0.064144737	7	1
Skin Removed + Agarose	-0.199193548	7	2
Skin Removed + Agarose	-0.040939419	7	3
Skin Removed + Agarose	-0.054166667	7	4
Skin Removed + Agarose	-0.136290323	7	5
Skin Removed + Agarose	0.015116279	7	6
Skin Removed + Agarose	0.105813953	7	7
Skin Removed + Agarose	0.103924419	7	8
Skin Removed + Agarose	-0.377573529	7	9
Skin Removed + Agarose	0.15212766	7	10
Skin Removed + Agarose	0.271993071	8	1
Skin Removed + Agarose	-0.006878438	8	2
Skin Removed + Agarose	0.059103611	8	3
Skin Removed + Agarose	0.067726154	8	4
Skin Removed + Agarose	0.425546	8	5
Skin Removed + Agarose	0.256795	8	6
Skin Removed + Agarose	0.409954875	8	7
Skin Removed + Agarose	-0.330165	8	8
Skin Removed + Agarose	0.0917125	8	9
Skin Removed + Agarose	0.024762375	8	10
Skin Healed + Agarose	0.671309353	9	1
Skin Healed + Agarose	0.818254389	9	2
Skin Healed + Agarose	0.66	9	3
Skin Healed + Agarose	0.776362909	9	4
Skin Healed + Agarose	0.571464567	9	5
Skin Healed + Agarose	0.681230769	9	6
Skin Healed + Agarose	0.780201763	9	7
Skin Healed + Agarose	0.673392857	9	8
Skin Healed + Agarose	0.651279885	9	9
Skin Healed + Agarose	0.742684932	9	10
Skin Healed + Agarose	0.838836207	10	1
Skin Healed + Agarose	0.799671053	10	2
Skin Healed + Agarose	0.867449979	10	3
Skin Healed + Agarose	1.012363139	10	4
Skin Healed + Agarose	0.780325977	10	5
Skin Healed + Agarose	0.796720041	10	6
Skin Healed + Agarose	0.938068182	10	7
Skin Healed + Agarose	1.007902893	10	8
Skin Healed + Agarose	0.884630102	10	9
Skin Healed + Agarose	0.982291667	10	10
Skin Healed + Agarose	0.989244375	11	1
Skin Healed + Agarose	0.944472	11	2
Skin Healed + Agarose	0.955573702	11	3
Skin Healed + Agarose	0.70813389	11	4
Skin Healed + Agarose	0.720516328	11	5
Skin Healed + Agarose	0.8774385	11	6
Skin Healed + Agarose	0.866449958	11	7
Skin Healed + Agarose	0.9134565	11	8
Skin Healed + Agarose	0.894447	11	9
Skin Healed + Agarose	0.845931229	11	10
Skin Intact + Matrigel	0.928194002	12	1
Skin Intact + Matrigel	0.981850206	12	2
Skin Intact + Matrigel	0.929360441	12	3
Skin Intact + Matrigel	0.801926958	12	4
Skin Intact + Matrigel	1.044546313	12	5
Skin Intact + Matrigel	1.172271407	12	6
Skin Intact + Matrigel	1.00605382	12	7
Skin Intact + Matrigel	0.9608543	12	8
Skin Intact + Matrigel	0.805717885	12	9
Skin Intact + Matrigel	0.76839183	12	10
Skin Intact + Matrigel	0.62112888	13	1
Skin Intact + Matrigel	0.849459355	13	2
Skin Intact + Matrigel	0.729024507	13	3
Skin Intact + Matrigel	0.660862041	13	4
Skin Intact + Matrigel	0.778598173	13	5
Skin Intact + Matrigel	0.758768707	13	6
Skin Intact + Matrigel	0.831312253	13	7
Skin Intact + Matrigel	0.81271652	13	8
Skin Intact + Matrigel	0.747687534	13	9
Skin Intact + Matrigel	0.946697115	13	10
Skin Intact + Matrigel	0.70514785	14	1
Skin Intact + Matrigel	0.66008088	14	2
Skin Intact + Matrigel	0.733089371	14	3
Skin Intact + Matrigel	0.564839351	14	4
Skin Intact + Matrigel	0.567843816	14	5
Skin Intact + Matrigel	0.519772382	14	6
Skin Intact + Matrigel	0.524879972	14	7
Skin Intact + Matrigel	0.466593358	14	8
Skin Intact + Matrigel	0.418521924	14	9
Skin Intact + Matrigel	0.48852595	14	10
Skin Intact + Matrigel	0.982459936	15	1
Skin Intact + Matrigel	0.899837158	15	2
Skin Intact + Matrigel	0.866788047	15	3
Skin Intact + Matrigel	1.063580481	15	4
Skin Intact + Matrigel	1.001988956	15	5
Skin Intact + Matrigel	0.949410825	15	6
Skin Intact + Matrigel	0.883312603	15	7
Skin Intact + Matrigel	0.962930915	15	8
Skin Intact + Matrigel	1.036540299	15	9
Skin Intact + Matrigel	0.884814835	15	10
Skin Intact + Matrigel	0.757125088	16	1
Skin Intact + Matrigel	0.76463625	16	2
Skin Intact + Matrigel	0.781160805	16	3
Skin Intact + Matrigel	0.767640714	16	4
Skin Intact + Matrigel	0.724977316	16	5
Skin Intact + Matrigel	0.768241607	16	6
Skin Intact + Matrigel	0.803093397	16	7
Skin Intact + Matrigel	0.712959458	16	8
Skin Intact + Matrigel	0.736093835	16	9
Skin Intact + Matrigel	0.790174199	16	10
Skin Intact + Agarose	1.235259124	16	11
Skin Removed + Matrigel	0.333550127	17	1
Skin Removed + Matrigel	0.206414772	17	2
Skin Removed + Matrigel	0.334606417	17	3
Skin Removed + Matrigel	0.112432627	17	4
Skin Removed + Matrigel	0.465106678	17	5
Skin Removed + Matrigel	0.178739048	17	6
Skin Removed + Matrigel	0.358342962	17	7
Skin Removed + Matrigel	0.140684928	17	8
Skin Removed + Matrigel	0.169513807	17	9
Skin Removed + Matrigel	0.322500594	17	10
Skin Removed + Matrigel	0.287423921	18	1
Skin Removed + Matrigel	0.340757346	18	2
Skin Removed + Matrigel	0.209874237	18	3
Skin Removed + Matrigel	0.241009426	18	4
Skin Removed + Matrigel	0.275027503	18	5
Skin Removed + Matrigel	0.300685205	18	6
Skin Removed + Matrigel	0.289056788	18	7
Skin Removed + Matrigel	0.231495896	18	8
Skin Removed + Matrigel	0.263689681	18	9
Skin Removed + Matrigel	0.388036707	18	10
Skin Removed + Matrigel	0.258306753	19	1
Skin Removed + Matrigel	0.453957974	19	2
Skin Removed + Matrigel	0.209874237	19	3
Skin Removed + Matrigel	0.332108683	19	4
Skin Removed + Matrigel	0.252252689	19	5
Skin Removed + Matrigel	0.159903412	19	6
Skin Removed + Matrigel	0.142414661	19	7
Skin Removed + Matrigel	0.31750282	19	8
Skin Removed + Matrigel	0.170090384	19	9
Skin Removed + Matrigel	0.336433014	19	10
Skin Removed + Matrigel	0.169896654	20	1
Skin Removed + Matrigel	0.105513696	20	2
Skin Removed + Matrigel	0.151063324	20	3
Skin Removed + Matrigel	0.104937118	20	4
Skin Removed + Matrigel	0.063423533	20	5
Skin Removed + Matrigel	0.141838083	20	6
Skin Removed + Matrigel	0.092635259	20	7
Skin Removed + Matrigel	0.106858275	20	8
Skin Removed + Matrigel	0.075723086	20	9
Skin Removed + Matrigel	0.048144227	20	10
Skin Removed + Matrigel	-0.047664515	21	1
Skin Removed + Matrigel	-0.052274829	21	2
Skin Removed + Matrigel	-0.051506828	21	3
Skin Removed + Matrigel	0.035362656	21	4
Skin Removed + Matrigel	-0.039207275	21	5
Skin Removed + Matrigel	-0.023063103	21	6
Skin Removed + Matrigel	-0.057657757	21	7
Skin Removed + Matrigel	-0.001921156	21	8
Skin Removed + Matrigel	0.001153155	21	9
Skin Removed + Matrigel	-0.017297327	21	10
Skin Removed + Matrigel	-0.153901333	22	1
Skin Removed + Matrigel	0.245053978	22	2
Skin Removed + Matrigel	0.147627653	22	3
Skin Removed + Matrigel	0.321677684	22	4
Skin Removed + Matrigel	0.321677684	22	5
Skin Removed + Matrigel	0.136071083	22	6
Skin Removed + Matrigel	0.219955296	22	7
Skin Removed + Matrigel	0.217973716	22	8
Skin Removed + Matrigel	0.369564528	22	9
Skin Removed + Matrigel	0.161498708	22	10
Skin Removed + Matrigel	0.335888565	23	1
Skin Removed + Matrigel	0.333482439	23	2
Skin Removed + Matrigel	0.306227431	23	3
Skin Removed + Matrigel	0.270153566	23	4
Skin Removed + Matrigel	0.291797885	23	5
Skin Removed + Matrigel	0.405229748	23	6
Skin Removed + Matrigel	0.331879557	23	7
Skin Removed + Matrigel	0.313842624	23	8
Skin Removed + Matrigel	0.236283815	23	9
Skin Removed + Matrigel	0.286787226	23	10
