# Supplementary material for: Zebrafish Posterior Lateral Line primordium migration requires interactions between a superficial sheath of motile cells and the skin
Source: eLife. 2020 Nov 25;9:e58251. doi: 10.7554/eLife.58251 (PMC7688310; doi:10.7554/eLife.58251)
Supplement: Source data 1. [file elife-58251-data1.zip › dallenogare2019-master/untreated_angle.csv]

condition	Angle
Untreated	204.974
Untreated	231.71
Untreated	135.401
Untreated	128.967
Untreated	261.674
Untreated	202.782
Untreated	218.66
Untreated	184.97
Untreated	267.101
Untreated	277.326
Untreated	250.56
Untreated	210.101
Untreated	169.439
Untreated	158.806
Untreated	155.854
Untreated	194.47
Untreated	188.471
Untreated	247.38
Untreated	198.886
Untreated	197.354
Untreated	194.036
Untreated	113.806
Untreated	128.418
Untreated	238.173
Untreated	326.689
Untreated	248.199
Untreated	185.262
Untreated	207.759
Untreated	84.56
Untreated	174.218
Untreated	52.253
Untreated	39.958
Untreated	28.072
Untreated	56.976
Untreated	16.477
Untreated	273.576
Untreated	211.477
Untreated	20.556
Untreated	68.199
Untreated	268.452
Untreated	99.926
Untreated	105.018
Untreated	150.524
Untreated	176.532
Untreated	159.444
Untreated	72.474
Untreated	103.627
Untreated	46.637
Untreated	217.648
Untreated	209.358
Untreated	221.009
Untreated	168.857
Untreated	171.545
Untreated	158.385
Untreated	80.87
Untreated	120.466
Untreated	117.3
Untreated	111.501
Untreated	90
Untreated	61.189
Untreated	306.347
Untreated	313.698
Untreated	315.744
Untreated	278.797
Untreated	258.879
Untreated	303.69
Untreated	298.61
Untreated	76.551
Untreated	85.684
Untreated	64.179
Untreated	169.186
Untreated	331.113
Untreated	200.556
Untreated	194.421
Untreated	62.784
Untreated	67.036
Untreated	107.241
Untreated	268.025
Untreated	30.579
Untreated	246.615
Untreated	236.31
Untreated	104.207
Untreated	111.413
Untreated	105.255
Untreated	237.724
Untreated	221.424
Untreated	40.236
Untreated	167.593
Untreated	202.932
Untreated	173.66
Untreated	23.199
Untreated	92.386
Untreated	251.301
Untreated	103.761
Untreated	237.724
Untreated	204.864
Untreated	163.899
Untreated	80.754
Untreated	127.648
Untreated	90
Untreated	210.174
Untreated	192.155
Untreated	207.597
Untreated	86.634
Untreated	125.538
Untreated	105.524
Untreated	233.471
Untreated	198.699
Untreated	202.249
Untreated	136.469
Untreated	145.437
Untreated	157.166
Untreated	295.201
Untreated	311.009
Untreated	91.736
Untreated	278.13
Untreated	281.31
Untreated	91.975
Untreated	123.69
Untreated	101.31
Untreated	208.301
Untreated	106.504
Untreated	90
Untreated	183.27
Untreated	180
Untreated	176.309
Untreated	243.435
Untreated	212.768
Untreated	219.053
Untreated	265.914
Untreated	277.883
Untreated	260.074
Untreated	250.498
Untreated	250.787
Untreated	220.236
Untreated	186.582
Untreated	171.027
Untreated	200.807
Untreated	176.496
Untreated	96.17
Untreated	235.176
Untreated	133.877
Untreated	261.573
Untreated	245.854
Untreated	243.435
Untreated	245.376
Untreated	259.216
Untreated	250.463
Untreated	202.932
Untreated	325.008
Untreated	256.504
Untreated	160.56
Untreated	146.31
Untreated	149.421
Untreated	235.84
Untreated	223.995
Untreated	203.318
Untreated	254.678
Untreated	279.462
Untreated	244.093
Untreated	265.711
Untreated	266.82
Untreated	210.256
Untreated	127.266
Untreated	141.216
Untreated	254.982
Untreated	300.964
Untreated	306.607
Untreated	229.574
Untreated	164.899
Untreated	164.745
Untreated	243.435
Untreated	240.68
Untreated	203.749
Untreated	216.607
Untreated	194.265
Untreated	181.332
Untreated	231.843
Untreated	203.72
Untreated	223.647
Untreated	230.11
Untreated	178.683
Untreated	172.185
Untreated	203.325
Untreated	244.867
Untreated	182.603
Untreated	223.21
Untreated	228.504
Untreated	198.869
Untreated	256.608
Untreated	80.882
Untreated	79.695
Untreated	116.565
Untreated	86.987
Untreated	62.403
Untreated	141.34
Untreated	146.793
Untreated	164.624
Untreated	195.642
Untreated	187.306
Untreated	197.038
Untreated	169.919
Untreated	138.24
Untreated	213.977
Untreated	242.879
Untreated	176.055
Untreated	243.435
Untreated	264.523
Untreated	84.508
Untreated	189.31
Untreated	197.475
Untreated	199.148
Untreated	107.745
Untreated	81.573
Untreated	73.74
Untreated	100.305
Untreated	207.759
Untreated	61.557
Untreated	72.255
Untreated	110.136
Untreated	247.166
Untreated	248.199
Untreated	223.069
Untreated	227.793
Untreated	221.082
Untreated	214.249
Untreated	220.815
Untreated	148.627
Untreated	136.042
Untreated	227.021
Untreated	254.476
Untreated	269.246
Untreated	307.999
Untreated	189.926
Untreated	180
Untreated	247.496
Untreated	258.111
Untreated	135
Untreated	141.34
Untreated	291.961
Untreated	183.691
Untreated	177.274
Untreated	96.009
Untreated	100.008
Untreated	123.69
Untreated	147.724
Untreated	279.951
Untreated	107.526
Untreated	78.232
Untreated	211.608
Untreated	221.987
Untreated	212.196
Untreated	221.496
Untreated	179.119
Untreated	23.749
Untreated	92.862
Untreated	86.906
Untreated	52.883
Untreated	110.726
Untreated	90
Untreated	165.069
Untreated	123.69
Untreated	204.444
Untreated	202.166
Untreated	243.925
Untreated	207.897
Untreated	216.254
Untreated	209.249
Untreated	194.149
Untreated	204.829
Untreated	194.621
Untreated	214.824
Untreated	97.386
Untreated	232.001
Untreated	182.121
Untreated	142.815
Untreated	141.633
Untreated	124.824
Untreated	307.569
Untreated	312.797
Untreated	121.329
Untreated	129.806
Untreated	165.379
Untreated	157.38
Untreated	227.793
Untreated	235.081
Untreated	321.766
Untreated	293.629
Untreated	115.731
Untreated	105.767
Untreated	88.995
Untreated	70.974
Untreated	137.684
Untreated	235.67
Untreated	240.593
Untreated	215.942
Untreated	265.601
Untreated	53.746
Untreated	26.565
Untreated	78.69
Untreated	261.573
Untreated	231.667
Untreated	278.531
Untreated	209.745
Untreated	214.992
Untreated	133.781
Untreated	90
Untreated	186.054
Untreated	133.781
Untreated	106.858
Untreated	116.565
Untreated	93.814
Untreated	87.138
Untreated	108.435
Untreated	220.601
Untreated	34.743
Untreated	55.408
Untreated	146.31
Untreated	347.712
Untreated	179.157
Untreated	62.526
Untreated	45
Untreated	7.765
Untreated	167.56
Untreated	147.529
Untreated	170.538
Untreated	172.405
Untreated	173.418
Untreated	180
Untreated	197.354
Untreated	157.306
Untreated	207.848
Untreated	236.889
Untreated	205.463
Untreated	27.759
Untreated	188.858
Untreated	217.476
Untreated	210.763
Untreated	144.019
Untreated	127.823
Untreated	137.564
Untreated	121.827
Untreated	190.823
Untreated	145.008
Untreated	180
Untreated	160.017
Untreated	156.915
Untreated	206.03
Untreated	201.318
Untreated	234.782
Untreated	233.31
Untreated	287.354
Untreated	251.365
Untreated	258.541
Untreated	236.31
Untreated	238.671
Untreated	210.53
Untreated	235.008
Untreated	232.431
Untreated	233.746
Untreated	149.931
Untreated	180
Untreated	168.024
Untreated	166.551
Untreated	172.875
Untreated	160.78
Untreated	193.241
